# Supplementary material for: A fast-acting lipid checkpoint in G1 prevents mitotic defects
Source: Nat Commun. 2024 Mar 18;15:2441. doi: 10.1038/s41467-024-46696-9 (PMC10948896; doi:10.1038/s41467-024-46696-9)
Supplement: Supplementary file 4 — Supplementary Data 1 [file 41467_2024_46696_MOESM4_ESM.xlsx]

## Sheet: Raw Lipidomics Data
	0h_cntrl_1	0h_cntrl_2	0h_cntrl_3	0h_cntrl_4	9h_EGF_1	9h_EGF_2	9h_EGF_3	9h_EGF_4	3h_C75_1	3h_C75_2	3h_C75_3	3h_C75_4	3h_GSKi_1	3h_GSKi_2	3h_GSKi_3	3h_GSKi_4	9+3h_EGF_1	9+3h_EGF_2	9+3h_EGF_3	9+3h_EGF_4	3h_SCDi_1	3h_SCDi_2	3h_SCDi_3	3h_SCDi_4	6h_C75_1	6h_C75_2	6h_C75_3	6h_C75_4	6h_GSKi_1	6h_GSKi_2	6h_GSKi_3	6h_GSKi_4	9+6h_EGF_1	9+6h_EGF_2	9+6h_EGF_3	9+6h_EGF_4	6h_SCDi_1	6h_SCDi_2	6h_SCDi_3	6h_SCDi_4
FA 14:1	0.000228467	0.000325427	0.000208221	0.000499995	0.000107515	0.000140838	0.000151342	0.000209134	7.45002e-05	8.64897e-05	0.000306057	8.62855e-05	0.000210196	8.08098e-05	0.000139849	0.000128223	0.0001339	7.58805e-05	0.000378669	0.000198104	0.000160315	0.000123395	0.000247416	0.000192972	0.000122471	0.000367593	0.000217082	0.000147304	0.000221604	0.000291865	0.000508838	0.00049714	0.000431896	0.000687147	0.000880796	0.000567531	0.000467455	0.000532669	0.000536082	0.000575842
FA 14:0	0.0201585	0.0165184	0.0167757	0.0175727	0.00886809	0.0106155	0.00869396	0.0119466	0.00717103	0.00569911	0.0122211	0.00877963	0.0100088	0.00597285	0.0103752	0.0131644	0.00860441	0.00570372	0.017918	0.0196842	0.0133023	0.00759779	0.0275474	0.017816	0.0073458	0.0127048	0.0151077	0.0179619	0.0111408	0.0118862	0.0194504	0.0235194	0.0158473	0.0194076	0.0282167	0.0294716	0.0168723	0.0157694	0.0161852	0.0233536
FA 16:2	6.47428e-05	0.000148481	2.65955e-05	5.38619e-05	7.1951e-05	0.000214888	7.03551e-05	3.88343e-05	5.8738e-05	9.82792e-05	5.62585e-05	7.88091e-06	4.67598e-05	0.000130815	1.8295e-05	9.75481e-06	5.34576e-05	0.000125376	2.97472e-05	1.56616e-05	7.11739e-05	0.000161113	3.34878e-05	3.12909e-05	0.000116925	0.000169211	7.19602e-05	4.48784e-05	0.000129933	0.000167536	6.10856e-05	2.56865e-05	0.000200563	0.000417831	0.000151161	6.28765e-05	0.000239403	0.000222252	0.000233839	7.74863e-05
FA 16:1	0.00253553	0.0050144	0.00319626	0.00657836	0.00210063	0.00291363	0.00212633	0.00334788	0.00192638	0.0016859	0.00420225	0.00175924	0.003042	0.00191714	0.00205886	0.00184472	0.00228039	0.00188973	0.00456635	0.00297364	0.00268938	0.00259113	0.00297286	0.00326041	0.00221313	0.00781488	0.00370833	0.00346443	0.00309532	0.00359747	0.00482381	0.00515865	0.00583388	0.00746776	0.00879337	0.00552621	0.00923802	0.0064155	0.00585158	0.00499606
FA 16:0	0.18313	0.14666	0.166877	0.172923	0.097607	0.121191	0.0988016	0.109459	0.0681094	0.0604213	0.12687	0.105613	0.0962585	0.0648924	0.109684	0.128318	0.0892219	0.0630724	0.136004	0.132162	0.11522	0.0763705	0.173941	0.157678	0.11762	0.0925918	0.127451	0.142044	0.0979127	0.101856	0.160773	0.165383	0.121057	0.159797	0.192499	0.184733	0.128433	0.108389	0.110167	0.135824
FA 18:3	0.000231823	0.000355008	0.000241518	0.000304042	0.00038717	0.000539354	0.000399607	0.000303581	0.000283743	0.00033031	0.000288158	0.000117428	0.000385118	0.000524441	0.000351776	0.000339693	0.000311537	0.000400598	0.000339829	0.000301698	0.000482303	0.000634419	0.000341997	0.000352963	0.000330837	0.000436895	0.000330297	0.000282616	0.000779925	0.000895235	0.000741942	0.000848316	0.000893034	0.00160201	0.0010944	0.000613328	0.000843132	0.0010032	0.000947567	0.000529174
FA 18:2	0.00993016	0.0135618	0.0133431	0.0135275	0.0136138	0.0156664	0.0166985	0.013601	0.0110565	0.0121381	0.0118687	0.00775444	0.0116529	0.0166228	0.0151801	0.0145662	0.012468	0.0145458	0.0176215	0.0151624	0.0198016	0.0218607	0.016098	0.01814	0.0130839	0.0165304	0.0144902	0.0167386	0.0221991	0.0265453	0.0261068	0.0296814	0.0301299	0.0483237	0.0387588	0.0266756	0.0236878	0.0307759	0.02937	0.0208782
FA 18:1	0.0254036	0.0388956	0.0262827	0.0302342	0.0247944	0.0332247	0.0261872	0.0235904	0.0194961	0.022162	0.0219044	0.0156269	0.0228613	0.0291919	0.0255425	0.022206	0.0234536	0.02672	0.0282823	0.0251806	0.0251162	0.0333465	0.0253034	0.030377	0.0235904	0.0314849	0.0247049	0.0251444	0.0358011	0.0383817	0.0363674	0.0381039	0.0480513	0.0671067	0.0564563	0.0408347	0.0353039	0.0415094	0.0394483	0.0298884
FA 18:0	0.134409	0.0996333	0.121255	0.143691	0.0773654	0.0860209	0.0735125	0.0773893	0.0556059	0.0464903	0.0958505	0.0980313	0.069336	0.0508613	0.0780084	0.100566	0.0636435	0.0472856	0.0874842	0.0847987	0.0741942	0.0527395	0.117136	0.104482	0.0898576	0.0537174	0.0725554	0.0730562	0.0539589	0.0599364	0.0836911	0.0894697	0.0707015	0.0943158	0.104383	0.0971655	0.0978758	0.0711981	0.0699836	0.0751927
FA 20:5	0.000975906	0.00184691	0.000566633	0.000945815	0.000884281	0.0013184	0.000851739	0.000624792	0.000623044	0.00090376	0.000583783	0.000311405	0.000554814	0.00104123	0.000503594	0.000482782	0.000562309	0.000794236	0.000592086	0.000593075	0.000675191	0.00112403	0.000526341	0.000574022	0.000734667	0.00115007	0.000529738	0.000574446	0.000918762	0.00118333	0.000656333	0.000597949	0.001275	0.00215109	0.00139351	0.000794964	0.000946845	0.00122234	0.00113442	0.000529423
FA 20:4	0.00645987	0.0100686	0.0058998	0.00730753	0.00643016	0.00817441	0.00627596	0.00589208	0.00684847	0.00661716	0.00398068	0.00371794	0.00488797	0.00756927	0.00504733	0.00485396	0.00529603	0.00640084	0.00516651	0.00598393	0.00581363	0.00753588	0.00440361	0.00578398	0.00646895	0.00789386	0.00554448	0.00607144	0.00827427	0.00867173	0.00568428	0.0059204	0.0119046	0.0158508	0.010709	0.00755613	0.00679756	0.00878232	0.00847821	0.00559265
FA 20:3	0.000824391	0.00224558	0.00118253	0.00122173	0.00117948	0.00216008	0.00140296	0.000956971	0.00104258	0.00163985	0.000772345	0.000668583	0.000867464	0.00190718	0.00112254	0.000850165	0.000909724	0.00169749	0.00114259	0.00112938	0.00101999	0.00203024	0.000931834	0.00106927	0.00113619	0.00191906	0.00100293	0.000875107	0.00153629	0.00204809	0.00113145	0.00117007	0.00231715	0.00397117	0.00307842	0.00147679	0.00138274	0.00232458	0.0022668	0.00101847
FA 20:0	0.00240357	0.00206088	0.00213649	0.00242771	0.00114264	0.00404093	0.00118567	0.00140727	0.000971187	0.000828697	0.00173426	0.00198992	0.0013469	0.00084058	0.00140896	0.00164686	0.00111444	0.000819336	0.00159462	0.00171209	0.00148485	0.000832209	0.00219537	0.00207003	0.0011603	0.00103788	0.00136443	0.00121828	0.000694424	0.000855211	0.00134234	0.00132393	0.000950061	0.00127741	0.00155821	0.00140851	0.00139664	0.000857831	0.000869142	0.00117443
FA 22:5	0.0011386	0.00219676	0.00102534	0.00128563	0.00142152	0.00231826	0.00123715	0.00111197	0.00133523	0.00171094	0.000851227	0.000705155	0.00102569	0.00190273	0.000832524	0.000758156	0.00121505	0.00182827	0.000949656	0.00114985	0.0010287	0.00178591	0.000686657	0.000919838	0.00132291	0.00189966	0.000941433	0.000913258	0.00148623	0.00164147	0.000740732	0.000794781	0.00239019	0.003824	0.00195482	0.00119926	0.00117177	0.00177028	0.00155119	0.000770359
FA 22:4	0.000580623	0.000863526	0.000501941	0.000565873	0.00067971	0.00101846	0.000576471	0.000485256	0.00067861	0.000815328	0.00038219	0.000349277	0.00057646	0.000897064	0.000439432	0.000416773	0.000596538	0.000800875	0.000521499	0.000527095	0.000556059	0.000829836	0.00035262	0.000463405	0.000596848	0.000728362	0.000376275	0.00040929	0.000993242	0.00101859	0.000485246	0.000422367	0.00108281	0.0017563	0.000944478	0.000482391	0.000748478	0.000930009	0.000764758	0.000371025
FA 22:1	0.000613042	0.000614801	0.000889086	0.000695931	0.000342032	0.00121374	0.000370069	0.000388105	0.000283356	0.000368396	0.000642674	0.000347669	0.000469551	0.000313579	0.000392743	0.000359814	0.000332848	0.000311719	0.000393422	0.000420899	0.000330632	0.000404923	0.000454473	0.000521821	0.000223416	0.000348171	0.000400029	0.000312236	0.000203057	0.000264294	0.000459125	0.000424796	0.000286991	0.000533914	0.000643598	0.000355405	0.000235158	0.000325707	0.000311694	0.000601556
FA 22:0	0.00120859	0.000994221	0.000954034	0.00114474	0.000355706	0.00454125	0.000457254	0.00053834	0.000362533	0.000422194	0.000703664	0.000680801	0.000580926	0.000324285	0.000464349	0.000566128	0.000515048	0.000405548	0.000689322	0.000729915	0.000674854	0.000296603	0.00518467	0.000700736	0.000266505	0.00056935	0.000673451	0.000454146	0.000246174	0.000295195	0.000594824	0.000499381	0.000309527	0.000625646	0.000674799	0.000541824	0.000809006	0.000323625	0.000331504	0.000521632
Cer(d34:1) -H	0.00968502	0.00973967	0.0120349	0.0137926	0.00671349	0.00820489	0.0103725	0.00975467	0.010552	0.0114897	0.00911627	0.0122527	0.015108	0.0196653	0.0195126	0.0165191	0.0077731	0.0104534	0.00897465	0.00955645	0.00786241	0.0115715	0.00737941	0.00869184	0.00710546	0.00902117	0.00768439	0.00720923	0.0144126	0.0142032	0.0102304	0.0116023	0.00654904	0.00527965	0.00552637	0.00612718	0.00760994	0.0113812	0.0108793	0.00855899
Cer(d40:1) -H	0.00150945	0.00132146	0.00151143	0.00185188	0.00117666	0.00398466	0.00161352	0.00138606	0.00139755	0.00152005	0.00120088	0.00175369	0.00191349	0.00223123	0.00189902	0.00156723	0.00164378	0.00181049	0.00146872	0.00159546	0.00171723	0.00208096	0.00133381	0.00145279	0.00131022	0.00161221	0.00121477	0.000959629	0.0026804	0.00268426	0.00199664	0.00172027	0.00156952	0.00108912	0.000997213	0.00104461	0.00206715	0.00267751	0.00277561	0.00192795
Cer(d42:1) -H	0.00298971	0.00254618	0.00224546	0.00267935	0.00233256	0.0057031	0.00225937	0.00209001	0.00256171	0.00249125	0.00166515	0.00230474	0.00340837	0.00374876	0.0024623	0.00201481	0.00289418	0.00336951	0.0020425	0.002149	0.00287079	0.00319729	0.00189686	0.00195427	0.00250164	0.00282163	0.0019375	0.00142794	0.00505799	0.00427361	0.00279078	0.0021834	0.00330178	0.00209253	0.00179383	0.001662	0.00390582	0.00417224	0.00414285	0.00279227
Cer(d42:2) -H	0.00415957	0.00490637	0.00529051	0.00645876	0.00378031	0.00522429	0.0055766	0.00485546	0.00418293	0.00538694	0.00442287	0.00612847	0.00527443	0.0075533	0.00686548	0.00543602	0.00482134	0.00671612	0.00516212	0.00567929	0.00437631	0.00694608	0.00455059	0.00524906	0.00460512	0.00597313	0.00461689	0.00388977	0.00818505	0.00938856	0.00671441	0.0055499	0.00597152	0.0036772	0.00386472	0.00418019	0.00503397	0.00773563	0.00836364	0.00628523
Cer(d34:2) -H	0.00103861	0.00114154	0.00137234	0.00125684	0.000645061	0.000701595	0.000924533	0.000745519	0.00127955	0.00145245	0.00098812	0.00120976	0.00133561	0.0022015	0.00188865	0.00146157	0.000854205	0.00113986	0.000742326	0.000718009	0.00080581	0.00124114	0.000593046	0.000767796	0.000627072	0.000827066	0.000563691	0.000637078	0.00123956	0.00135218	0.000747482	0.000827024	0.000499639	0.000628548	0.0004235	0.000431693	0.00060535	0.00109133	0.000954585	0.000603086
Cer(d40:2) -H	0.000701016	0.000757771	0.000736762	0.00090007	0.000519216	0.000703622	0.000733952	0.000678793	0.000704566	0.00086169	0.000656694	0.000824122	0.000657322	0.000865195	0.000800633	0.000548117	0.000730827	0.000932145	0.000744863	0.000738098	0.000749389	0.00098549	0.000627382	0.000655458	0.000602086	0.000830241	0.00059137	0.000407199	0.000830487	0.00109822	0.000665521	0.000608853	0.000789227	0.000563945	0.000372662	0.000452984	0.000672112	0.00123663	0.00111285	0.000760343
Cer(d42:2) -H	0.00406751	0.0047114	0.00513802	0.00613977	0.00355736	0.0050898	0.00541661	0.00476058	0.0039888	0.00510915	0.00408019	0.00596795	0.0052168	0.00745299	0.0066332	0.00527756	0.00472445	0.00653367	0.00505619	0.00559026	0.00427227	0.00678195	0.00439606	0.00483597	0.00447692	0.00576423	0.00458143	0.00358801	0.00813006	0.0092649	0.00649855	0.00535901	0.00559084	0.00360628	0.00373135	0.00384996	0.00495269	0.00742255	0.00811436	0.00602504
Cer(d42:3) -H	0.00272147	0.00366807	0.00358898	0.00413023	0.00239102	0.00362128	0.00366875	0.00337142	0.00324118	0.0044847	0.00317192	0.00388339	0.00296189	0.00521234	0.00390518	0.00304229	0.00324295	0.00553283	0.00352872	0.00378162	0.00307274	0.00560926	0.00311551	0.00340379	0.00334395	0.00474593	0.00302902	0.00242442	0.00506867	0.00617871	0.0034876	0.00284712	0.00429166	0.00281777	0.00219883	0.00259364	0.00328284	0.00561979	0.00567584	0.00394138
CL(70:7) -2H	0.000631043	0.000969792	0.000779313	0.00135206	0.00128857	0.00115027	0.000639637	0.00114542	0.00143958	0.00149394	0.00122429	0.00266945	0.000809759	0.000836315	0.00102681	0.00042673	0.00106911	0.0012192	0.000790901	0.000855521	0.000771727	0.00100359	0.000622188	0.000904319	0.00133904	0.000936451	0.00095563	0.000761691	0.000699159	0.00067935	0.000444683	0.000385422	0.000636532	0.000780921	0.000697527	0.000577109	0.000490541	0.000668783	0.000639481	0.000529401
CL(72:7) -2H	0.00264092	0.00350529	0.00323973	0.00600167	0.00481668	0.00395562	0.00265733	0.00447083	0.00560253	0.00493314	0.00468668	0.0101122	0.00333777	0.00250268	0.00406545	0.00233664	0.00386533	0.00382018	0.00336916	0.00371065	0.00333761	0.00324398	0.00270235	0.00349362	0.00493169	0.00301374	0.00390788	0.00347142	0.00243502	0.00233502	0.00244068	0.00241456	0.0025136	0.00242987	0.00258132	0.00281709	0.00202774	0.00282408	0.00257558	0.00238852
CL(72:8) -2H	0.00140341	0.00142108	0.00205965	0.00362759	0.0025699	0.0019177	0.00172259	0.00300038	0.00290973	0.00271208	0.00307839	0.00644984	0.00170268	0.00132373	0.00233111	0.00126948	0.00218492	0.00195823	0.00220091	0.00246377	0.00179579	0.00181927	0.00171534	0.00239217	0.00259202	0.00165078	0.00256277	0.002213	0.0012802	0.00116337	0.0014451	0.00161687	0.00138612	0.00134978	0.00176331	0.00194517	0.00108302	0.00158005	0.00134303	0.00151015
dMePE(34:5p) -H	0.00687617	0.00744528	0.00578594	0.00470477	0.00721783	0.00696644	0.00801094	0.00657869	0.00840551	0.00935324	0.00680092	0.00577397	0.00783507	0.0102045	0.00586583	0.00657789	0.00794707	0.00987861	0.00545073	0.00582262	0.00699124	0.00933728	0.00500071	0.00516956	0.00714237	0.00897472	0.00678266	0.00581464	0.00827437	0.00691524	0.00516455	0.0047261	0.00703194	0.00679169	0.00528035	0.00452905	0.00787783	0.00611896	0.00597281	0.00559612
dMePE(30:0) -H	0.000263063	0.000281318	0.000259802	0.000100687	0.000522665	0.000512091	0.0005407	0.000413136	0.00068625	0.000686013	0.00047043	0.000345659	0.000857677	0.00103514	0.000577241	0.000669137	0.000727027	0.000827805	0.000464181	0.000481898	0.000686154	0.000805711	0.000483314	0.00040574	0.000544238	0.00059285	0.000303919	0.00035696	0.000966127	0.00099469	0.000616258	0.000624158	0.0006339	0.000691331	0.000482282	0.000352021	0.000756241	0.000678137	0.00065336	0.000587279
dMePE(32:1) -H	0.0076448	0.00848402	0.00824405	0.00565527	0.013633	0.0113236	0.0125098	0.0119994	0.0151954	0.0145303	0.0134093	0.011962	0.0188624	0.0173996	0.0150961	0.0165725	0.0164059	0.0154427	0.0136512	0.0127498	0.0155018	0.0150841	0.0128429	0.0124951	0.0123384	0.0134621	0.0129942	0.0129232	0.0181892	0.0173085	0.0169627	0.0167938	0.012878	0.0111614	0.0113786	0.0123475	0.0155515	0.0149811	0.0146673	0.0148839
dMePE(36:4p) -H	0.0400223	0.0362592	0.0370868	0.0362834	0.038986	0.0271542	0.0371025	0.0402871	0.0399228	0.0332127	0.0393666	0.0406354	0.0406059	0.0297301	0.0392374	0.0413547	0.0406834	0.0334108	0.0397291	0.0401482	0.0398753	0.0317138	0.0348214	0.0384982	0.0327072	0.0342434	0.0394928	0.0412829	0.0330497	0.0263024	0.0295041	0.0303193	0.0344888	0.0195265	0.0252027	0.0318129	0.02976	0.0271348	0.0289145	0.0320379
dMePE(38:4p) -H	0.00552484	0.00529792	0.00470259	0.00345879	0.00671858	0.00473376	0.00522464	0.00447373	0.00715787	0.00712909	0.00525031	0.00436629	0.00658389	0.00714647	0.00466211	0.00450084	0.00668495	0.00720928	0.00436606	0.00430334	0.00696673	0.00701551	0.00396875	0.00384209	0.00657259	0.00641104	0.00495923	0.00413248	0.00675364	0.00569974	0.00444256	0.00323699	0.00594369	0.00451096	0.00397623	0.00388781	0.00769889	0.00512112	0.00547192	0.0048513
dMePE(38:5p) -H	0.00774649	0.0095557	0.0069182	0.00622153	0.00773342	0.00713852	0.0104882	0.00802076	0.00818356	0.0117462	0.00810662	0.00709978	0.0085242	0.00928507	0.00744234	0.00838071	0.00864394	0.0115433	0.0071567	0.00703366	0.00956111	0.00875408	0.00789177	0.00652527	0.00664776	0.011335	0.00993125	0.00881209	0.00996921	0.0103488	0.00736381	0.00707699	0.00661858	0.00712526	0.00719233	0.00727529	0.00694568	0.00927715	0.00746696	0.00809549
LPE(18:0) -H	0.00033476	0.00090459	0.00037261	0.000555204	0.000546905	0.000439124	0.000494115	0.000393997	0.000799711	0.000526126	0.000528655	0.00028548	0.000946973	0.00140343	0.000513205	0.000581988	0.000511055	0.000640561	0.000337845	0.0005913	0.000474399	0.000653132	0.000313736	0.000657796	0.00053214	0.000766639	0.000353784	0.000373465	0.000999745	0.000904533	0.000763736	0.000529378	0.00121334	0.000899052	0.000752719	0.000386328	0.000584636	0.000411366	0.000350054	0.000416262
LPE(18:1) -H	0.00360676	0.00359506	0.00313843	0.00233981	0.00164982	0.00146996	0.00200643	0.00213887	0.00204098	0.00171022	0.00213627	0.00136452	0.00291936	0.00289732	0.00148186	0.00419191	0.00167639	0.0018821	0.00274292	0.00277359	0.00149429	0.00209173	0.00228227	0.00221446	0.00089234	0.0012899	0.00105691	0.001596	0.00136874	0.00145289	0.00156876	0.00260117	0.00189174	0.00217236	0.00179781	0.000975046	0.00107124	0.000840088	0.000914921	0.0023946
LPE(18:2) -H	0.000588659	0.00070365	0.00089762	0.000567357	0.000446078	0.000255669	0.000606775	0.000655144	0.000545104	0.000408571	0.000660663	0.000480629	0.000801554	0.000736329	0.000583291	0.00145527	0.000478743	0.00035944	0.000981353	0.000992472	0.000489196	0.000536703	0.000711578	0.000804441	0.000258538	0.000376001	0.00030377	0.000636788	0.000514231	0.000417781	0.000607897	0.00144565	0.000618457	0.000583927	0.000767813	0.000482176	0.00029914	0.00023658	0.000238347	0.00101989
LPE(20:4) -H	0.00483233	0.00434471	0.00383836	0.0029596	0.00251544	0.00182608	0.00257355	0.00350861	0.00293978	0.00224714	0.00305795	0.00278285	0.00419735	0.00306958	0.00204965	0.00526681	0.00303902	0.00244218	0.00397441	0.00359635	0.00296161	0.00302183	0.00341211	0.00290704	0.00179938	0.00195107	0.00168744	0.00309956	0.00234438	0.00196053	0.00269994	0.00505682	0.00232952	0.00298571	0.00271233	0.00169775	0.00183381	0.00134057	0.00117673	0.00420619
LPE(22:4) -H	0.000677262	0.000622747	0.000347906	0.000260378	0.000287253	0.000216072	0.000252361	0.00036505	0.000385034	0.000311645	0.000280078	0.000194293	0.000516803	0.000338487	0.000168753	0.000570776	0.000343551	0.000323922	0.000356593	0.000296906	0.000303976	0.000382364	0.000310361	0.000212145	0.000149836	0.000136361	8.90304e-05	0.000245891	0.000265657	0.000182775	0.000218021	0.000500869	0.000193682	0.000321715	0.000195632	8.18213e-05	0.00013506	8.90292e-05	8.32048e-05	0.000337689
LPE(22:5) -H	0.000909127	0.00113891	0.000665273	0.000411894	0.000426169	0.000357936	0.00041901	0.000678613	0.000546717	0.000601669	0.000567036	0.00032299	0.000728351	0.000772543	0.000343145	0.000746944	0.000464647	0.000569296	0.000623432	0.000680441	0.000454718	0.000671581	0.000603627	0.000377019	0.000264866	0.000384499	0.000252422	0.000427618	0.000441609	0.0003852	0.000431934	0.000991393	0.000372265	0.00070489	0.000402779	0.000233576	0.00030986	0.000195744	0.000175462	0.00058457
LPI(18:0) -H	0.00047342	0.000523876	0.00039832	0.000509422	0.00031264	0.000226889	0.000276708	0.000354244	0.000270102	0.000260937	0.000593488	0.000386863	0.00042314	0.000251687	0.000328829	0.000445346	0.000350608	0.000197316	0.000460263	0.00054153	0.000385239	0.000269467	0.000625214	0.00059356	0.000216445	0.000165227	0.000247885	0.000264107	0.000175115	0.000168278	0.000326526	0.000418128	0.000218481	0.000407102	0.000399382	0.000486719	0.000145318	0.000185361	0.000175072	0.000303432
PA(32:0) -H	0.000123555	0.00014823	0.000117306	9.18367e-05	0.000157461	0.000214467	0.000143996	0.000141089	7.92235e-05	0.000123008	4.06371e-05	3.30667e-05	8.86966e-05	0.000188923	9.10227e-05	5.7532e-05	0.000108932	0.000189563	5.68195e-05	5.07989e-05	8.55504e-05	0.000186331	4.40995e-05	1.91088e-05	2.73944e-05	3.17015e-05	4.76339e-06	0	6.25961e-05	4.46451e-05	7.03916e-06	5.19913e-06	5.18545e-05	0.000116832	2.59787e-05	1.04022e-05	4.27615e-05	2.00402e-05	1.35794e-05	8.30793e-06
PA(32:1) -H	4.0064e-05	5.4393e-05	5.20955e-05	4.23341e-05	0.000128128	0.000199603	9.86099e-05	6.69749e-05	4.14514e-05	0.000101779	1.95178e-05	1.63324e-05	5.96244e-05	0.000174533	4.54488e-05	3.83451e-05	7.55673e-05	0.000201836	2.44056e-05	4.23864e-05	7.57853e-05	0.00021287	1.36273e-05	1.32009e-05	2.54727e-05	3.85521e-05	0	0	7.54371e-05	5.22555e-05	7.73094e-06	1.18284e-05	5.16157e-05	0.00014489	3.55498e-05	2.71101e-05	4.36417e-05	3.87769e-05	3.39685e-05	1.31725e-05
PA(34:1) -H	0.00106526	0.00102918	0.00108161	0.000890538	0.00146619	0.00167526	0.00153436	0.00149396	0.00134581	0.00149152	0.000931975	0.00153055	0.000928659	0.00158749	0.00116284	0.000909118	0.00156425	0.00201819	0.0011756	0.0012048	0.00123795	0.00194385	0.000904732	0.000895523	0.000836601	0.000968804	0.000889089	0.000800344	0.00100475	0.000851774	0.000575786	0.000428245	0.00124634	0.00174667	0.000912114	0.000812595	0.000905786	0.000906502	0.000867142	0.000635054
PA(34:2) -H	0.000241941	0.000282224	0.000367862	0.000234826	0.000501189	0.000632833	0.000554144	0.000506117	0.000363624	0.000422514	0.000209762	0.000244883	0.000333244	0.000648032	0.000510766	0.000354553	0.000556357	0.00075202	0.000383103	0.000347422	0.000486781	0.000837391	0.000314971	0.000278135	0.000254146	0.00029407	0.000165963	0.000178508	0.000425384	0.000421635	0.000352081	0.000137678	0.000448491	0.000740383	0.000341844	0.000184368	0.000346995	0.00036816	0.000359265	0.00017867
PA(36:1) -H	0.000782976	0.000889772	0.000725852	0.000702334	0.000662511	0.000721186	0.000649234	0.000579104	0.000698571	0.00073822	0.000657982	0.00115304	0.000668057	0.000816418	0.000736444	0.000578304	0.000937014	0.000920243	0.000767387	0.000857494	0.000831591	0.00108622	0.000773044	0.000954126	0.000818126	0.00103318	0.00102813	0.00100732	0.000848645	0.000989812	0.000853219	0.000796898	0.00102654	0.00158177	0.000869053	0.000789403	0.000884187	0.00102831	0.00128674	0.00102719
PA(36:2) -H	0.000432894	0.00043868	0.000536167	0.00038119	0.000617289	0.000865999	0.000743	0.000617622	0.000596339	0.000721241	0.000430919	0.000583591	0.000505487	0.000950465	0.000667488	0.0005464	0.000769172	0.000719832	0.000528215	0.000557791	0.00059849	0.00101029	0.000441668	0.000506969	0.000448506	0.000533805	0.000500273	0.000444392	0.000554112	0.000691285	0.000469508	0.000334584	0.000750755	0.00121016	0.000618263	0.000442866	0.000543094	0.000559326	0.000616636	0.000399394
PA(36:3) -H	0.000175173	0.000193722	0.000288983	0.000190421	0.00049633	0.000577139	0.000497715	0.00045713	0.00029944	0.000359256	0.000163106	0.000231274	0.000347392	0.000733511	0.000516076	0.000398908	0.000547063	0.000830766	0.000357813	0.000336153	0.000463677	0.000818082	0.000254875	0.000226195	0.000209051	0.000242	0.000168938	5.93726e-05	0.000463724	0.000538452	0.00028432	0.000129811	0.000450245	0.000763207	0.000363451	0.000238155	0.000299385	0.000350276	0.000376943	0.000140185
PC(32:0) -H	0.000324544	0.000314079	0.000370842	0.000355231	0.000363463	0.000322356	0.000333656	0.000436219	0.000360809	0.000319994	0.000427547	0.000544263	0.000427535	0.000347002	0.000509926	0.000463828	0.000473176	0.000465476	0.000541272	0.000640161	0.00043672	0.0003412	0.000418469	0.000608954	0.000338205	0.000366762	0.000371358	0.000410515	0.000377956	0.000390677	0.000386659	0.000360904	0.000392672	0.000177488	0.000189378	0.000403381	0.000370287	0.00055273	0.000658621	0.000322873
PC(32:1) -H	0.000225	0.000357122	0.000278535	0.000287648	0.000346323	0.00058099	0.000500769	0.000403659	0.000613997	0.000684249	0.000460384	0.000585494	0.00047283	0.000578987	0.000419918	0.00033867	0.000571952	0.00068751	0.000329847	0.000510865	0.000606787	0.000698506	0.000365898	0.00040167	0.000632507	0.000652411	0.000510156	0.000396486	0.000651849	0.000621098	0.000362678	0.000276179	0.000665838	0.000313689	0.000264133	0.000287214	0.000581811	0.000761818	0.000734568	0.000562329
PC(34:1) -H	0.00137685	0.00127146	0.00151106	0.00180722	0.00156935	0.00143717	0.0016508	0.00207304	0.00177922	0.00142273	0.00230287	0.00287628	0.00206501	0.00151756	0.00229803	0.00234815	0.00195166	0.00177277	0.00235011	0.0026626	0.00212899	0.00151952	0.00235821	0.0026336	0.00169322	0.00174008	0.00254564	0.00255638	0.00185437	0.0017342	0.0020096	0.00196817	0.00202878	0.000692754	0.0011261	0.00191052	0.00171507	0.00220394	0.00236299	0.00276641
PC(34:2) -H	0.000815362	0.000847499	0.00118833	0.00123046	0.00125306	0.00117721	0.00143491	0.00168919	0.0016391	0.00143773	0.00189551	0.00237192	0.00149635	0.00143743	0.00196235	0.00165857	0.00170896	0.00165722	0.00196527	0.00198859	0.00178898	0.00154254	0.00190607	0.0020125	0.00153787	0.00185857	0.00194619	0.00187658	0.00155657	0.00157326	0.00164457	0.00138799	0.00172205	0.000776596	0.00103111	0.00150724	0.00159044	0.00227519	0.00236783	0.00229609
PC(34:1p) -H	0.00024886	0.00026888	0.000264247	0.000338109	0.000283896	0.000232227	0.000313469	0.000379757	0.000360848	0.000318085	0.000371951	0.000511997	0.000375359	0.000285681	0.0003754	0.000364535	0.000366028	0.000327079	0.00045589	0.000565869	0.000429597	0.000315946	0.000320111	0.000472965	0.00042301	0.000315294	0.000526827	0.000506486	0.000338048	0.000360428	0.000287658	0.000296156	0.000315423	0.000138086	0.000182265	0.000345598	0.000261063	0.000372086	0.000391986	0.000426381
PC(34:3) -H	3.52914e-05	3.24388e-05	8.0044e-05	4.53624e-05	0.000213351	0.000270278	0.000156895	0.000159539	0.000323858	0.00031852	0.0001671	0.000172314	0.000277349	0.00034782	0.000181245	0.000158659	0.000327585	0.000449351	0.000138905	0.000174628	0.000305553	0.00041623	0.000157845	0.000199844	0.00036926	0.000406794	0.000249003	0.000148761	0.000456217	0.000464789	0.000249338	0.000129562	0.000387558	0.000207863	0.000136033	0.000124683	0.000337511	0.000514576	0.000507727	0.000225377
PC(36:1) -H	0.00036311	0.000352543	0.000353045	0.000416181	0.000270788	0.000228778	0.000322476	0.000343235	0.000311674	0.00028174	0.000399389	0.000481922	0.000348728	0.000295431	0.000394036	0.000397982	0.000417989	0.000360142	0.000432269	0.000456702	0.000283337	0.00029836	0.000438174	0.000438811	0.000270371	0.000332554	0.000398667	0.000343996	0.000329365	0.00028742	0.000306314	0.000318239	0.000367643	0.000126713	0.000179509	0.000299933	0.000284983	0.000325129	0.000340259	0.000426133
PC(34:0p) -H	0.000419844	0.000458792	0.00032602	0.000454726	0.000383987	0.000568199	0.000447726	0.000634675	0.000497642	0.000394266	0.000533488	0.000652488	0.000524335	0.000487664	0.000633686	0.000554503	0.000442707	0.000413828	0.000542585	0.000743065	0.000329511	0.000516241	0.000373617	0.000784242	0.000343855	0.000550797	0.00061974	0.000614706	0.00042762	0.000578786	0.0005615	0.000499966	0.000547698	0.000213771	0.000338646	0.00044379	0.000405112	0.000534953	0.000645949	0.000645432
PC(36:2) -H	0.000458143	0.000426991	0.000671419	0.000680223	0.000559677	0.00049315	0.000692253	0.000820563	0.000656759	0.000511545	0.000873495	0.00106006	0.000719798	0.000565958	0.00110424	0.000858697	0.000841779	0.0006635	0.00112368	0.00119864	0.000830766	0.000568277	0.000975343	0.00119118	0.000612003	0.000706261	0.00108409	0.0010627	0.00070281	0.000682472	0.000898896	0.000858403	0.000882926	0.000256944	0.000519594	0.000788931	0.000630534	0.000915055	0.000969795	0.001187
PC(36:3) -H	0.000455741	0.000442572	0.000748201	0.000626232	0.00078942	0.00071478	0.000915031	0.0010551	0.00107796	0.000862347	0.00127782	0.00157593	0.00105385	0.0009395	0.00129035	0.00124221	0.00103316	0.00109478	0.00130498	0.00152467	0.00106266	0.0010309	0.00116748	0.00139659	0.000842218	0.0010134	0.00143391	0.00129667	0.00101965	0.00110343	0.00129974	0.00114158	0.00118936	0.00040152	0.000644125	0.00103491	0.000974301	0.0014453	0.00123505	0.00138623
PC(34:1p) -H	0.00024886	0.00026888	0.000264247	0.000338109	0.000276168	0.000232227	0.000313469	0.000379757	0.000360848	0.000318085	0.000371951	0.000511997	0.000375359	0.000285681	0.0003754	0.000364535	0.000366028	0.000285522	0.00045589	0.000565869	0.000429597	0.000315946	0.000320111	0.000472965	0.00042301	0.000315294	0.000526827	0.000506486	0.000338048	0.000360428	0.000287658	0.000296156	0.000315423	0.000144144	0.000182265	0.000345598	0.000261063	0.000372086	0.000391923	0.000426381
PE(32:1) -H	0.000314492	0.000342566	0.000357754	0.000125614	0.000868516	0.00080927	0.000800788	0.00058492	0.00107196	0.00128205	0.000723945	0.000501671	0.00121718	0.00166549	0.000777426	0.000885834	0.00108372	0.00148894	0.000618799	0.000566796	0.00113396	0.00148673	0.000617181	0.000588683	0.00100505	0.001111	0.000638314	0.000580962	0.00181334	0.00170875	0.00103962	0.000886357	0.00110531	0.00130339	0.000756928	0.000445596	0.00138001	0.00108731	0.00100444	0.000813293
PE(34:1) -H	0.00763096	0.00848273	0.00824405	0.00565527	0.013633	0.0113236	0.0125098	0.0119994	0.0151954	0.0145303	0.0134093	0.011962	0.0188624	0.0173996	0.0150961	0.0165725	0.0164059	0.0154427	0.0136512	0.0127498	0.0155018	0.0150841	0.0128429	0.0126663	0.0123384	0.0134621	0.0129942	0.0129232	0.0182372	0.0174066	0.0169627	0.0167938	0.0135015	0.0111614	0.0113786	0.0123475	0.0155515	0.0148266	0.014688	0.0148502
PE(34:2) -H	0.00225519	0.00306152	0.00378432	0.00208381	0.00549031	0.00427581	0.00572748	0.0049224	0.00650154	0.00722852	0.00539968	0.0047914	0.00743504	0.00890347	0.00668369	0.00718501	0.00704577	0.00803101	0.00560698	0.00551475	0.00736054	0.0083967	0.00543889	0.00560543	0.00598325	0.00645524	0.00568687	0.0056001	0.0101514	0.0098585	0.00814749	0.00787307	0.00688912	0.00742154	0.00592519	0.0053437	0.00835266	0.00657768	0.00671101	0.00723351
PE(36:4) -H	0.00134708	0.0011481	0.00189204	0.000985034	0.00305792	0.00232511	0.0034006	0.00286518	0.00437648	0.00340949	0.00257889	0.00177638	0.00518184	0.00722153	0.00484506	0.00540596	0.00378289	0.0046279	0.00331804	0.00280663	0.00425775	0.00514787	0.00358167	0.0031953	0.00234971	0.00292424	0.0021284	0.00227147	0.00795159	0.00687333	0.00668549	0.00658878	0.00399284	0.00356398	0.00346466	0.00300102	0.00414191	0.00438008	0.00418571	0.00435169
PE(34:2p) -H	0.00659814	0.0068303	0.0106414	0.007777	0.00789907	0.0059955	0.0117024	0.0096222	0.00838121	0.00829185	0.0100046	0.00963696	0.00790312	0.00769738	0.0102531	0.0105785	0.00827847	0.00749157	0.0101634	0.00953063	0.00797802	0.00780154	0.00865624	0.0096449	0.00679522	0.00786506	0.00996824	0.0100256	0.00781764	0.00709779	0.00907261	0.00885032	0.00702403	0.00658899	0.00873116	0.00926494	0.00731771	0.00735775	0.00740199	0.0105201
PE(36:3p) -H	0.00929751	0.0106185	0.012551	0.00994684	0.00977578	0.0089357	0.0132251	0.0128431	0.0105426	0.0105804	0.0135174	0.012726	0.0109495	0.010347	0.0138026	0.013468	0.00866126	0.0103055	0.0131507	0.0128906	0.0102517	0.00977606	0.0116439	0.0114755	0.00872611	0.0112804	0.01321	0.0137132	0.00950672	0.00974182	0.0116213	0.0112268	0.0093898	0.00771164	0.0099128	0.0118278	0.00898172	0.0101122	0.0100176	0.0125835
PE(36:4p) -H	0.0452962	0.0424656	0.0412879	0.0363279	0.0487038	0.0370392	0.0478588	0.0461708	0.0454637	0.0424936	0.0471919	0.0441302	0.0495306	0.0416794	0.0445086	0.0439688	0.0503435	0.0444012	0.044196	0.0447827	0.0468401	0.043122	0.0393033	0.0408075	0.0410471	0.0463257	0.0443689	0.0469421	0.0406935	0.036496	0.0360584	0.0346693	0.039643	0.0304344	0.0338646	0.0392696	0.0398258	0.0376847	0.0388192	0.0403446
PE(36:5p) -H	0.00687315	0.00744312	0.00560952	0.00469515	0.00707046	0.00695568	0.00802525	0.00655447	0.0084754	0.00916288	0.00674862	0.00574055	0.00783098	0.0100672	0.00581356	0.00656847	0.0077391	0.00989704	0.00544422	0.00580892	0.0068695	0.00921381	0.00489237	0.00516602	0.00710141	0.00888379	0.00679881	0.00580976	0.00826057	0.00719771	0.00515062	0.00472107	0.00700696	0.00678536	0.00524483	0.00445861	0.00784799	0.00602831	0.00595337	0.0055784
PE(38:6p) -H	0.0057856	0.00657268	0.00578395	0.00477357	0.00600452	0.00609644	0.00768597	0.00668684	0.00732436	0.00826841	0.00699816	0.00587848	0.00689318	0.00903821	0.0059528	0.00661653	0.00677603	0.00871595	0.00564732	0.00570933	0.0060478	0.00811105	0.00503936	0.00522712	0.00631596	0.00784351	0.00669583	0.00626868	0.00675353	0.00640925	0.0050985	0.00486243	0.00593592	0.00548099	0.00509253	0.0048667	0.00636946	0.00559823	0.00560426	0.00578016
PE(35:1) -H	0.000728043	0.000714616	0.000841411	0.000641646	0.00111208	0.00088644	0.00103273	0.00123965	0.00127027	0.00108411	0.00128004	0.00119099	0.00151498	0.00116835	0.00151732	0.00163541	0.00138312	0.00118645	0.00137957	0.00126596	0.00127835	0.00103072	0.00129371	0.00130056	0.0010432	0.00106316	0.00129031	0.00128767	0.001303	0.00124406	0.00156016	0.00161925	0.000999452	0.000744436	0.000889986	0.00110641	0.00115274	0.00113512	0.0011307	0.00143344
PE(35:2) -H	0.000198403	0.000261775	0.000438363	0.000234978	0.0006001	0.000526692	0.000694505	0.000644257	0.000768028	0.00075449	0.000709806	0.000525616	0.000875354	0.000938532	0.000826634	0.000870155	0.000806923	0.000895501	0.000758083	0.000652011	0.00080688	0.000894049	0.000661899	0.000626313	0.000631873	0.00063252	0.000690861	0.000691973	0.000998228	0.00102264	0.000951741	0.000892008	0.000714437	0.000692112	0.000745007	0.000655606	0.000769623	0.000760926	0.000718582	0.000882498
PE(34:1) -H	0.00763096	0.00848273	0.00824405	0.00565527	0.013633	0.0113236	0.0125098	0.0119994	0.0151954	0.0145303	0.0134093	0.011962	0.0188624	0.0173996	0.0150961	0.0165725	0.0167102	0.0154427	0.0135062	0.0128201	0.0149378	0.0150841	0.0128429	0.0124951	0.0123384	0.0134621	0.012665	0.0124905	0.0182162	0.0167805	0.0169627	0.0162622	0.0135015	0.0109121	0.0113585	0.0123437	0.0152018	0.0145431	0.0138787	0.0148502
PE(36:1) -H	0.0232258	0.0238336	0.0253894	0.0191973	0.0295511	0.0252638	0.0299993	0.0312528	0.0297605	0.0284108	0.0347216	0.0328382	0.0395203	0.0317752	0.0376197	0.0409154	0.0330399	0.0301545	0.0371355	0.0332548	0.0324532	0.0293713	0.0338065	0.0320095	0.026279	0.0294468	0.0333248	0.0340771	0.0336974	0.0332612	0.036587	0.0380782	0.0268838	0.0198384	0.024704	0.0309541	0.0284303	0.0307205	0.0316075	0.0354793
PE(38:2) -H	0.000684721	0.000968248	0.00125038	0.000780118	0.00103615	0.0013321	0.00162502	0.00133199	0.00111445	0.00159607	0.00177185	0.00128882	0.00147512	0.00173212	0.00187537	0.00169393	0.00137251	0.00172223	0.0017442	0.00147914	0.00139748	0.0017685	0.00158275	0.00141948	0.00118773	0.00159717	0.00169448	0.0015315	0.00151831	0.00191503	0.00186057	0.00164762	0.00119601	0.00117907	0.00135151	0.0014049	0.0014256	0.00153072	0.00171807	0.00154221
PE(38:3) -H	0.000471166	0.000963372	0.00102754	0.000829483	0.000658361	0.000838944	0.00117593	0.00063559	0.000648721	0.00113584	0.00141431	0.00095897	0.000771913	0.00133289	0.00121022	0.00133041	0.000764087	0.00112048	0.00120934	0.000973506	0.00080708	0.00111244	0.00108	0.000913189	0.000621858	0.00115078	0.00133776	0.00100582	0.000845947	0.00109441	0.00100818	0.00102158	0.000610658	0.000623495	0.000822221	0.000784134	0.000603776	0.00089031	0.000930636	0.00100626
PE(38:4) -H	0.0185344	0.0161624	0.0139836	0.0127792	0.0200032	0.0148007	0.0161089	0.0176844	0.0218838	0.017822	0.018178	0.0181177	0.0257555	0.0180548	0.0188783	0.0215441	0.022705	0.0185085	0.0186856	0.0180471	0.0207569	0.0166247	0.0159837	0.015935	0.0187583	0.0175162	0.0183949	0.0179552	0.0203869	0.0162114	0.0170083	0.0182482	0.0179073	0.0105353	0.0125534	0.0158461	0.0168172	0.0146392	0.0146635	0.0164152
PE(38:5) -H	0.00337072	0.00339545	0.00255199	0.00183574	0.00450608	0.00380922	0.00336969	0.00315957	0.0047829	0.00440083	0.00297703	0.00316299	0.00525889	0.00579432	0.00332496	0.00384221	0.00482786	0.00541061	0.00331475	0.00323508	0.00455943	0.00471579	0.00281151	0.00304586	0.00398206	0.00403006	0.00286825	0.00303835	0.00556789	0.0042801	0.00408285	0.00310245	0.00451838	0.00327014	0.00307188	0.00296143	0.004458	0.00341383	0.00310257	0.00288623
PE(40:3) -H	0.000296122	0.00072152	0.000982612	0.000508821	0.000432973	0.000798812	0.00132132	0.00081312	0.000447738	0.00127153	0.00133104	0.000747244	0.000553643	0.00134228	0.00116949	0.000990419	0.000510444	0.00128188	0.00103474	0.000764124	0.000495804	0.00139101	0.000996472	0.000672459	0.000480757	0.00118339	0.000932406	0.000709671	0.000713917	0.00138936	0.00126655	0.000918551	0.000442324	0.000841046	0.00105962	0.000716057	0.000670286	0.000989564	0.000872036	0.00104655
PE(40:4) -H	0.00112265	0.00127762	0.00106765	0.000694931	0.00149707	0.00144493	0.00112852	0.00121246	0.001367	0.00150964	0.00141001	0.00106813	0.00204428	0.00187499	0.00143133	0.00160884	0.00180761	0.00193155	0.00155635	0.00134629	0.00179327	0.00171876	0.00131864	0.00126865	0.00143995	0.00105358	0.00115039	0.00153163	0.00210988	0.00210974	0.00174593	0.00149173	0.0015506	0.00114805	0.00118951	0.00118353	0.0018034	0.00177625	0.00189859	0.00143198
PE(40:5) -H	0.0014999	0.00177585	0.00136426	0.00106222	0.00211702	0.0020381	0.0017546	0.00169897	0.00228836	0.00210119	0.00162916	0.00106389	0.00296962	0.00286854	0.00191434	0.00215642	0.00230446	0.00253502	0.00181975	0.00179063	0.00235013	0.002473	0.00184166	0.00159926	0.00181682	0.0021671	0.00126549	0.00141823	0.00272606	0.00243111	0.00188979	0.00220482	0.00204427	0.00144736	0.00128837	0.00154557	0.00244151	0.00216245	0.00238236	0.00201899
PE(36:1p) -H	0.0134934	0.0144083	0.0155733	0.0117516	0.0142104	0.0120279	0.0169911	0.0135624	0.0157773	0.0163806	0.0147444	0.0136113	0.0150465	0.016196	0.014413	0.0135627	0.0157947	0.0167079	0.0141248	0.0138097	0.0150683	0.0156319	0.0118762	0.012653	0.0139718	0.0168216	0.015081	0.0142419	0.0151485	0.014334	0.0125795	0.00958358	0.0141663	0.0116904	0.0127148	0.0129708	0.0151401	0.0136119	0.0133631	0.0141182
PE(38:4p) -H	0.0404096	0.0368479	0.037686	0.0364044	0.0395501	0.0275959	0.0379947	0.0401912	0.0401786	0.0337728	0.039819	0.0409105	0.0409883	0.0309972	0.0392019	0.0417942	0.0417735	0.0343032	0.0402153	0.0405032	0.0401945	0.0319253	0.0349166	0.036641	0.0341506	0.0348	0.0406843	0.0413144	0.0334927	0.0265393	0.0300113	0.0302202	0.0342018	0.0198608	0.0264733	0.0327322	0.0306861	0.0273791	0.0289942	0.0323418
PE(38:5p) -H	0.0326983	0.0358727	0.0340806	0.0299057	0.0310899	0.0282662	0.0385178	0.0386503	0.0382025	0.0395913	0.0413506	0.0360991	0.0377515	0.0378124	0.0412748	0.0391342	0.0347645	0.0317881	0.0364546	0.0371216	0.0346033	0.0333782	0.0337334	0.0331314	0.0298071	0.0390936	0.0377614	0.0407525	0.0278869	0.0319822	0.0329995	0.0328989	0.0310798	0.0238344	0.027823	0.0333	0.030433	0.031437	0.032009	0.0364555
PE(40:4p) -H	0.0060094	0.00604055	0.00470259	0.00348411	0.00671858	0.0050013	0.00522464	0.00447373	0.0077327	0.00739491	0.00516768	0.00436629	0.00700928	0.00784533	0.0051073	0.00526985	0.0073058	0.00731227	0.00485818	0.00499558	0.00696673	0.00786289	0.00396875	0.00444742	0.00665051	0.00681428	0.00506788	0.00431298	0.00711009	0.0058277	0.0043051	0.00326572	0.00600175	0.00487127	0.00411391	0.00417876	0.00770782	0.00520675	0.0055192	0.00480929
PE(40:5p) -H	0.00774649	0.0095557	0.0069182	0.00622153	0.00773342	0.00713852	0.0104882	0.00802076	0.00818356	0.0117462	0.00810662	0.00709978	0.0085242	0.00928507	0.00744234	0.00838071	0.00864394	0.0115433	0.0071567	0.00703366	0.0078377	0.00875408	0.00789177	0.00652527	0.00664776	0.011335	0.00993125	0.00881209	0.00996921	0.0103488	0.00592057	0.00560374	0.00661858	0.00712526	0.00719233	0.00727529	0.00694568	0.0082512	0.00746696	0.00809549
PE(36:2) -H	0.0168458	0.0190654	0.0250389	0.0184232	0.0249876	0.021997	0.0298428	0.0320492	0.0273534	0.0259591	0.0337965	0.0327755	0.034689	0.0300201	0.038129	0.0406435	0.0330222	0.027085	0.0384241	0.0364342	0.0324245	0.0282785	0.0340337	0.0336833	0.0250232	0.0277118	0.0364653	0.0374502	0.030361	0.0325513	0.0385396	0.0401442	0.0276485	0.0207369	0.0277575	0.033448	0.0266243	0.0307663	0.0312961	0.0402196
PE(36:3) -H	0.00509012	0.00594103	0.00925896	0.00559089	0.0115202	0.0093548	0.0134718	0.0116372	0.0120361	0.0134904	0.0119839	0.0108098	0.0174494	0.0196717	0.0166409	0.0184914	0.0143418	0.0164814	0.014888	0.0132631	0.0153376	0.0173045	0.0132602	0.0136643	0.0105751	0.0119213	0.0121143	0.0116789	0.021574	0.0218529	0.0200286	0.0187801	0.0142388	0.0138402	0.0133176	0.0135236	0.0164917	0.0154383	0.014828	0.0181261
PE(38:4) -H	0.0185344	0.0159656	0.0139836	0.0127446	0.0200032	0.0148007	0.0163464	0.0176844	0.0218838	0.017444	0.018178	0.0181177	0.0257555	0.0180548	0.0188783	0.0215441	0.0229805	0.0185085	0.0186856	0.0180471	0.0207569	0.0164772	0.0152714	0.0153126	0.0181483	0.0163604	0.0164533	0.0176728	0.0198011	0.0161251	0.0170083	0.0182482	0.0172243	0.0105353	0.0125534	0.0158461	0.0168172	0.0146392	0.0146635	0.0164152
PE(38:5) -H	0.00337072	0.00332173	0.00256798	0.00187895	0.00437094	0.00365972	0.00355067	0.00315957	0.00518582	0.00440083	0.00297703	0.00316299	0.00525889	0.00579432	0.00332496	0.00454924	0.00482786	0.00544692	0.00331475	0.00323508	0.00455943	0.00471579	0.00281151	0.00304586	0.00398206	0.00403006	0.00286825	0.00303835	0.00560736	0.00429707	0.00359904	0.00310245	0.00451838	0.00327014	0.00295928	0.00273488	0.004458	0.00335979	0.00310257	0.00288623
PE(40:2) -H	0.000351255	0.000507199	0.000668889	0.000292503	0.000640515	0.000739929	0.00111187	0.000664398	0.000538801	0.00104721	0.000984888	0.000550415	0.000759337	0.00135033	0.0009086	0.000874243	0.000718354	0.00124173	0.00101806	0.000525919	0.000828693	0.0015464	0.000840408	0.000596652	0.000815855	0.000971846	0.000864162	0.000656997	0.00102672	0.00127813	0.00109843	0.000882013	0.00068943	0.000677496	0.000759966	0.000511948	0.000760514	0.000653088	0.000595622	0.000690384
PE(40:6) -H	0.000498227	0.000649791	0.000606663	0.000293623	0.00138013	0.00146474	0.00100578	0.000975585	0.00115334	0.00145837	0.000845542	0.000532782	0.00208894	0.00238868	0.0011927	0.00129094	0.00170961	0.00216005	0.000954665	0.000971466	0.00151746	0.00191911	0.000944613	0.000597579	0.00123737	0.00135374	0.000888713	0.000640533	0.00221749	0.00209512	0.00151802	0.00127748	0.00161712	0.00129543	0.0010281	0.000969442	0.00146216	0.00139377	0.00146818	0.000900537
PE(38:5p) -H	0.0326983	0.0358727	0.0340806	0.0299057	0.0310899	0.0282662	0.0377784	0.0380312	0.0333434	0.0338166	0.0381689	0.0354498	0.035683	0.0342229	0.0400381	0.0383546	0.0347645	0.0317881	0.0379427	0.0391841	0.0346033	0.0333782	0.0337334	0.0346564	0.0298071	0.0390936	0.0422614	0.0407525	0.0315789	0.0319822	0.0329995	0.0328989	0.0300775	0.0238344	0.027823	0.0327035	0.0295954	0.030676	0.0323076	0.0347546
PE(38:6p) -H	0.00581337	0.0065338	0.00578258	0.00477311	0.00618631	0.00606559	0.00770497	0.00669735	0.00733629	0.00826425	0.007002	0.00589343	0.00690782	0.00904238	0.00594449	0.00661478	0.00687519	0.00872148	0.0055886	0.00575907	0.00594712	0.00808337	0.00492449	0.00522484	0.0063568	0.0078405	0.00653641	0.00627937	0.00675314	0.00639236	0.00509891	0.00485521	0.00593433	0.00549867	0.00509213	0.00486537	0.00642348	0.00566973	0.00560426	0.00578541
PE(40:5p) -H	0.00774649	0.0095557	0.0069182	0.00622153	0.00773342	0.00713852	0.0104882	0.00802076	0.00818356	0.0117462	0.00810662	0.00709978	0.0085242	0.00928507	0.00744234	0.00838071	0.00864394	0.0115433	0.00638579	0.00701663	0.00781412	0.00867153	0.00789177	0.00652527	0.00664776	0.011335	0.00993125	0.00881209	0.00996921	0.0103488	0.00592057	0.00560374	0.00661858	0.00712526	0.00719233	0.00727529	0.00934718	0.00707677	0.00746696	0.00809549
PE(40:6p) -H	0.00408646	0.00599797	0.00453509	0.00393761	0.00396469	0.00458163	0.00506861	0.00488499	0.00435703	0.0054885	0.00506832	0.00432801	0.0053624	0.00594672	0.00508608	0.00477583	0.00426401	0.00551056	0.00457721	0.00446179	0.00398426	0.00523744	0.00435103	0.00410232	0.00364871	0.00553127	0.00517792	0.00478193	0.00397109	0.0046507	0.00407434	0.00341514	0.0035612	0.00296412	0.00290714	0.00307951	0.00333834	0.0043063	0.00438953	0.00427797
PE(36:4) -H	0.00130309	0.0011953	0.00187198	0.00106471	0.00297475	0.00226386	0.00344556	0.00280729	0.00204898	0.00327698	0.00252567	0.00177638	0.00505067	0.00714318	0.00481809	0.00532688	0.00367983	0.00427808	0.00324181	0.00276387	0.00415269	0.00510654	0.00350421	0.00333764	0.00234971	0.00280088	0.00218467	0.00221956	0.00770732	0.0064968	0.00672759	0.00648187	0.00386297	0.00352541	0.00337943	0.00295814	0.00397557	0.00427242	0.00411784	0.00428046
PE(38:6) -H	0.000637257	0.000769419	0.000697405	0.000304069	0.00129302	0.000945718	0.00105167	0.0008563	0.00118957	0.00139323	0.000775563	0.000589688	0.00186404	0.00219301	0.00129346	0.0012916	0.00152261	0.00168851	0.000807606	0.000850289	0.00132331	0.00187356	0.000762122	0.000761627	0.00120444	0.00124018	0.000632697	0.000621243	0.00192711	0.00168681	0.00134346	0.00135338	0.00133458	0.00117526	0.000842511	0.000647788	0.00135899	0.000942911	0.00083468	0.000796496
PE(38:6p) -H	0.00581337	0.00651293	0.00578448	0.00477318	0.00621764	0.00611196	0.00758828	0.00670061	0.0073787	0.00828109	0.00700278	0.00589343	0.00691119	0.00904886	0.00596457	0.00661907	0.00690075	0.00872517	0.00565811	0.00576354	0.00613313	0.00813091	0.00514572	0.00524729	0.00636435	0.00784387	0.00686708	0.00628277	0.00675498	0.00642347	0.00510169	0.00487681	0.00594245	0.0055127	0.00508159	0.00487589	0.00643697	0.00568011	0.00560689	0.00578541
PE(38:5) -H	0.005226	0.00518245	0.00407784	0.00313317	0.00731185	0.0060837	0.00580869	0.00571767	0.00758915	0.00723659	0.00548152	0.00423149	0.00944024	0.00863234	0.00559322	0.00570617	0.00798998	0.00803235	0.00503951	0.00535149	0.0068263	0.00766485	0.00508635	0.00453888	0.00639974	0.00697934	0.00496919	0.0054875	0.00895132	0.0076628	0.0056479	0.00606072	0.00713417	0.00521941	0.00477011	0.00503813	0.00745716	0.00589318	0.00565092	0.00481193
PG(34:1) -H	0.00254109	0.00279979	0.00225892	0.00300317	0.00367912	0.00569645	0.00241607	0.0026092	0.00575589	0.00495988	0.00291886	0.00365991	0.00389805	0.00442001	0.00269364	0.00207749	0.00352249	0.00396165	0.00184566	0.00232937	0.0039623	0.00467611	0.00234737	0.00294213	0.00811468	0.00782037	0.0055662	0.00543356	0.00623707	0.00564014	0.00341035	0.00337871	0.00459627	0.00378467	0.00211719	0.00216159	0.00580484	0.00764536	0.00734691	0.0047501
PG(36:1) -H	0.00108779	0.00116523	0.000929472	0.00109916	0.0013768	0.00176998	0.000985492	0.000893935	0.00167421	0.00146021	0.000981172	0.00141248	0.00143792	0.00147933	0.00112834	0.00082631	0.00145669	0.00151548	0.000977042	0.00117633	0.00157564	0.00144869	0.000978406	0.00118507	0.00138436	0.00133417	0.000885672	0.000873092	0.00232163	0.00205974	0.00101377	0.00101242	0.00173076	0.0012773	0.00062603	0.000652014	0.00239313	0.00282452	0.0028169	0.00150605
PI(34:1) -H	0.000934784	0.00148701	0.00147942	0.00159161	0.00216473	0.00175818	0.00153346	0.0017437	0.00179274	0.00182297	0.00167597	0.00170342	0.00140701	0.00163017	0.0022198	0.00113032	0.00184148	0.00180897	0.00152546	0.00166194	0.00190158	0.00175447	0.00178823	0.00202711	0.00288678	0.00173548	0.00188261	0.00164041	0.00166211	0.001944	0.00214896	0.00163993	0.00198961	0.00134993	0.00149257	0.00162098	0.00134572	0.00189001	0.00177406	0.00198779
PI(34:2) -H	0.000440623	0.000683751	0.000948727	0.000992766	0.00154059	0.00102514	0.00106448	0.00128976	0.00123362	0.00126882	0.00111724	0.00135328	0.00096102	0.00117583	0.00155353	0.000856179	0.00133185	0.00120749	0.00122707	0.00142718	0.0013977	0.0012843	0.00137059	0.00178731	0.00218611	0.00130782	0.00162719	0.00164538	0.00127104	0.00152449	0.00168306	0.00149163	0.00141769	0.00128478	0.00118636	0.00148961	0.00121482	0.00165533	0.00151944	0.00185698
PI(36:4) -H	0.000989139	0.00119929	0.00125139	0.001623	0.0023788	0.00162784	0.00139873	0.00182993	0.00228519	0.00209082	0.00162628	0.00208307	0.00139877	0.00145042	0.00173018	0.000908175	0.00208732	0.00177927	0.00163434	0.00182675	0.00194781	0.0017899	0.00144084	0.00204926	0.00416805	0.00211622	0.0022536	0.00256919	0.0018903	0.00183272	0.00159566	0.00159788	0.00228345	0.00170481	0.00142379	0.0018752	0.00173186	0.00211928	0.00211668	0.00245844
PI(36:4e) -H	0.000338641	0.000412084	0.000271117	0.000472423	0.000801405	0.000682989	0.000365792	0.000530493	0.000798054	0.000791486	0.000450287	0.000510618	0.000543869	0.000579931	0.000414591	0.000210215	0.000697212	0.000688121	0.000372066	0.000486276	0.000655371	0.000703291	0.000323646	0.000517473	0.00125971	0.000860327	0.000535885	0.000620128	0.000663958	0.00070268	0.00037791	0.00042029	0.000740746	0.000559741	0.000324073	0.000425875	0.000579686	0.000666659	0.000664033	0.000587206
PI(36:1) -H	0.00076256	0.00169163	0.00149303	0.00136815	0.00202627	0.00208536	0.00152447	0.00156824	0.00205765	0.00225529	0.00170411	0.00196025	0.00127952	0.00185482	0.00211905	0.00100505	0.00182581	0.00207296	0.0015771	0.0016754	0.0019766	0.00213708	0.00184619	0.00179107	0.00313885	0.00205047	0.00219479	0.00161706	0.00153985	0.00208996	0.00212298	0.00146253	0.00205936	0.00156395	0.00171261	0.00178043	0.00185841	0.00232401	0.00226807	0.00208242
PI(36:2) -H	0.00162859	0.00281357	0.00346133	0.00347315	0.00517988	0.00471417	0.00408608	0.00482957	0.00534093	0.00578501	0.0047368	0.00580135	0.00390445	0.00478838	0.00582032	0.00302966	0.00557914	0.00556097	0.00492633	0.0057682	0.00538116	0.00582936	0.00510755	0.00632889	0.00926673	0.00573161	0.00666274	0.00591743	0.00528809	0.00707714	0.00680052	0.00580008	0.00708413	0.00507707	0.00537374	0.00657542	0.00585346	0.00784565	0.00776436	0.00849311
PI(38:3) -H	0.00104331	0.00252526	0.00162437	0.00212377	0.00233799	0.00272454	0.00214413	0.00232177	0.00199348	0.00314998	0.00229176	0.00211676	0.00120482	0.00224248	0.00217414	0.000986682	0.00184912	0.0029782	0.002187	0.00200967	0.00183693	0.00257901	0.00125044	0.00189943	0.00361754	0.0034698	0.0035224	0.00237031	0.00162211	0.00251882	0.00252222	0.001521	0.00196026	0.00202099	0.00192583	0.00175183	0.00182644	0.00253419	0.00234443	0.00217822
PI(38:4) -H	0.0249912	0.0333214	0.0255218	0.0368279	0.0483444	0.042669	0.0325292	0.0424589	0.0482175	0.0533701	0.0365259	0.0443135	0.032293	0.0390191	0.037933	0.0203016	0.0410192	0.0464281	0.0352254	0.0419658	0.0393836	0.0485905	0.0335212	0.0428377	0.0833603	0.0546117	0.0514723	0.0497984	0.0397943	0.0475438	0.0375312	0.0353884	0.0460813	0.0317555	0.0282016	0.038179	0.0400556	0.0499982	0.0560579	0.0498367
PI(40:5) -H	0.000310316	0.000714977	0.000476882	0.000522041	0.00105578	0.00121851	0.000694723	0.000796578	0.00105004	0.00156871	0.000741759	0.000767751	0.000688135	0.00104526	0.000770998	0.000302832	0.000968149	0.00137716	0.000596288	0.000742407	0.000857693	0.00130535	0.000649327	0.000718144	0.00187209	0.00153156	0.00120013	0.000876933	0.00110365	0.00131352	0.000753879	0.000636343	0.00124042	0.000842251	0.000653996	0.00072521	0.00108178	0.00124932	0.0013344	0.00106434
PI(36:3) -H	0.000551332	0.00095096	0.00150185	0.00130636	0.00289073	0.00245508	0.00203153	0.0024742	0.0025489	0.00287767	0.00210685	0.0026366	0.00243778	0.00303427	0.00339002	0.00178922	0.00310856	0.00294534	0.00259311	0.0027201	0.00286169	0.00318754	0.00253062	0.00350138	0.00449495	0.00260579	0.00295412	0.00289446	0.00355522	0.00460267	0.00457294	0.0038116	0.0034485	0.00299044	0.00256387	0.00321913	0.00280991	0.00406535	0.00397407	0.00413176
PI(38:5) -H	0.000760755	0.0012159	0.00132917	0.00153467	0.00288943	0.00243181	0.00194289	0.00217806	0.00294748	0.00305053	0.00207071	0.0024643	0.00170591	0.00233005	0.00215765	0.000999362	0.00289828	0.00272113	0.00207006	0.00239711	0.0024534	0.00251957	0.00161508	0.00266416	0.00566288	0.0029196	0.0027878	0.00281672	0.00323333	0.00341178	0.00281928	0.00299657	0.00332679	0.00297606	0.00183502	0.00290175	0.00244205	0.00381863	0.00272725	0.00360682
PI(40:7) -H	0.000988837	0.00134262	0.00101987	0.00149388	0.0018518	0.00131803	0.00128497	0.00174992	0.00192103	0.00208643	0.00170597	0.00184441	0.00153189	0.00176533	0.00174235	0.00104021	0.00188442	0.00201072	0.00171714	0.00194697	0.00191716	0.00210141	0.00157556	0.00208044	0.00316886	0.00242782	0.00243274	0.0023935	0.001781	0.0020902	0.00190176	0.00180042	0.00205041	0.00134797	0.00157772	0.00195494	0.001772	0.00215685	0.00216535	0.00253955
PS(34:1) -H	0.00385928	0.00467647	0.00469512	0.00394413	0.0100037	0.0104455	0.00791244	0.00743628	0.0121402	0.0124892	0.00606715	0.00914719	0.0058511	0.00889589	0.00488255	0.00311281	0.00932255	0.0114008	0.00516152	0.0057312	0.00744061	0.00990499	0.00432176	0.0043426	0.0081961	0.00879915	0.00542908	0.00475634	0.00652888	0.00658359	0.0035594	0.00249524	0.00622577	0.00856829	0.00446209	0.00331371	0.00631087	0.00706688	0.00699566	0.00397352
PS(34:1e) -H	0.000821652	0.00126599	0.000893429	0.000990088	0.00127785	0.00196479	0.00121834	0.00104796	0.0014029	0.0020337	0.000738231	0.00103027	0.000790893	0.00163094	0.000654466	0.000379526	0.000918941	0.00166699	0.000514528	0.000456977	0.000731843	0.00141853	0.000323016	0.000363909	0.000639743	0.001128	0.000431604	0.000235154	0.00056391	0.000730361	0.000137484	8.11737e-05	0.000492657	0.00101337	0.000259875	8.04238e-05	0.000458832	0.000499638	0.000675379	0.000112765
PS(35:1) -H	0.000908323	0.000982041	0.00114328	0.00122227	0.00165223	0.00169354	0.00152536	0.00135189	0.00182432	0.00202888	0.000962713	0.00134378	0.000923628	0.0013112	0.000825246	0.000416405	0.00128214	0.00171059	0.00074988	0.000729669	0.000957639	0.00146886	0.000451613	0.000532813	0.00106863	0.00103787	0.000675905	0.000408696	0.000736495	0.000622685	0.0002511	9.78498e-05	0.000782507	0.000761813	0.00037508	0.00024329	0.000575626	0.000757252	0.000665219	0.000307415
PS(36:1) -H	0.0566033	0.0570273	0.0541694	0.0574314	0.0748122	0.0818686	0.0647003	0.0605335	0.0779938	0.0765976	0.0399171	0.0567154	0.0393801	0.0613635	0.0368959	0.025603	0.0559235	0.0686566	0.0328493	0.0365809	0.0418919	0.0581805	0.0271815	0.0301591	0.0472542	0.0456141	0.0358406	0.0313649	0.0401068	0.037122	0.0202358	0.0217307	0.0424991	0.0457779	0.0248198	0.0230544	0.0383215	0.0461263	0.0458735	0.0280074
PS(36:2) -H	0.0104399	0.0119965	0.0147947	0.0177592	0.01926	0.0193462	0.0195901	0.0194721	0.0226439	0.0243213	0.0126605	0.0204833	0.010723	0.0135567	0.0117939	0.00749888	0.0166893	0.0207407	0.0118572	0.0127589	0.013725	0.0177234	0.00793664	0.0110068	0.0148886	0.0152926	0.0120051	0.0117472	0.0109892	0.0111117	0.00701253	0.00557515	0.0127511	0.0161173	0.0105286	0.0100232	0.011745	0.0136093	0.0124263	0.00999601
PS(38:2) -H	0.00166432	0.00275623	0.00211817	0.0022426	0.00252914	0.00378102	0.00274726	0.00219497	0.0027317	0.00369789	0.00153871	0.00199168	0.00116606	0.00271405	0.00126357	0.000603656	0.00186266	0.00303733	0.00111949	0.00111854	0.00144327	0.00275201	0.00079497	0.000752215	0.0016285	0.00232273	0.00135872	0.000813284	0.00119345	0.00138792	0.000490813	0.000215951	0.00145565	0.00191539	0.000843065	0.00041555	0.00112835	0.00140158	0.00152402	0.000433907
PS(38:3) -H	0.00232412	0.00412852	0.00294537	0.00331702	0.00346601	0.00572295	0.00404143	0.0028722	0.00408326	0.00605181	0.00228251	0.00292165	0.00194102	0.00393792	0.00222768	0.00117068	0.00274527	0.00498493	0.00196188	0.00180411	0.00223084	0.00374779	0.00140282	0.00165268	0.00228784	0.00349286	0.00201661	0.00155132	0.00236051	0.00273479	0.00106703	0.000688729	0.00207051	0.00342483	0.00147651	0.000981968	0.00203987	0.003244	0.00315233	0.0014153
PS(38:4) -H	0.00304102	0.00365753	0.00336219	0.00364547	0.00437444	0.00501175	0.00406686	0.0042496	0.00556897	0.00551257	0.00329471	0.00499585	0.00348747	0.00471133	0.00329983	0.00237327	0.00584009	0.00663785	0.00354608	0.00396151	0.00506181	0.00567909	0.00335369	0.00335061	0.00588102	0.00577889	0.00525957	0.00428337	0.00578126	0.00560301	0.00303432	0.00268537	0.00524583	0.0047717	0.0037329	0.00320635	0.005403	0.0069619	0.00506103	0.00386761
PS(38:5) -H	0.000386444	0.000606781	0.000682819	0.00084159	0.000967609	0.00126507	0.00111594	0.00105038	0.00139997	0.00173119	0.000762254	0.00118238	0.000650258	0.00117004	0.000676803	0.000310208	0.00126162	0.00173027	0.000729369	0.000915289	0.00108957	0.00159665	0.000655025	0.000796706	0.00135923	0.00127116	0.0011775	0.000876892	0.00108587	0.00134909	0.000498034	0.000248584	0.00152371	0.00165138	0.000949191	0.000514547	0.00118921	0.00113053	0.00111562	0.000709229
PS(40:3) -H	0.000444711	0.00131235	0.00102799	0.00103362	0.000769317	0.00175341	0.00135365	0.00086579	0.000789268	0.00142043	0.000821341	0.000912635	0.000284878	0.00117779	0.000743828	0.000248961	0.000577839	0.00144526	0.000506822	0.000510261	0.000492821	0.00140407	0.000436593	0.000282697	0.0004267	0.00121562	0.000696834	0.000445332	0.0005376	0.000870049	0.000318136	8.43865e-05	0.000385419	0.000870532	0.000263401	0.000161264	0.00037578	0.000811384	0.000436474	0.000219241
PS(40:4) -H	0.00089064	0.00157121	0.000858971	0.000825255	0.00175688	0.00268664	0.00122912	0.00120657	0.00201234	0.00195287	0.000780723	0.000994832	0.000809804	0.00154409	0.000725188	0.000287346	0.00135823	0.00181229	0.000592426	0.000504074	0.00108551	0.00143945	0.000503674	0.000467742	0.00132839	0.00118018	0.000521393	0.000426085	0.00135184	0.00123891	0.000330597	9.72287e-05	0.000955822	0.00127254	0.000347664	0.000194188	0.00117811	0.00122687	0.000995254	0.000225751
PS(40:5) -H	0.000287592	0.000853547	0.000547661	0.000400546	0.00141037	0.00218716	0.00128067	0.00100016	0.00179391	0.00249171	0.000599075	0.000724537	0.000663935	0.00198214	0.000615915	0.0001866	0.00129688	0.00239622	0.000555747	0.000476727	0.000907542	0.00219508	0.000372039	0.000336959	0.00134443	0.00163763	0.000696151	0.000251009	0.00145855	0.00153233	0.000268216	0.000103217	0.00112492	0.00151206	0.000342207	0.00011039	0.000799212	0.00140011	0.00153123	0.000212894
PS(36:1e) -H	0.00239244	0.00351261	0.0025958	0.00262725	0.00346797	0.00492446	0.00324096	0.00260657	0.00349393	0.00422812	0.00185613	0.00244568	0.00184284	0.00345973	0.00189718	0.00112904	0.00231058	0.00354559	0.00144815	0.00154933	0.00187998	0.00308173	0.0011306	0.00125846	0.00207063	0.00286128	0.0016291	0.00103984	0.00196404	0.00214705	0.00108458	0.000505086	0.00177718	0.00212763	0.00114476	0.000605526	0.0017277	0.00213294	0.00194889	0.000850807
PS(36:2) -H	0.0103929	0.0119812	0.0146485	0.0174038	0.0189947	0.0189727	0.0192169	0.0192437	0.0216364	0.0240733	0.012769	0.0199256	0.00957296	0.0150884	0.0115686	0.00684485	0.0171612	0.0204384	0.0100082	0.0121882	0.0141119	0.0175512	0.00720896	0.011227	0.01445	0.0139948	0.0126179	0.0117472	0.010485	0.0101822	0.00668364	0.00544081	0.0126091	0.0140739	0.0103171	0.00936781	0.0105549	0.012598	0.0123213	0.00923717
PS(36:3) -H	0.00069001	0.000912088	0.00109558	0.001009	0.0022359	0.00226384	0.00192817	0.00184624	0.0029063	0.00324621	0.00128138	0.0021593	0.00110191	0.00200838	0.000993219	0.000480404	0.00225675	0.00283162	0.00117816	0.00125234	0.00174424	0.00254279	0.00073125	0.000901925	0.00199491	0.00176019	0.00128633	0.000878426	0.00141602	0.00141461	0.000544542	0.000276366	0.00153213	0.00185952	0.000838696	0.000455867	0.00126132	0.0014471	0.00140156	0.000400526
PS(40:1) -H	0.00105361	0.00144243	0.000801551	0.00082362	0.00124789	0.00207152	0.000939273	0.000739319	0.0013336	0.0016109	0.000549046	0.000688754	0.00055697	0.00138444	0.000447301	0.000214302	0.00085115	0.00150514	0.000336868	0.000239241	0.000558245	0.0010357	0.000309446	0.000188347	0.000707559	0.000797986	0.000343569	0.000104398	0.000478502	0.00046296	0.000128347	3.41123e-05	0.000313013	0.000349822	0.000140277	5.48838e-05	0.000151374	0.000197079	0.000223101	7.36016e-05
PS(40:2) -H	0.00144837	0.00228797	0.00188321	0.00194982	0.00213768	0.00317227	0.00228456	0.00183581	0.00203076	0.00296934	0.00131475	0.00149003	0.000955764	0.00209368	0.00119542	0.000523942	0.0015738	0.00275876	0.000899354	0.000919366	0.00116202	0.00227294	0.000704914	0.000679542	0.00159379	0.0019063	0.00121231	0.000702196	0.00113338	0.000916821	0.00049218	0.000179278	0.00113336	0.00129529	0.000700228	0.00022187	0.00100342	0.00120586	0.00101032	0.000346406
PS(38:1) -H	0.00148473	0.00195557	0.00123298	0.00129059	0.00184327	0.00230722	0.00153324	0.00132094	0.0016867	0.00142793	0.000733546	0.00107617	0.000960422	0.00161175	0.000813342	0.000409362	0.00132148	0.00201135	0.000601518	0.000526657	0.000785933	0.00150327	0.000444587	0.000352816	0.00104131	0.00108285	0.00069269	0.000363989	0.000737388	0.000783511	0.000312599	8.45901e-05	0.000882912	0.000851504	0.000449546	0.000165299	0.000719472	0.000786588	0.000791317	0.000193668
PS(38:2) -H	0.00166641	0.00275584	0.00211785	0.00222594	0.00253294	0.00381295	0.00267145	0.00219267	0.00274011	0.00355145	0.00153698	0.00174216	0.00116722	0.00270687	0.00126357	0.000603656	0.00169678	0.00305293	0.00113614	0.00111452	0.00144907	0.00276383	0.00079497	0.000765141	0.00184494	0.00239574	0.00134091	0.000776894	0.00119405	0.00139433	0.000483991	0.000209314	0.00145565	0.00191554	0.000843065	0.000410078	0.00119119	0.00126835	0.00152532	0.000413142
Cholesterol M+H-H2O	0.0103486	0.00897868	0.00956533	0.010774	0.0089891	0.00966112	0.00800893	0.0087454	0.00650568	0.00594803	0.00698445	0.00779205	0.00592965	0.00479494	0.00562154	0.00487586	0.00508279	0.00546441	0.00529574	0.00555545	0.00488759	0.00557903	0.0053259	0.00618939	0.0053672	0.00499357	0.0053296	0.00548135	0.00528259	0.00595692	0.00445687	0.00500583	0.00556779	0.00631836	0.00396277	0.00644429	0.00571733	0.00538249	0.00559847	0.00557493
Cer(d40:2) +H	0.00432972	0.00357803	0.00446117	0.00569868	0.00310967	0.00351779	0.00414181	0.00451396	0.00366295	0.00316378	0.00378919	0.00448391	0.0039698	0.00344975	0.00449143	0.00340069	0.00373735	0.00317005	0.00448535	0.00455276	0.00380502	0.00325356	0.00461102	0.00457486	0.00240587	0.0025642	0.00285449	0.00313808	0.00377038	0.00397739	0.00377249	0.00444019	0.00289632	0.00359668	0.00238255	0.00370812	0.00305468	0.00344623	0.00339437	0.00390091
Cer(d32:1) +H	0.000679165	0.000760195	0.000789318	0.00089178	0.00116255	0.00153413	0.00108816	0.000990334	0.00110298	0.00110681	0.00064139	0.000884229	0.00269355	0.00268475	0.00186999	0.00162265	0.00111427	0.00138489	0.000949132	0.00103918	0.00126032	0.0014613	0.000984267	0.00101241	0.00115934	0.00102754	0.000832617	0.000694868	0.00253998	0.002584	0.00136963	0.00202825	0.00141253	0.00157784	0.0008507	0.0011619	0.00133681	0.00123409	0.00113212	0.00116995
Cer(d34:1) +H	0.0384147	0.0337417	0.0434773	0.0572682	0.0269171	0.021033	0.0341037	0.0378946	0.025854	0.0199328	0.032455	0.039238	0.0477373	0.0302298	0.0587371	0.0552921	0.0252361	0.0156431	0.0343735	0.0363769	0.0226908	0.017201	0.0367415	0.0447419	0.0179688	0.017255	0.0282659	0.0333723	0.0267576	0.0274774	0.0370196	0.0565519	0.0152018	0.0174195	0.0178831	0.0341798	0.0135723	0.0207213	0.0205947	0.0317874
Cer(d36:1) +H	0.00222667	0.00121462	0.00193798	0.00345646	0.000635211	0.000205387	0.000991312	0.00135033	0.000949983	0.000933134	0.00194323	0.00198302	0.00247122	0.00160658	0.00343159	0.00398117	0.000840369	0.000470922	0.00152981	0.00153111	0.00117999	0.00116928	0.00251473	0.00377369	0.000480224	0.000587415	0.000984781	0.00136854	0.00107452	0.00125321	0.00156106	0.00347702	0.000314211	0.00033235	0.000467208	0.00116828	0.000525706	0.000802223	0.00082937	0.00166602
Cer(d40:1) +H	0.00550396	0.00429334	0.00500646	0.00634229	0.00501611	0.00539248	0.00563328	0.00529248	0.00484644	0.00445609	0.00384228	0.00538655	0.00630438	0.00556423	0.00541545	0.00471065	0.00556704	0.00494912	0.00544306	0.00588926	0.00626401	0.00527766	0.00575359	0.00582056	0.00452372	0.00419298	0.00394726	0.00386382	0.00752038	0.00783341	0.00556207	0.006113	0.00497925	0.00563163	0.00333012	0.00523405	0.00685728	0.00603658	0.00607366	0.00625644
Cer(d41:1) +H	0.00127798	0.00122943	0.00126632	0.00159845	0.00126521	0.00144731	0.0013347	0.00131662	0.00136933	0.00125203	0.00105738	0.00145602	0.00153205	0.00149005	0.00129353	0.00122844	0.00143618	0.0015868	0.00139832	0.00149598	0.00166772	0.00159121	0.00151052	0.0014727	0.00123493	0.00137659	0.00103379	0.00102418	0.00203422	0.00219526	0.00136227	0.00151227	0.00147269	0.00164751	0.000946482	0.0014223	0.00183185	0.00153046	0.00156246	0.00159
Cer(d42:1) +H	0.00905192	0.00711837	0.00566183	0.00765723	0.0081709	0.0112259	0.00659834	0.00562716	0.00728419	0.00674617	0.00440721	0.00587806	0.00935795	0.00864135	0.00615893	0.0051785	0.00743648	0.00855247	0.00597069	0.00643221	0.00931655	0.00823874	0.00651057	0.00617111	0.00781803	0.00666238	0.00457585	0.00443957	0.0135246	0.0120092	0.00678023	0.00636434	0.0101823	0.00896087	0.00453129	0.00594336	0.0120615	0.00813943	0.0081114	0.00774048
Cer(d42:2) +H	0.0164099	0.0163289	0.018291	0.0217352	0.0154045	0.0193632	0.0194132	0.0182908	0.01315	0.0139819	0.0136098	0.0174795	0.0167255	0.0171376	0.0195495	0.0156389	0.0147444	0.0149621	0.0175214	0.019208	0.0138918	0.014372	0.0177958	0.0186948	0.0125189	0.0134036	0.0145916	0.0138113	0.0203994	0.0235493	0.0191707	0.0183121	0.0150187	0.0179117	0.0128415	0.0179273	0.0139221	0.0170724	0.017844	0.0189038
Cer(d34:2) +H	0.00553211	0.00487977	0.00574074	0.00692766	0.00323912	0.00299665	0.00371704	0.00443681	0.00408083	0.00332579	0.00428314	0.00512515	0.00601464	0.0046739	0.00772949	0.00656643	0.00364441	0.00272319	0.00447523	0.00450107	0.00350101	0.00264835	0.00476557	0.00635673	0.00255853	0.00240052	0.00326289	0.0044446	0.00341305	0.00418217	0.00427566	0.00655414	0.00193032	0.0025011	0.00195531	0.00435604	0.0018641	0.002401	0.00250957	0.00374277
Cer(d40:2) +H	0.00435647	0.00403774	0.00446117	0.00562048	0.00361352	0.00352857	0.00414912	0.00456105	0.0036681	0.00332194	0.00374343	0.00451913	0.00430219	0.00351952	0.00489973	0.00391237	0.00373968	0.00317578	0.00453504	0.00496485	0.00381441	0.00326333	0.00461102	0.00492166	0.00266447	0.00256871	0.00304331	0.00310393	0.00394568	0.0042601	0.00392175	0.00477657	0.00305011	0.00360602	0.0025243	0.00421017	0.00306839	0.00345149	0.00342742	0.00418142
Cer(d42:2) +H	0.00465039	0.00355818	0.00298453	0.00435113	0.00402687	0.0043678	0.00352915	0.00349966	0.00329221	0.00331706	0.00243624	0.00280003	0.00406917	0.00367017	0.00294703	0.00252411	0.00440226	0.00432388	0.00338174	0.00279615	0.00463897	0.00520865	0.00290128	0.00384303	0.00320918	0.00322366	0.00223486	0.00267487	0.00593261	0.00579992	0.00336394	0.00279423	0.00504701	0.0042948	0.00222096	0.00275002	0.00590045	0.00296599	0.00327694	0.00389424
Cer(d42:3) +H	0.0119551	0.0131688	0.0139481	0.0181383	0.00988779	0.0129703	0.0128066	0.0137196	0.00930307	0.0100913	0.0111702	0.0127145	0.0102241	0.00993076	0.0123983	0.00992229	0.00989538	0.0101268	0.0132847	0.0140205	0.00927323	0.00930817	0.0123647	0.0130362	0.00792065	0.00830178	0.00864823	0.00946961	0.0100291	0.0123002	0.00958334	0.0109134	0.00918611	0.0122223	0.00799398	0.0128741	0.00825846	0.0107006	0.0104481	0.0114579
Cer(d44:2) +H	0.000527873	0.000510886	0.000535855	0.000582595	0.000712829	0.00111127	0.000664758	0.000612914	0.000745528	0.00080903	0.000515617	0.000608217	0.00112881	0.00130484	0.000823896	0.000660607	0.000803166	0.00117647	0.000816678	0.000636938	0.00101085	0.0010274	0.000730493	0.000564984	0.000749248	0.000852118	0.000628967	0.000620032	0.00164582	0.00155635	0.000832449	0.000877014	0.00106607	0.00102632	0.000509188	0.000583844	0.00137631	0.000941823	0.000989997	0.000902236
Cer(d43:2) +H	0.000923918	0.000775306	0.00116002	0.00101068	0.00145114	0.00155411	0.00145699	0.00148409	0.00161339	0.00177812	0.00122337	0.00165336	0.00170674	0.00200478	0.00130857	0.00140067	0.00194419	0.00221185	0.00196759	0.00186377	0.00187046	0.00201003	0.00177778	0.00172277	0.00153735	0.00162263	0.00134814	0.00145336	0.00274996	0.00285413	0.0018207	0.00177507	0.0022172	0.0024577	0.00131063	0.00178276	0.0019984	0.00175986	0.00186271	0.00170505
CerG1(d34:1) +H	0.00200459	0.00166366	0.0026159	0.00283716	0.00312541	0.00262989	0.00302816	0.00383759	0.00329876	0.00241596	0.00313729	0.00405273	0.00195388	0.00161691	0.00262426	0.00227494	0.00256325	0.00206821	0.00272688	0.00327709	0.00261728	0.00199881	0.00316749	0.00381535	0.00343795	0.00312168	0.00512559	0.0060625	0.00212944	0.00227406	0.00201674	0.0028054	0.00215252	0.00251362	0.00199036	0.00375647	0.00173072	0.0023818	0.00232556	0.00280923
CerG3(d34:1) +H	0.000601378	0.000957087	0.000842856	0.000750395	0.000859772	0.00144309	0.00111092	0.000874278	0.000892841	0.00143137	0.000954734	0.000738472	0.000806352	0.00129176	0.0010741	0.0005962	0.000906123	0.00151159	0.00117176	0.00107247	0.00102657	0.00159428	0.00119303	0.000943026	0.00122747	0.00137367	0.00124731	0.000968283	0.00103907	0.00161735	0.000958409	0.000865035	0.00106476	0.00170032	0.000869705	0.00105836	0.00102345	0.00116857	0.00108141	0.000898083
CerG3(d42:2) +H	0.000844219	0.00150217	0.00116952	0.000798491	0.0012781	0.00271798	0.00178525	0.00101313	0.00123073	0.00261441	0.00117645	0.000866139	0.00106744	0.00238049	0.00135192	0.000647118	0.00130526	0.00267555	0.00130649	0.00108473	0.00143995	0.00260394	0.00129737	0.000873451	0.00185189	0.00259807	0.00174811	0.00106447	0.00162042	0.00280418	0.00110185	0.000935746	0.00169764	0.00295508	0.00120434	0.00109414	0.00163297	0.00165068	0.00174221	0.00113015
ChE(18:1) +NH4	0.00663537	0.00699804	0.00480813	0.00726137	0.00405502	0.005368	0.00522224	0.00465838	0.00347251	0.00446857	0.00333371	0.00373905	0.00148623	0.00285622	0.00247203	0.00173985	0.00289052	0.00350165	0.00217434	0.00196607	0.00224261	0.00301576	0.00210665	0.00155307	0.00195159	0.00294385	0.00276208	0.00208592	0.00194923	0.00240444	0.00185085	0.00155224	0.00212979	0.00297906	0.00136473	0.00162695	0.00248621	0.00260625	0.0022504	0.00165675
ChE(18:2) +NH4	0.0152841	0.0137977	0.0117626	0.0200403	0.0108556	0.00913783	0.0123812	0.0134635	0.00873536	0.0104968	0.00965929	0.0113351	0.00516276	0.0062944	0.00804552	0.00667121	0.00763133	0.00749171	0.00684894	0.00746688	0.0074883	0.00721965	0.00728126	0.00681082	0.00565732	0.00636115	0.00799129	0.0070874	0.00436716	0.00634192	0.00591654	0.00579466	0.00622406	0.00724028	0.00451458	0.00683944	0.0065717	0.00746546	0.0075738	0.0073053
ChE(18:3) +NH4	0.00336642	0.00376702	0.00271508	0.0037986	0.00300112	0.00377545	0.00331307	0.0033922	0.00222522	0.00307397	0.00237547	0.00251368	0.00150597	0.00223207	0.00197336	0.00168286	0.00211847	0.00249518	0.00164214	0.00185722	0.00197853	0.00221591	0.00195007	0.00155169	0.00169387	0.00226438	0.00199292	0.00168345	0.00150034	0.00182982	0.00165385	0.00152876	0.00193188	0.00243059	0.00122383	0.00158914	0.00194736	0.00204161	0.00197067	0.00145067
ChE(20:2) +NH4	0.00231036	0.00271624	0.00193788	0.00240977	0.00193021	0.00323149	0.00233302	0.00195014	0.00172704	0.00260793	0.00174587	0.00174388	0.00108902	0.00227147	0.00137831	0.000872573	0.0017839	0.00247716	0.00121401	0.0010052	0.00121217	0.00199726	0.00113434	0.000652304	0.00124158	0.00188764	0.00175623	0.00093837	0.00133822	0.00176456	0.00134256	0.000752785	0.00135001	0.00210173	0.000960898	0.000909615	0.00161803	0.00164671	0.00141131	0.000828727
ChE(20:3) +NH4	0.0160977	0.0210046	0.0108482	0.0137575	0.0129001	0.0247259	0.0138682	0.0110382	0.0119779	0.0187828	0.0129573	0.010692	0.00837656	0.0161035	0.00907225	0.00637493	0.0100197	0.0169721	0.00727562	0.00657588	0.00882709	0.0151411	0.00823456	0.00560551	0.0097451	0.0133804	0.0103771	0.00615451	0.00890458	0.0134001	0.0073646	0.00562502	0.00919171	0.0129173	0.00443985	0.00550747	0.011178	0.0100531	0.0101816	0.00576924
ChE(20:4) +NH4	0.0161514	0.0142025	0.0066695	0.00936827	0.0117804	0.0152842	0.0081241	0.00793048	0.00986682	0.0114887	0.00689383	0.00651429	0.00740923	0.0094338	0.00499086	0.00421292	0.00878682	0.00984603	0.00422808	0.0043994	0.00738961	0.00873542	0.00468513	0.00385131	0.0076031	0.00821818	0.00547926	0.00387158	0.0071818	0.00748737	0.00387584	0.00323206	0.00717087	0.00781543	0.00268628	0.00329678	0.00819362	0.00561979	0.00535425	0.00360819
ChE(20:5) +NH4	0.0120177	0.0106856	0.00407492	0.00579179	0.008451	0.013381	0.00558712	0.00595039	0.00705412	0.00953094	0.00470405	0.00433868	0.00616782	0.00852985	0.00347432	0.00301192	0.00657501	0.00849966	0.00262857	0.00287917	0.00529284	0.00739121	0.00316131	0.00247399	0.00595473	0.00749584	0.0037823	0.00266958	0.00537266	0.00590556	0.00236973	0.00205987	0.00485052	0.00544822	0.00155322	0.00199054	0.00621881	0.003592	0.0036257	0.00251392
ChE(21:3) +NH4	0.00752572	0.0108052	0.00650272	0.00865864	0.00751381	0.0122676	0.00666471	0.00751338	0.00565248	0.0073661	0.00576364	0.00608306	0.005233	0.00585463	0.00533123	0.00373024	0.00584941	0.00776438	0.00593699	0.00556638	0.00624705	0.00776344	0.00698225	0.00564347	0.00621151	0.00640191	0.00780214	0.00516827	0.00494768	0.00681829	0.00442136	0.00394834	0.00593075	0.00678555	0.00154138	0.00484018	0.00546122	0.00555308	0.00582571	0.00454391
ChE(22:3) +NH4	0.00126348	0.00197681	0.00081814	0.000871514	0.000831708	0.00225594	0.00120508	0.000723999	0.000751519	0.00148087	0.000797762	0.000602724	0.000567758	0.00139306	0.000637844	0.000392792	0.00070168	0.0012336	0.000476603	0.000369541	0.000572651	0.00110811	0.000474251	0.00018215	0.000684693	0.00104702	0.000758801	0.000292373	0.000652204	0.000945962	0.000520424	0.00028448	0.000627829	0.00101425	0.000378777	0.000197183	0.000691738	0.000818614	0.000707706	0.000251746
ChE(22:4) +NH4	0.00644851	0.00543111	0.00279211	0.00293678	0.00414451	0.00554784	0.00315268	0.00269111	0.00374824	0.0034419	0.00224951	0.00161224	0.00259317	0.00314472	0.00189062	0.00114239	0.00302654	0.00306661	0.00159553	0.00126553	0.00188667	0.00271023	0.00127776	0.00108141	0.0022127	0.00234214	0.00205788	0.00124638	0.00216345	0.00318486	0.00119633	0.000870541	0.00261689	0.00302271	0.000751007	0.000950856	0.00235353	0.00190447	0.00134658	0.000918365
ChE(22:5) +NH4	0.0111391	0.0104459	0.00334735	0.0041815	0.00765273	0.011829	0.00467399	0.003782	0.00633879	0.00873768	0.00367645	0.00341813	0.00524226	0.00781561	0.00287003	0.00217618	0.00511371	0.00807556	0.00218033	0.00208489	0.00434608	0.00664227	0.00240257	0.00167339	0.00544797	0.00586215	0.00339733	0.00191855	0.00491736	0.00506384	0.00207895	0.00159686	0.00477759	0.00460268	0.00135965	0.00151749	0.00521481	0.00311497	0.00283465	0.0015946
Co(Q10) +H	0.00184763	0.00140569	0.00148427	0.00158252	0.00186178	0.00189025	0.00187173	0.00184538	0.00197284	0.00175732	0.00168598	0.00187132	0.00159821	0.00146688	0.00164576	0.00129547	0.00186584	0.00147997	0.0015352	0.00149897	0.0015636	0.00136802	0.00150863	0.00142459	0.00179382	0.00140332	0.00146883	0.00150155	0.0013769	0.00133373	0.00124083	0.00121804	0.00161728	0.00152831	0.00101148	0.00153055	0.00152827	0.00136384	0.00129193	0.00133302
DG(32:0) +NH4	0.0074816	0.010729	0.0143141	0.0161196	0.00632164	0.00664753	0.00508151	0.0109977	0.00549008	0.00265057	0.0107983	0.0075532	0.0063022	0.00369289	0.00864691	0.0106025	0.0113642	0.00454409	0.0081763	0.0101809	0.00667437	0.00314639	0.00945259	0.0135108	0.00351915	0.00423356	0.00780302	0.00663751	0.0039859	0.00494487	0.00806977	0.00794276	0.00545018	0.00367276	0.00887272	0.00835695	0.00378014	0.0058692	0.0056594	0.00779847
DG(32:1) +NH4	0.00113179	0.00147915	0.00102292	0.00175052	0.00121236	0.00193621	0.00119196	0.00161761	0.000599398	0.000620222	0.001138	0.00111554	0.0018495	0.00152632	0.00141758	0.00185797	0.00106761	0.00147593	0.00148187	0.00103973	0.00113676	0.00139003	0.00165264	0.00165719	0.000924534	0.00113379	0.000804642	0.000999604	0.00112551	0.00151083	0.00128589	0.00188839	0.0013908	0.00164196	0.000939886	0.0016838	0.00144222	0.00133349	0.00118311	0.00155705
DG(34:1) +NH4	0.0103626	0.0088685	0.010388	0.00968882	0.0123693	0.0146685	0.0110766	0.0136767	0.00721114	0.00689604	0.00927702	0.0105121	0.0120059	0.0111444	0.0134592	0.0117112	0.0101368	0.0116508	0.0120477	0.0107876	0.00903351	0.0106657	0.010794	0.0107686	0.00736437	0.00657542	0.00737802	0.00942941	0.00990745	0.0115957	0.011954	0.0132394	0.00952634	0.0113358	0.0113221	0.0123453	0.0107542	0.00965273	0.00996138	0.0110118
DG(34:2) +NH4	0.00289736	0.00252827	0.00378731	0.00399562	0.00457292	0.00560499	0.00474538	0.00591733	0.0028476	0.00280807	0.00388758	0.00405683	0.00484102	0.00503002	0.00670159	0.00596718	0.00460677	0.00473044	0.00559149	0.00503126	0.00390365	0.00450097	0.00569969	0.00644208	0.00313657	0.00285633	0.00354055	0.00421029	0.00444832	0.0055135	0.00814932	0.00709019	0.00385983	0.00528901	0.00339922	0.00615119	0.00418265	0.00507142	0.00515815	0.00563324
DG(34:0) +NH4	0.00871543	0.0195468	0.0209096	0.0193859	0.00834326	0.0100944	0.00865957	0.0176787	0.00978161	0.00433866	0.0183432	0.0119699	0.00825857	0.00735056	0.0159295	0.0172829	0.0224812	0.00816754	0.0122218	0.017849	0.0142603	0.0048247	0.012749	0.0224617	0.00520781	0.00840643	0.0150527	0.00793071	0.00584558	0.00825828	0.0112888	0.011498	0.0133246	0.00546836	0.00999615	0.00997243	0.00526484	0.014782	0.0156939	0.0105647
DG(36:0) +NH4	0.00756761	0.0163669	0.0114929	0.0117583	0.00419276	0.00505163	0.0058807	0.011956	0.00589362	0.00249441	0.0127823	0.00937075	0.00545196	0.00560396	0.0113236	0.0156569	0.014323	0.00524434	0.0110487	0.0123261	0.0110978	0.00282573	0.00678373	0.0160713	0.00289811	0.00581991	0.0106296	0.00409419	0.00238323	0.00450524	0.00577175	0.00976165	0.0130383	0.00375312	0.00589165	0.00612259	0.00262335	0.0135601	0.0137254	0.00575417
DG(36:1) +NH4	0.00396579	0.0051873	0.00552003	0.00576203	0.00386113	0.00484071	0.00398298	0.00527802	0.00326025	0.00263246	0.00435691	0.00395472	0.00354506	0.00377212	0.00460303	0.00381393	0.00407679	0.00372328	0.00388034	0.00407855	0.00324667	0.00343901	0.00340974	0.00409677	0.00273561	0.00277115	0.00317155	0.00292482	0.00355211	0.00393399	0.00353079	0.00382646	0.0030956	0.00358935	0.00285059	0.00345091	0.0036106	0.00393918	0.00418529	0.00374193
DG(38:3) +NH4	0.00152762	0.00224599	0.00260072	0.00214631	0.00255561	0.00433993	0.00323888	0.00302073	0.00274367	0.00335416	0.00340333	0.00349869	0.00223217	0.00322998	0.00318543	0.00191218	0.00222969	0.00394765	0.00240648	0.00222954	0.00194593	0.00276346	0.00222104	0.00197632	0.00263602	0.00300788	0.00364616	0.00256061	0.00227159	0.00299509	0.00248299	0.00180458	0.002048	0.00317813	0.00195369	0.00237294	0.00228339	0.00338575	0.00328573	0.00220972
DG(38:4) +NH4	0.00776938	0.00607901	0.00868626	0.00713342	0.00949409	0.0116675	0.00875712	0.0089396	0.0107408	0.00984591	0.0102778	0.0111029	0.00799919	0.00792757	0.00837465	0.00587635	0.00811924	0.0099969	0.00661813	0.00750123	0.00699656	0.00722664	0.0062138	0.00612	0.00931434	0.0087774	0.00988234	0.00988124	0.00734171	0.00790964	0.00621685	0.00528932	0.0061111	0.00849766	0.00442554	0.00688095	0.00728759	0.00811529	0.00812163	0.00671906
DG(36:2) +NH4	0.00481649	0.00452298	0.00657692	0.00588076	0.00715696	0.00854419	0.00766345	0.00819829	0.00558129	0.00546906	0.00692131	0.00721437	0.00819771	0.00843431	0.0102189	0.00808368	0.0067299	0.00775903	0.00787848	0.00733824	0.00609929	0.00718296	0.00785992	0.00781348	0.00593029	0.00555972	0.00602049	0.00659217	0.00736691	0.00967893	0.00995672	0.00935339	0.00685072	0.00877128	0.00639443	0.00858479	0.00764791	0.00867996	0.00869884	0.00803324
DG(36:3) +NH4	0.00258733	0.00225049	0.00410605	0.0036129	0.00487482	0.00516953	0.00449616	0.00578258	0.00315357	0.00320659	0.00416159	0.0041643	0.00622134	0.00560813	0.00816185	0.00733492	0.00469579	0.00460393	0.00548847	0.00528761	0.00419331	0.00476874	0.00575308	0.0060512	0.0037102	0.00317112	0.00388001	0.00439419	0.00548256	0.00699262	0.00906141	0.00882436	0.0044437	0.00608565	0.0034066	0.0065869	0.00488502	0.00541897	0.00527486	0.0056042
DG(36:4) +NH4	0.00146074	0.000999785	0.00176142	0.00198053	0.00206246	0.00180534	0.00167438	0.00237131	0.000967584	0.000886845	0.00167046	0.00142231	0.00230223	0.00201302	0.00316134	0.00294393	0.00146728	0.00151137	0.00215386	0.00195534	0.00139888	0.0014912	0.00217398	0.00240326	0.00107882	0.000828219	0.00132423	0.00170441	0.00156429	0.00228253	0.00474145	0.00355334	0.00121639	0.00169453	0.00103456	0.00237855	0.00134194	0.00196941	0.00191331	0.00205214
LPC(14:0) +H	0.000288572	0.000393979	0.000238962	0.000306139	0.000245811	0.000420902	0.000226198	0.000320026	0.000275553	0.000242175	0.000192782	0.000272492	0.000514888	0.000354659	0.000215765	0.000336197	0.000242021	0.000298342	0.000335265	0.000525629	0.000296433	0.000260525	0.00038911	0.000482644	0.000231625	0.000245868	0.000186011	0.000351176	0.000398801	0.000312749	0.000295751	0.000702946	0.000588224	0.000250058	0.00021862	0.0002861	0.000291251	0.000273812	0.000265161	0.000698656
LPC(15:0) +H	5.55417e-05	9.77601e-05	8.31474e-05	0.000122343	5.92437e-05	7.96349e-05	6.73e-05	0.000102951	7.67853e-05	5.55192e-05	5.12873e-05	8.13914e-05	0.00012354	9.42052e-05	6.12985e-05	0.000138959	6.9343e-05	6.38718e-05	0.000113669	0.000186547	6.70633e-05	6.17173e-05	0.000148191	0.000179674	5.38465e-05	8.21948e-05	6.77133e-05	0.000140571	9.02435e-05	8.9135e-05	8.9205e-05	0.000219476	0.000128284	6.02491e-05	7.68293e-05	8.98613e-05	7.2451e-05	8.05585e-05	8.22573e-05	0.000242335
LPC(16:0) +H	0.00500927	0.00673342	0.00419246	0.00657723	0.00348461	0.00487372	0.00351155	0.00527997	0.00434345	0.00321761	0.00331728	0.00471526	0.00575413	0.00492282	0.00349759	0.00502269	0.00379935	0.00382321	0.00532162	0.00904725	0.00369983	0.00395445	0.00563596	0.00880638	0.00343492	0.00407454	0.00336408	0.00635938	0.00397993	0.0038454	0.00399079	0.00938992	0.00858715	0.00362719	0.00378467	0.00538543	0.00324662	0.00344115	0.00332649	0.00817005
LPC(16:0e) +H	0.00412022	0.00371189	0.00406312	0.00447793	0.00313485	0.00405691	0.00434862	0.00433406	0.00316085	0.00394719	0.00432126	0.00438037	0.00334386	0.00402891	0.00442821	0.00288699	0.00338027	0.00355452	0.00359432	0.00354567	0.00347531	0.0033034	0.00410685	0.00397602	0.00481706	0.00427194	0.00531736	0.00555729	0.00484559	0.0058582	0.00420836	0.00393653	0.00383466	0.00483726	0.0024559	0.00471811	0.00413822	0.00420317	0.00461542	0.00455771
LPC(16:0p) +H	0.00172306	0.00259231	0.00205279	0.00414609	0.00173039	0.0024215	0.00183317	0.00204326	0.0018395	0.00170958	0.000753906	0.00258331	0.000879641	0.00185262	0.0017443	0.00107684	0.00191343	0.00217784	0.00145354	0.00249864	0.00158056	0.00202746	0.00135918	0.00278283	0.00314077	0.00339122	0.00263354	0.00323395	0.00241479	0.00289262	0.0016592	0.00180731	0.00420142	0.00259513	0.00185453	0.00290603	0.00184396	0.00209056	0.0021328	0.00150158
LPC(16:1) +H	0.00233054	0.00397298	0.00234146	0.00354246	0.00219984	0.00277678	0.00211046	0.00323355	0.00249096	0.00200828	0.00209808	0.00260777	0.00327238	0.00269076	0.00198987	0.00249155	0.00228608	0.00239214	0.00297681	0.00495365	0.00216678	0.00224333	0.00267605	0.0043666	0.00243183	0.00271538	0.00265019	0.00409151	0.00236427	0.00234921	0.00273634	0.00434754	0.00425331	0.00227783	0.00208868	0.0027663	0.00196288	0.00241015	0.00243154	0.00496342
LPC(18:0) +H	0.00290796	0.00316904	0.0033477	0.00452801	0.00246475	0.00225603	0.00303268	0.00326138	0.002478	0.00267057	0.00304023	0.00369227	0.00367458	0.00363598	0.00451889	0.0039847	0.00255143	0.00246887	0.00349378	0.00430425	0.0025868	0.00253847	0.00351782	0.00426415	0.00274133	0.00215679	0.00294769	0.00353056	0.00403039	0.00429876	0.00327786	0.00401069	0.00339912	0.00274661	0.00221736	0.0038742	0.00259878	0.00341419	0.00335252	0.00364527
LPC(18:0e) +H	0.00157397	0.00101738	0.00127052	0.00122722	0.00107709	0.00128765	0.00130702	0.00138439	0.00106224	0.00120385	0.0012394	0.00118602	0.00129543	0.00131848	0.00148689	0.000982714	0.00111417	0.0010436	0.00099675	0.000910296	0.00125873	0.00102986	0.00123539	0.00103858	0.00152393	0.00107927	0.00142195	0.00135479	0.00170821	0.0019515	0.00128016	0.00120943	0.00115439	0.00144423	0.000639906	0.0011996	0.0015381	0.0013814	0.00138647	0.00132402
LPC(18:0p) +H	0.000954794	0.000751326	0.000789242	0.00135526	0.000751652	0.000994368	0.000728267	0.000828686	0.000637032	0.000618158	0.000270612	0.000789544	0.000438531	0.0007343	0.000802231	0.000448878	0.000776567	0.000758146	0.000493557	0.000721737	0.000774878	0.000791054	0.000536993	0.000807182	0.00121014	0.0010761	0.000841145	0.000936474	0.00126942	0.00140827	0.000667155	0.000768146	0.00136894	0.00105693	0.000579179	0.000903517	0.000976994	0.000835532	0.000871445	0.000628836
LPC(18:1) +H	0.0144234	0.0238274	0.0133027	0.0211946	0.0122899	0.0152145	0.0109571	0.0159151	0.01341	0.00899465	0.0099044	0.0133279	0.0168903	0.0136805	0.0100831	0.0141367	0.0117013	0.0115245	0.0176235	0.0260158	0.0113621	0.0108974	0.0170237	0.0235597	0.0108624	0.0127955	0.0108487	0.0198741	0.0111421	0.00988918	0.0113815	0.0243242	0.0237039	0.0092315	0.0111261	0.0138162	0.00853684	0.00938354	0.00893682	0.0227473
LPC(18:1p) +H	0.000764375	0.00114191	0.000987789	0.00174028	0.000814281	0.00134278	0.000890648	0.00103198	0.000602355	0.000948357	0.000369489	0.00108784	0.000416041	0.000908229	0.000881641	0.000490782	0.000707942	0.00107096	0.000714449	0.000957754	0.000694763	0.00108955	0.000702452	0.00109696	0.00120993	0.00142981	0.00111193	0.00140343	0.000847402	0.00155	0.000738776	0.00073114	0.000969953	0.00130942	0.000845622	0.00113284	0.000915281	0.00102979	0.000979297	0.000834979
LPC(18:2) +H	0.00504697	0.00729997	0.00698772	0.00999496	0.00565393	0.00609512	0.00565285	0.00854991	0.00692906	0.00438801	0.00506786	0.0079022	0.00784535	0.00626258	0.00567841	0.00808554	0.00548552	0.00515478	0.0097765	0.0164769	0.00548339	0.00486943	0.00910583	0.0141431	0.00539267	0.00646163	0.00634345	0.0120015	0.00499095	0.00495056	0.00637668	0.013599	0.0120728	0.00483545	0.00701788	0.00948854	0.00432196	0.00583254	0.00568712	0.0126372
LPC(20:4) +H	0.00693914	0.00688686	0.00441099	0.00543577	0.00348527	0.00407981	0.00282695	0.00488102	0.00362174	0.00283606	0.00278779	0.00390865	0.00477029	0.00269011	0.0021783	0.00377096	0.00326604	0.00283031	0.00500887	0.00558372	0.00285663	0.00252025	0.0047776	0.00456922	0.00264804	0.00266118	0.00250906	0.00512631	0.00237311	0.00210689	0.00221777	0.00626691	0.0035546	0.00190222	0.00205413	0.00295693	0.00221835	0.00209459	0.00198096	0.00568421
LPC(20:5) +H	0.00068423	0.000769672	0.000371657	0.000419232	0.000339675	0.000626557	0.000309093	0.000486533	0.000382249	0.000326921	0.000264229	0.000332112	0.000479934	0.000361761	0.000186443	0.00035244	0.00030435	0.000401198	0.000379535	0.000535606	0.000247071	0.000286938	0.000411761	0.00037644	0.000295837	0.000306814	0.000244293	0.000493097	0.000262584	0.000230808	0.000185904	0.000548239	0.000431409	0.00021411	0.000167559	0.000221097	0.000216097	0.000199911	0.000195869	0.000574714
LPC(22:5) +H	0.00152292	0.00170077	0.00079696	0.000974901	0.000632786	0.00110628	0.000549098	0.000926079	0.000687458	0.000639877	0.000542569	0.000653935	0.000939116	0.000651756	0.000372422	0.000697384	0.000607451	0.000651737	0.000804985	0.000999631	0.000550054	0.000602358	0.000835265	0.000808211	0.000539902	0.0006589	0.00049474	0.00106654	0.00055078	0.000500823	0.000430842	0.00130081	0.000789567	0.00048412	0.000338521	0.000502244	0.000468578	0.000400671	0.000372883	0.00121413
LPC(26:0) +H	0.00265009	0.00182448	0.00271254	0.00298787	0.00301969	0.00262965	0.002434	0.00279661	0.00359316	0.00259688	0.00270889	0.00389559	0.00270894	0.0018113	0.00232483	0.00230227	0.0034381	0.00259417	0.00290713	0.00357327	0.00344582	0.00256323	0.00324039	0.0042303	0.00357798	0.00229139	0.00279257	0.00405152	0.00307838	0.00231449	0.00186078	0.00255928	0.00373159	0.00298798	0.00212858	0.00417549	0.00366517	0.00286237	0.00286163	0.00432347
LPC(28:0) +H	0.00452215	0.00344893	0.00456876	0.0042004	0.00464405	0.00555649	0.00380598	0.00475084	0.00409238	0.00382665	0.00332522	0.00490712	0.00450931	0.00385341	0.00376496	0.0036109	0.00437737	0.00413392	0.00390026	0.00459741	0.00382475	0.00379877	0.00358197	0.00451706	0.00417955	0.00309074	0.00314066	0.00433602	0.00470507	0.00436297	0.00310825	0.00392069	0.00453793	0.00425379	0.0027608	0.00500374	0.00405679	0.00331594	0.00324909	0.00456788
LPC(28:1) +H	0.00124179	0.000920424	0.00105358	0.00121947	0.00149098	0.00142763	0.00110403	0.00124463	0.00165909	0.00117052	0.00103344	0.00155339	0.0014313	0.00090065	0.00101224	0.00100351	0.00156797	0.00116713	0.00107033	0.001382	0.00148813	0.00121478	0.00108883	0.00142576	0.00171547	0.00097033	0.00110729	0.00142003	0.00149321	0.00110987	0.00083051	0.00102581	0.0016954	0.00128124	0.000801871	0.00140878	0.00172533	0.00105688	0.00107608	0.00144804
LPE(18:0) +H	0.000140815	0.000388023	0.00013419	0.000261245	0.000255346	0.000183247	0.000223782	0.000201386	0.000369295	0.00021678	0.00028754	0.000159707	0.000560037	0.000681136	0.000329601	0.000331718	0.000263278	0.000354173	0.000244028	0.000498847	0.000326688	0.000363987	0.000247252	0.000374515	0.000470253	0.000481442	0.000347088	0.000393162	0.000831406	0.000746868	0.000636318	0.000621205	0.00103318	0.000388637	0.000442359	0.000384981	0.000433423	0.000516302	0.000503802	0.000445529
MG(16:0) +H	0.00328907	0.00794448	0.011002	0.0105024	0.002788	0.00378617	0.00243717	0.00768221	0.00296734	0.00149167	0.00769003	0.00457038	0.00324976	0.00212445	0.00652443	0.00741761	0.0109176	0.003286	0.005468	0.00826082	0.00634075	0.00159365	0.0062734	0.0107668	0.00271865	0.00349826	0.00728306	0.00347949	0.00227577	0.00368281	0.00569379	0.00610486	0.00527376	0.00166428	0.00545516	0.00450996	0.00127066	0.00443666	0.00439386	0.0046295
MG(18:0) +H	0.00799562	0.015366	0.0141836	0.0127429	0.00436654	0.00612653	0.00456585	0.0128979	0.00357854	0.00227201	0.0123929	0.00900433	0.00538132	0.00488779	0.0131238	0.0156743	0.0161809	0.00543336	0.0121342	0.0135418	0.0118633	0.00309358	0.00818831	0.0180293	0.00370942	0.00560345	0.011363	0.00376069	0.00254307	0.0054524	0.00663911	0.0121329	0.012307	0.00335516	0.00754597	0.00781702	0.00210309	0.0104835	0.0108418	0.00598907
PC(35:2) +H	0.0243891	0.0206975	0.0293687	0.0296614	0.0323545	0.0314709	0.0319751	0.0351817	0.0295574	0.0251375	0.0344361	0.0407602	0.03073	0.0229928	0.0324703	0.028128	0.0322028	0.0255996	0.0364375	0.0372109	0.0298059	0.0254561	0.0396597	0.0419312	0.0261923	0.0217283	0.0307603	0.034264	0.0235219	0.0265678	0.0272604	0.0303164	0.0287819	0.0296577	0.0259985	0.0423605	0.0264684	0.0302722	0.0276323	0.0333018
PC(36:4) +Na	0.00111281	0.00105899	0.00218226	0.00136641	0.00481282	0.00445416	0.00504435	0.0047659	0.00560091	0.00507249	0.00431655	0.00569115	0.00482786	0.00468002	0.00505842	0.00422279	0.0071606	0.00545032	0.00593163	0.00680119	0.00667478	0.00578285	0.00664505	0.00663066	0.00550434	0.00412406	0.00485693	0.00579852	0.00568054	0.00576137	0.00573455	0.00517791	0.00606971	0.00626997	0.00539855	0.00774076	0.0048901	0.00689006	0.00677428	0.00669283
PE(34:1p) +H	0.0398303	0.038839	0.0399783	0.0324409	0.0434759	0.0362355	0.045398	0.0395138	0.0420795	0.0468144	0.0386539	0.034668	0.0395603	0.0449501	0.0377964	0.0361897	0.0388934	0.0437416	0.0425733	0.0378818	0.0467368	0.0509733	0.0407075	0.0316499	0.0457155	0.0411803	0.0444318	0.0444678	0.0477148	0.0464269	0.0368785	0.037755	0.0467654	0.0503034	0.0351444	0.0428687	0.048535	0.0457788	0.0455903	0.0437301
PE(34:2p) +H	0.00756611	0.00714021	0.0113384	0.00800372	0.0104385	0.00643791	0.0134947	0.0109817	0.00980495	0.00962635	0.0111723	0.0101996	0.00970399	0.0091015	0.0109635	0.0107363	0.00856943	0.00924932	0.012605	0.011211	0.0107967	0.0102397	0.0110949	0.0097415	0.010895	0.00823027	0.0109455	0.0131087	0.0117726	0.0106986	0.0103456	0.0125556	0.0103663	0.0106643	0.0107188	0.0140889	0.0113229	0.0124733	0.0133532	0.0139647
PE(36:4p) +H	0.0643442	0.054286	0.0546322	0.0405485	0.0705126	0.0509073	0.0602525	0.0536402	0.0664757	0.0650698	0.0539853	0.0460768	0.0638181	0.0596366	0.0460521	0.0479738	0.0599549	0.0629273	0.0564207	0.0508049	0.0687462	0.0642561	0.0527792	0.0397645	0.0713071	0.0529577	0.055137	0.0607564	0.0686577	0.0556399	0.0438905	0.0491943	0.0658946	0.0635237	0.0457873	0.057518	0.0657804	0.0560958	0.0533217	0.0540211
PE(36:5p) +H	0.00851974	0.00614256	0.00569692	0.00475945	0.0091285	0.00764176	0.00789061	0.00704441	0.00845504	0.00962805	0.00677877	0.00596818	0.00828873	0.0101579	0.00567214	0.00613834	0.00775446	0.00966721	0.00607408	0.00655738	0.00800125	0.00984797	0.00604062	0.00480567	0.00941423	0.00785333	0.00711106	0.00671526	0.00995882	0.00901383	0.00559397	0.00587532	0.0082222	0.00868271	0.00515946	0.00640339	0.00942069	0.00734452	0.00759753	0.00643206
PE(38:4p) +H	0.0612977	0.049377	0.0550651	0.0416723	0.0701922	0.0475798	0.0602941	0.0497282	0.0709011	0.0644886	0.0513436	0.0480437	0.0610058	0.0564602	0.0473683	0.0459825	0.0640971	0.061376	0.0546967	0.0475375	0.0699447	0.0681512	0.0491373	0.0348794	0.0775004	0.054486	0.0565857	0.0568686	0.075285	0.0555171	0.0448906	0.0456188	0.0693509	0.0606558	0.0485544	0.0507566	0.072898	0.0562205	0.05901	0.0530245
PE(38:5p) +H	0.0465279	0.0450443	0.0491943	0.0391188	0.0501338	0.0425064	0.0565421	0.0489696	0.0482194	0.0564205	0.0480875	0.0433227	0.0506456	0.0556156	0.0431138	0.0453243	0.0444519	0.05085	0.0492335	0.0445459	0.048516	0.0574206	0.0481181	0.0353322	0.0496419	0.0442619	0.0483135	0.050786	0.0543652	0.0505127	0.0398839	0.0432283	0.0459436	0.0500424	0.0371158	0.0503592	0.047946	0.0470568	0.048061	0.0456781
PE(36:1p) +H	0.0131177	0.0136838	0.0151851	0.0108668	0.0158964	0.0135164	0.0179942	0.0129191	0.0167589	0.0186465	0.0134981	0.0117427	0.0138379	0.0169238	0.0130561	0.0111992	0.0147031	0.0191557	0.0143796	0.0131951	0.0169164	0.0199671	0.0131448	0.00982985	0.019849	0.0183827	0.0155004	0.0145471	0.0199893	0.0182648	0.0122838	0.0114011	0.0188819	0.020784	0.013214	0.0143553	0.0208946	0.0176155	0.0178505	0.0150765
PE(38:4p) +H	0.0612977	0.049377	0.0550651	0.0416723	0.0701922	0.0475798	0.0602941	0.0497282	0.0709011	0.0644886	0.0513436	0.0480437	0.0610058	0.0564602	0.0473683	0.0459825	0.0640971	0.061376	0.0546967	0.0475375	0.0699447	0.0681512	0.0488599	0.0346637	0.0775004	0.054486	0.0565857	0.0568686	0.075285	0.0555171	0.0448906	0.0456188	0.0693509	0.0606558	0.0485544	0.0507566	0.072898	0.0562205	0.05901	0.0530245
PE(38:5p) +H	0.0465279	0.0450443	0.0491943	0.0391188	0.0469337	0.0425064	0.0565421	0.0489696	0.0482194	0.0564205	0.0480875	0.0433227	0.0506456	0.0556156	0.0422101	0.0453243	0.0444519	0.05085	0.0486289	0.0445459	0.048516	0.0574206	0.0481181	0.0353322	0.0496419	0.0442619	0.0483135	0.050786	0.0543652	0.0505127	0.0398839	0.0432283	0.0459436	0.0500424	0.0371158	0.0503592	0.047946	0.0470568	0.048061	0.0456781
PE(40:4p) +H	0.00515589	0.00485203	0.00594959	0.00405374	0.00642566	0.00528966	0.00525801	0.00467049	0.00670742	0.00735425	0.00467706	0.00377185	0.00568417	0.00688803	0.00459922	0.00403836	0.00559943	0.00753777	0.00498375	0.00433745	0.00680207	0.0082329	0.00443136	0.00357109	0.00782433	0.00671743	0.00506053	0.00500843	0.00869848	0.00641618	0.00477453	0.00412468	0.00663697	0.00706176	0.00428477	0.00447603	0.00819367	0.00632889	0.00589221	0.00473491
PE(40:5p) +H	0.0157912	0.0147858	0.0131334	0.00944562	0.0160349	0.0154912	0.0147639	0.0133727	0.0166209	0.0193639	0.0124116	0.0117422	0.0150611	0.019425	0.0129606	0.0112364	0.0141492	0.0190769	0.0127531	0.011397	0.0154787	0.0219722	0.0120282	0.009197	0.0180535	0.0162965	0.0142099	0.0113206	0.0190546	0.0187356	0.0117441	0.0100853	0.0173531	0.0188444	0.0109323	0.0125829	0.0188	0.0142816	0.01508	0.0130922
PE(36:2p) +H	0.0203262	0.0195332	0.0283165	0.0214462	0.0236781	0.0215349	0.0289052	0.0236332	0.0257108	0.0281492	0.0259575	0.022612	0.0211414	0.0230945	0.0246155	0.0237651	0.0212394	0.0250672	0.0268419	0.0275695	0.02565	0.0281663	0.0254979	0.0199275	0.0287955	0.0257044	0.028729	0.0292613	0.0276706	0.026201	0.0249492	0.0247849	0.0260512	0.0282714	0.0243375	0.0302417	0.0256886	0.0307767	0.0298124	0.0305803
PE(40:6p) +H	0.00546937	0.00669982	0.00548952	0.00404486	0.00416686	0.00522837	0.00532582	0.00452515	0.00402875	0.00670568	0.00579751	0.00389547	0.00454595	0.00768663	0.0045801	0.00479328	0.00433698	0.00664713	0.00485041	0.00404703	0.00516142	0.00710065	0.00523308	0.00349696	0.00465969	0.00545097	0.00479316	0.00398416	0.00572371	0.0063769	0.00429704	0.00425202	0.00433938	0.00634194	0.00391391	0.00441072	0.00551032	0.00508898	0.00586488	0.00495091
PI(38:4) +NH4	0.00725808	0.00830901	0.00695422	0.00988082	0.0156139	0.0148074	0.00823658	0.0116887	0.0122572	0.0132831	0.00883566	0.010463	0.00835071	0.00826712	0.00866608	0.0044561	0.00982642	0.0102418	0.00806902	0.00965602	0.00996408	0.00990333	0.00892625	0.0100225	0.0220355	0.0102898	0.0119361	0.0122983	0.00902854	0.0106112	0.00816812	0.00809144	0.0110795	0.011462	0.0066475	0.0110358	0.0100084	0.0082039	0.00840457	0.0114242
PS(36:1) +H	0.0372597	0.0339453	0.0325783	0.0365351	0.0465778	0.0497469	0.0379569	0.0395257	0.04549	0.0414229	0.031663	0.0363353	0.0318583	0.0349234	0.0293011	0.0216336	0.0394695	0.0454504	0.0351238	0.0356555	0.0375604	0.0341899	0.0320444	0.0361485	0.0440334	0.0319904	0.0378382	0.0366658	0.0328489	0.0328242	0.0216468	0.0207873	0.0419933	0.0416064	0.0271988	0.036329	0.0364598	0.0316852	0.0343184	0.0332185
SM(d40:2) +H	0.0121369	0.00933583	0.0106178	0.0111058	0.0140666	0.015344	0.0106552	0.0118191	0.0145334	0.0145619	0.0108414	0.012949	0.0102246	0.0126487	0.01047	0.00767617	0.0134807	0.0163605	0.0119121	0.0134094	0.0145076	0.0153115	0.0096035	0.0119519	0.0156855	0.0132341	0.0125047	0.0118156	0.0138358	0.012667	0.00842518	0.00876528	0.0163398	0.0152445	0.00819783	0.0123318	0.0152168	0.0129	0.0123566	0.0133428
SM(d42:3) +H	0.0587589	0.0552935	0.0623853	0.063351	0.0672687	0.0918017	0.0736905	0.0642454	0.0652587	0.0710007	0.0575752	0.0746768	0.0545032	0.0624565	0.0630983	0.0467129	0.0648346	0.0791053	0.0653646	0.0668004	0.0629322	0.0740928	0.0629194	0.0650416	0.0668754	0.0645526	0.0639963	0.0668568	0.0619327	0.0729864	0.0500824	0.0505413	0.0717314	0.0851018	0.0502744	0.068385	0.066869	0.0669453	0.0690717	0.068318
So(d16:0+pO) +H	0.00593569	0.00454309	0.00576164	0.00697109	0.00402446	0.0032077	0.0036461	0.00545159	0.00268129	0.0020716	0.0047805	0.00567564	0.00409791	0.00207104	0.00484124	0.00541606	0.00324759	0.00207513	0.00594941	0.00698085	0.00305022	0.00214292	0.00641167	0.00849827	0.0026519	0.00210275	0.00422287	0.00573125	0.00223438	0.00220713	0.00432374	0.0052378	0.00281185	0.00249632	0.00256021	0.00698668	0.00215314	0.00285063	0.00305005	0.0045853
So(d18:1) +H	0.000429988	0.000569536	0.000314901	0.0002328	0.00016471	0.000192747	0.000242272	0.000164275	0.000150723	0.000280795	0.000131327	0.00011601	0.000265955	0.00038722	0.000307097	0.000517896	5.15754e-05	0.000167772	0.000212995	6.85968e-05	5.68268e-05	0.000295384	7.40381e-05	0.000104811	3.49112e-05	2.06905e-05	3.42897e-05	5.08016e-05	0.000136976	7.21642e-05	2.26819e-05	7.70336e-05	0.000146438	2.88824e-05	0.000240439	4.35861e-05	0.000113747	9.76247e-05	8.17338e-05	2.88254e-05
TG(45:1) +NH4	0.000757344	0.00183344	0.000659736	0.000460236	0.000265108	0.000419957	0.000330718	0.000166022	0.000223757	0.000226467	0.00102591	0.000779005	0.000552957	0.00040978	0.00085795	0.00261074	0.000785848	0.00073638	0.00126547	0.00131372	0.000940276	0.000722814	0.00179388	0.00172035	0.000783551	0.00362541	0.00125821	0.0013524	0.000645919	0.00063518	0.00100977	0.00114479	0.000798877	0.000738663	0.000734347	0.00131777	0.00194547	0.000936579	0.000910946	0.00134952
TG(45:0) +NH4	0.002011	0.00309867	0.00165977	0.00181293	0.000885465	0.000959907	0.000907705	0.00143097	0.000612625	0.000704213	0.00275197	0.00316602	0.00154759	0.000838383	0.00163088	0.00393659	0.00171444	0.00134955	0.00323247	0.00270327	0.00192014	0.00133308	0.00371843	0.00364183	0.00146915	0.0035834	0.00242663	0.00260177	0.00101495	0.00102092	0.00202049	0.00220894	0.00148849	0.00121058	0.00163371	0.00260264	0.0020461	0.00161399	0.00136306	0.00233537
TG(46:0) +NH4	0.00298392	0.00353258	0.00273982	0.00350966	0.00197212	0.00173731	0.00162251	0.00182531	0.0013855	0.00126194	0.0039349	0.00439913	0.00221838	0.0014421	0.00305209	0.00584804	0.00264864	0.00217308	0.00414817	0.00442983	0.00297323	0.00209494	0.00544689	0.00567307	0.00243342	0.00567678	0.00412237	0.00400781	0.00163613	0.00178599	0.00313797	0.00346704	0.00230469	0.00195652	0.00636174	0.00424702	0.00356164	0.00253947	0.00224594	0.00337717
TG(47:0) +NH4	0.00245347	0.00540876	0.00413612	0.00415565	0.00190041	0.00148351	0.00162609	0.00214564	0.00164464	0.001244	0.00428422	0.0055005	0.00269667	0.00155867	0.00335176	0.00516974	0.00331552	0.00234851	0.00458072	0.00541614	0.00343443	0.00206412	0.00640242	0.0066312	0.00257169	0.00612438	0.0049775	0.00422982	0.0016691	0.00185509	0.00304608	0.0037611	0.00248254	0.00208065	0.00442238	0.00469063	0.00373435	0.00259908	0.00230403	0.0036514
TG(47:1) +NH4	0.00201772	0.00353756	0.0020253	0.00175984	0.000906815	0.00108775	0.000948336	0.00077636	0.000764204	0.000685026	0.00262982	0.00221507	0.00148304	0.00105743	0.00213646	0.00622793	0.00208576	0.00163387	0.00333684	0.00302769	0.00208133	0.00180066	0.00413791	0.00406483	0.0019114	0.00780587	0.00304863	0.00312232	0.00143978	0.00142921	0.00222535	0.00219872	0.00154481	0.0016337	0.00176343	0.00305409	0.00377928	0.00185106	0.0018678	0.00315624
TG(47:2) +NH4	0.000855732	0.00224121	0.000625593	0.000410202	0.000325661	0.000456766	0.000357023	0.00017089	0.000319317	0.00028646	0.00105736	0.000798072	0.000634412	0.000488616	0.000963899	0.00299388	0.00107279	0.000876393	0.00139419	0.00152187	0.00116634	0.000836874	0.00194697	0.00218101	0.000954466	0.0040996	0.00149621	0.00152102	0.000733233	0.000799655	0.00120785	0.00131736	0.000783957	0.000835305	0.000817503	0.00158479	0.00219863	0.00118762	0.00114888	0.00169119
TG(49:2) +NH4	0.0042735	0.00441158	0.0014037	0.00121806	0.000835133	0.00103952	0.000916916	0.000740361	0.00236561	0.00108632	0.00207959	0.00195917	0.00131756	0.00109183	0.00178195	0.00485064	0.00519852	0.00192577	0.00308291	0.00273286	0.00204309	0.00158821	0.00295542	0.00356963	0.00179122	0.00635203	0.00276102	0.00284429	0.00265984	0.00166682	0.00226727	0.00241944	0.00153836	0.0017386	0.00172842	0.00264309	0.00512137	0.00270001	0.00207957	0.00300512
TG(44:0) +NH4	0.00137403	0.00198319	0.00128577	0.0012344	0.000702893	0.000860053	0.000628487	0.000842852	0.000572607	0.000456546	0.0016783	0.002086	0.00096396	0.000605148	0.00102712	0.00262573	0.0010823	0.000986324	0.00210036	0.00148925	0.00143208	0.000929156	0.0025284	0.00254629	0.00100972	0.00256163	0.00184934	0.00165433	0.00067997	0.000716087	0.00131162	0.00149923	0.00107284	0.000852947	0.00130092	0.00184338	0.00156224	0.00119502	0.00098569	0.00145266
TG(46:0) +NH4	0.00298392	0.00353258	0.00244362	0.00204173	0.00197212	0.00173731	0.00162251	0.00142136	0.0013855	0.00126194	0.0039349	0.00439913	0.00192275	0.0014421	0.00305209	0.00584804	0.00264864	0.00189893	0.00423475	0.00442983	0.00297323	0.00209494	0.00544689	0.00567307	0.00243342	0.00567678	0.00412237	0.00400781	0.00163613	0.00178599	0.00313797	0.00346704	0.00230469	0.00195652	0.00636174	0.00424702	0.00356164	0.00253947	0.00224594	0.00337717
TG(46:1) +NH4	0.0018117	0.00310858	0.00142853	0.00131375	0.000760409	0.00101555	0.000787636	0.00064834	0.000660808	0.000646315	0.00200679	0.001721	0.00119807	0.00097252	0.00181096	0.00466536	0.00165286	0.00138203	0.0024613	0.00230107	0.00188408	0.00147625	0.00319569	0.00291535	0.00167121	0.00633891	0.00241895	0.00255866	0.00111176	0.00111219	0.00177455	0.00201051	0.00153503	0.00125917	0.00153222	0.00222243	0.00341173	0.00170919	0.00168726	0.00253248
TG(48:1) +NH4	0.00367909	0.00609452	0.00273681	0.00342746	0.00198486	0.00197619	0.00197183	0.00217756	0.00222566	0.00204363	0.00423801	0.00385834	0.00255916	0.00206317	0.00298562	0.00777898	0.00298682	0.00242593	0.00446827	0.00473177	0.00321259	0.00255534	0.00578769	0.00573004	0.0029693	0.011141	0.00380175	0.00482581	0.00209468	0.00229097	0.00333806	0.00411212	0.00240555	0.00266693	0.00606054	0.00395657	0.00539535	0.0039535	0.00344447	0.0042224
TG(48:2) +NH4	0.00204413	0.00408177	0.00167786	0.00136233	0.000988796	0.00132945	0.00117156	0.000950296	0.00115471	0.00116487	0.00234263	0.0021809	0.00135294	0.00131738	0.00197962	0.00483882	0.00211522	0.0015497	0.00278657	0.00265603	0.00188087	0.00161045	0.00315948	0.0026334	0.00176958	0.00680697	0.00275832	0.00253529	0.00141847	0.00145262	0.00210045	0.002026	0.0015574	0.00177844	0.00164918	0.00243419	0.00341298	0.00208225	0.00227801	0.00285267
TG(50:2) +NH4	0.00411466	0.00569187	0.0041306	0.00345913	0.00286973	0.00297916	0.00332783	0.00323543	0.00478025	0.0048839	0.00608919	0.00575414	0.00407644	0.00479218	0.00509708	0.00771676	0.00426956	0.00387529	0.00455481	0.00400057	0.00426139	0.00387866	0.00463935	0.00537688	0.00509194	0.0107238	0.0055745	0.00554963	0.00315697	0.00346402	0.0158453	0.0057685	0.00304943	0.00374182	0.0123902	0.0049588	0.00589124	0.00571321	0.00588634	0.00506852
TG(51:2) +NH4	0.00176322	0.00335235	0.002043	0.00194909	0.00152477	0.00156561	0.00164516	0.00184647	0.00248245	0.00231775	0.0031211	0.0034405	0.00246431	0.00225543	0.00294985	0.00482512	0.00250206	0.00209463	0.00239911	0.00277576	0.00256753	0.00241182	0.00373653	0.00395507	0.00274789	0.00568131	0.00397288	0.00382019	0.00195563	0.00212195	0.00627787	0.00396774	0.00181855	0.00243789	0.0050423	0.00305559	0.00342627	0.00322937	0.00322659	0.00353971
TG(52:2) +NH4	0.00691626	0.00516285	0.00735268	0.00653333	0.005869	0.00577538	0.00750321	0.00682574	0.009944	0.0104074	0.0120398	0.0113251	0.0100931	0.0136555	0.0128466	0.0131982	0.00794218	0.00775409	0.00697638	0.00638142	0.00773471	0.00867265	0.00885136	0.00871335	0.00869156	0.0115948	0.0103021	0.00940471	0.0079679	0.0086545	0.0236902	0.013272	0.00509543	0.00733953	0.0160188	0.00662781	0.0086661	0.01153	0.0110491	0.00941232
TG(52:3) +NH4	0.00577381	0.00427812	0.00700319	0.00575849	0.00603153	0.005018	0.0069388	0.00692749	0.0103007	0.0103687	0.0113796	0.0105288	0.0114065	0.0119007	0.0134172	0.0144973	0.00802201	0.00752915	0.00698161	0.00579321	0.00713665	0.0078144	0.00819145	0.00873933	0.00817599	0.0109511	0.0102612	0.00868948	0.00825664	0.00924407	0.0248948	0.016038	0.00501677	0.00776606	0.00474583	0.00601058	0.00774018	0.0119046	0.0116822	0.0096311
TG(46:2) +NH4	0.000615809	0.00153597	0.000493041	0.000318103	0.000281575	0.000529593	0.000357666	0.000157767	0.000288822	0.000264591	0.000834289	0.000602356	0.000501372	0.000472034	0.000687111	0.00194084	0.000735675	0.000771865	0.00090545	0.00102782	0.000867701	0.000644296	0.00122942	0.00139877	0.000713629	0.00260656	0.00110161	0.00100866	0.000591445	0.000619242	0.000946507	0.00105554	0.000685949	0.000766369	0.000642065	0.000987804	0.00183814	0.00100262	0.00094601	0.00102404
TG(50:3) +NH4	0.00158771	0.00254666	0.00169718	0.00142455	0.0015783	0.00172054	0.00181691	0.00163602	0.00222732	0.00262458	0.00271336	0.00257469	0.00223312	0.0025272	0.00249764	0.00404564	0.00229447	0.002336	0.00211666	0.00197091	0.00231742	0.00241605	0.00275774	0.00256864	0.00250165	0.00585784	0.00295839	0.00299708	0.00190883	0.00217518	0.00314702	0.00280636	0.00171836	0.00262697	0.00159309	0.00216747	0.00333307	0.00343891	0.00334936	0.00312926
TG(51:2) +NH4	0.00178501	0.00338559	0.00208478	0.00193528	0.00151704	0.0015271	0.00172101	0.00184647	0.00243095	0.00226484	0.0031211	0.0034142	0.00243778	0.00220299	0.00294985	0.00490851	0.00223426	0.0020422	0.00288174	0.0027736	0.00255821	0.00239356	0.00368221	0.0038824	0.00274789	0.00562992	0.00389343	0.00386983	0.00194074	0.00219684	0.00647264	0.00396774	0.0018247	0.00227585	0.00483738	0.00272536	0.00315716	0.00322937	0.00331795	0.00342412
TG(52:5) +NH4	0.000513865	0.00035434	0.000659336	0.000578519	0.000841605	0.00100048	0.000858899	0.000719857	0.00102577	0.00135773	0.00110818	0.000927983	0.00137906	0.00146839	0.00126829	0.00146839	0.00103634	0.000879006	0.000657651	0.000479248	0.000983479	0.00112587	0.000834597	0.000672367	0.00111984	0.00158697	0.00114057	0.00104062	0.000995234	0.0011736	0.002421	0.00184202	0.000675183	0.00112102	0.000386466	0.000556402	0.00105356	0.00166995	0.00165664	0.00127797
TG(52:0) +NH4	0.00362225	0.00417051	0.00228324	0.00289867	0.00117086	0.0015163	0.00175928	0.00285984	0.00235192	0.00113555	0.00428651	0.00337122	0.00420371	0.00224359	0.00283497	0.00442946	0.0026055	0.00158605	0.00363017	0.00266601	0.00361139	0.00143817	0.00208002	0.00397971	0.00101748	0.00215932	0.00295555	0.00101635	0.00069591	0.00106338	0.00154909	0.00276475	0.00235368	0.00135154	0.00270431	0.00176177	0.00168152	0.00321496	0.00315274	0.00129287
TG(54:0) +NH4	0.00235743	0.00279984	0.00129596	0.00157652	0.000664388	0.000803886	0.0011133	0.00161677	0.00127121	0.000533689	0.00243334	0.00195873	0.00222892	0.00120463	0.00184221	0.00300507	0.00150215	0.000727298	0.00215783	0.00163375	0.0020329	0.000716252	0.00159138	0.00228113	0.000515812	0.0013412	0.00179682	0.000489055	0.000274236	0.000569897	0.000840339	0.00167656	0.00141681	0.000720369	0.000940548	0.000846032	0.000844507	0.00162549	0.00175624	0.000665455
TG(54:2) +NH4	0.00241021	0.00174754	0.00268504	0.00247961	0.00204252	0.00233523	0.00270315	0.00219506	0.00365159	0.00406104	0.00496172	0.00380388	0.00330931	0.00402717	0.00380444	0.00372863	0.00276008	0.00260188	0.00211546	0.00199789	0.00249217	0.00299349	0.00290804	0.00258848	0.00284374	0.00388395	0.00417091	0.0033291	0.00257333	0.00326467	0.00675226	0.00363829	0.00169026	0.00283214	0.00320726	0.00204081	0.00329274	0.00490156	0.00417999	0.0033646
TG(56:4) +NH4	0.000868764	0.000750732	0.00162744	0.00112281	0.00125954	0.00156466	0.00161806	0.00130629	0.00217561	0.00250278	0.00238186	0.00208113	0.00191542	0.00240504	0.00223835	0.00183651	0.00169239	0.0020371	0.00136559	0.00104928	0.00111113	0.0014981	0.00136324	0.000916934	0.00153095	0.00214771	0.0022077	0.00156255	0.00182193	0.0023467	0.003387	0.00224583	0.00112241	0.00223345	0.000977644	0.00116091	0.00188277	0.00290486	0.00281171	0.00172759
TG(53:3) +NH4	0.00164946	0.00165417	0.00261619	0.00225134	0.00223995	0.00211962	0.00240865	0.00286374	0.00371777	0.0033462	0.00393245	0.00440697	0.00438053	0.0036504	0.00490283	0.00550857	0.00297832	0.00265581	0.00318012	0.00279286	0.0030646	0.00316026	0.00406403	0.00463121	0.00332142	0.00416771	0.0049098	0.0046002	0.00315825	0.00371861	0.00860956	0.00674604	0.00199688	0.00297481	0.00178257	0.0027545	0.00276437	0.00447241	0.00464965	0.00462244
TG(54:3) +NH4	0.00508627	0.00330849	0.00738223	0.00525816	0.00509956	0.00538137	0.0066313	0.00589098	0.00858731	0.00996224	0.0109	0.00948512	0.00881729	0.010567	0.0113334	0.0106372	0.00681196	0.00723347	0.00572064	0.00490945	0.00588176	0.00678236	0.0069231	0.00681346	0.0067766	0.00860531	0.00931557	0.00761678	0.00760215	0.0100452	0.0166982	0.0119755	0.00440802	0.007434	0.00435091	0.00505098	0.0070141	0.0112637	0.010282	0.00757348
TG(54:4) +NH4	0.0043395	0.00289647	0.00653468	0.00516278	0.00612082	0.00520541	0.00685123	0.00671142	0.00965958	0.0104118	0.0105977	0.00962357	0.0119382	0.0133202	0.0145043	0.0140325	0.00765265	0.00805257	0.00597166	0.00526372	0.00694196	0.0078834	0.00747496	0.0071954	0.00734714	0.00896881	0.0092542	0.00761312	0.00958936	0.0121755	0.024164	0.0177862	0.00503153	0.00816354	0.00409848	0.00541497	0.00721079	0.0124044	0.0121328	0.0092723
TG(56:5) +NH4	0.00101748	0.000998789	0.00210972	0.00168918	0.00178887	0.002224	0.00222959	0.00196579	0.00312702	0.00382098	0.00346584	0.00331882	0.00293065	0.00332984	0.00299653	0.00283449	0.00224507	0.00277585	0.00175423	0.00137472	0.00165554	0.00217481	0.00168454	0.00125328	0.0023256	0.00265907	0.00299452	0.00218226	0.00170244	0.00327584	0.00401669	0.00350371	0.00162069	0.00270763	0.00122082	0.00159308	0.00222599	0.00400208	0.00343958	0.00225684
TG(54:5) +NH4	0.00275292	0.00173755	0.00347182	0.00276487	0.00407031	0.00342457	0.00389523	0.0044547	0.00569993	0.00625463	0.00572626	0.00576803	0.00855061	0.00900967	0.0100722	0.00984718	0.00545397	0.00504507	0.00377852	0.00339987	0.00438808	0.0049387	0.00450234	0.00467724	0.00444827	0.00511771	0.00510344	0.0044147	0.00618558	0.0076801	0.0228157	0.012542	0.0030045	0.00520504	0.00238983	0.00342923	0.00449362	0.00800952	0.00786554	0.00633997
TG(56:6) +NH4	0.000911346	0.00068554	0.00166965	0.00121708	0.0017971	0.00203332	0.00193541	0.00173599	0.0030172	0.00319182	0.00291183	0.00273054	0.00303266	0.00328331	0.00302235	0.00285044	0.00223034	0.00260981	0.00135086	0.00115697	0.00152746	0.00189857	0.00128736	0.000981393	0.0022686	0.00240026	0.00238728	0.00177645	0.00243839	0.00324676	0.00340832	0.00361431	0.00138282	0.00238762	0.00115377	0.00113297	0.00191838	0.00310279	0.00305647	0.00194761
TG(54:6) +NH4	0.00087706	0.000508832	0.00104674	0.000926872	0.00140241	0.00119021	0.00142967	0.00134489	0.00163714	0.00191558	0.00160041	0.00175104	0.00289163	0.00306425	0.0034419	0.00336238	0.00169594	0.00172493	0.00106547	0.00100078	0.00138341	0.00170098	0.00157567	0.0012258	0.00124626	0.00177809	0.00133824	0.00152617	0.00203237	0.00256887	0.0210619	0.00453461	0.000922394	0.0017179	0.000629726	0.00104633	0.00164817	0.00276671	0.00257009	0.0021447
TG(56:7) +NH4	0.000269449	0.000228322	0.000628825	0.000427696	0.000825318	0.000926976	0.000816757	0.000725101	0.00126001	0.00128009	0.00105861	0.000943778	0.0014341	0.00185628	0.00139686	0.0014177	0.00103476	0.00116126	0.000565628	0.000386812	0.000674705	0.000853626	0.000475988	0.000263815	0.000980575	0.00121551	0.000987259	0.00078862	0.00108314	0.00144746	0.0014727	0.00178697	0.000579169	0.00114626	0.000353482	0.00044033	0.000862864	0.00130752	0.00133245	0.000837143
WE(21:1) +H	0.0024359	0.00205839	0.0021401	0.0028969	0.00178363	0.00138652	0.00142318	0.00233134	0.0013073	0.000937318	0.00264023	0.00247322	0.00189705	0.00102676	0.002412	0.00245157	0.00183408	0.00109158	0.0027351	0.00316613	0.00166718	0.000983527	0.00317608	0.00413581	0.00135689	0.0011778	0.00218371	0.00288008	0.000997698	0.00113363	0.00206632	0.00259008	0.00123612	0.00118822	0.00131221	0.00329681	0.00105819	0.00136268	0.00153643	0.00218457
WE(23:3) +NH4	0.000235983	0.000230456	0.00019685	0.000368955	0.000133432	4.95602e-05	0.000158015	0.00018721	0.000240263	0.000189448	0.000188554	0.000226577	0.000697921	0.000738858	0.00126408	0.00128418	0.000164339	9.60159e-05	0.000182288	0.000235136	0.000338098	0.000423272	0.000405467	0.000897646	0.000118111	8.24802e-05	0.000121011	0.000158821	0.000645543	0.000827902	0.000835309	0.00141402	7.15362e-05	5.68261e-05	0.000100222	0.000176073	0.000174533	0.000233124	0.00024691	0.00042578
WE(22:3) +NH4	0.0100243	0.00813215	0.00839621	0.0235402	0.00680874	0.00725329	0.00643096	0.00991008	0.00389891	0.0036188	0.0174895	0.00756824	0.00952873	0.00397056	0.00695546	0.00700578	0.00600746	0.00568845	0.0124638	0.00942651	0.00492469	0.00331523	0.0151101	0.0232669	0.00586233	0.0162385	0.00717578	0.00994849	0.00461373	0.00342401	0.00831066	0.00893139	0.00582636	0.00308946	0.00561825	0.0109585	0.0051708	0.00847992	0.00724697	0.00734553

## Sheet: log2 FC time points
		Log2 lipid abundance (time point vs unreleased)				Log2 lipid abundance (treatment vs according control time points)							Correlation (log2 relative lipid abundance and log2 functional measurement)
number	lipid name	9h post EGF	9+3h post EGF	9+6h post EGF		3h C75	6h C75	3h GSKi	6h GSKi	3h SCDi	6h SCDi		EdU	correlation with FA 14:1
1	FA 14:1	-1.05173	-0.682221	1.02445		-0.507398	-1.58722	-0.492495	-0.756745	-0.11936	-0.281648		0.814068	1
2	FA 14:0	-0.823861	-0.452312	0.388018		-0.615974	-0.807089	-0.393394	-0.493952	0.352193	-0.364741		0.493253	0.749284
3	FA 16:2	0.431354	-0.389194	1.50308		0.024082	-1.00851	-0.235892	-1.19134	0.438292	-0.0762276		0.919022	0.791242
4	FA 16:1	-0.724013	-0.565063	0.672959		-0.290598	-0.683303	-0.401933	-0.728068	-0.0243944	-0.0597211		0.905296	0.815954
5	FA 16:0	-0.648845	-0.671308	-0.0250014		-0.219916	-0.456123	-0.0750264	-0.323421	0.315419	-0.446809		0.424764	0.599315
6	FA 18:3	0.525246	0.257497	1.89197		-0.389668	-1.60556	0.23337	-0.45324	0.379172	-0.39389		0.600986	0.905028
7	FA 18:2	0.242467	0.247736	1.51452		-0.481881	-1.24178	-0.0434881	-0.460993	0.344016	-0.458522		0.573008	0.881165
8	FA 18:1	-0.164502	-0.221282	0.814303		-0.388152	-1.01776	-0.0543959	-0.515157	0.139312	-0.539667		0.578074	0.835975
9	FA 18:0	-0.666916	-0.817121	-0.444932		0.0636076	-0.342071	0.077164	-0.352738	0.299494	-0.222157		0.69855	0.680062
10	FA 20:5	-0.236722	-0.770323	0.373054		-0.0696028	-0.909551	0.0229242	-0.742272	0.19005	-0.550688		0.720243	0.748891
11	FA 20:4	-0.151442	-0.380176	0.630077		-0.110395	-0.824945	-0.0311986	-0.688751	0.0429124	-0.634208		0.655636	0.678222
12	FA 20:3	0.0581715	-0.166017	0.986103		-0.122414	-1.06402	0.0875126	-0.82832	0.0895481	-0.59533		0.706968	0.759781
13	FA 20:0	-0.21539	-0.784809	-0.797611		0.0760282	-0.119617	0.000772063	-0.301057	0.328922	-0.273218		0.501192	0.385212
14	FA 22:5	0.108869	-0.134755	0.73047		-0.160123	-0.88373	-0.186525	-1.00646	-0.218151	-0.831734		0.653769	0.528265
15	FA 22:4	0.135798	-0.0383857	0.764061		-0.136361	-1.0151	-0.0702674	-0.547183	-0.151667	-0.600116		0.658053	0.77732
16	FA 22:1	-0.281685	-0.947168	-0.628172		0.170669	-0.503386	0.0740144	-0.429547	0.230687	-0.304017		0.755058	0.696195
17	FA 22:0	0.454023	-0.878463	-0.999327		-0.109247	-0.132149	-0.273559	-0.395746	1.55114	-0.115845		0.4327	0.463917
18	Cer(d34:1) -H	-0.368756	-0.299947	-0.946418		0.240007	0.40164	0.94581	1.10324	-0.0500132	0.710641		-0.500319	-0.142306
19	Cer(d40:1) -H	0.397808	0.0736075	-0.398119		-0.150636	0.116797	0.223552	0.950142	0.014608	1.00724		-0.24099	0.0978288
20	Cer(d42:1) -H	0.24362	-0.000759761	-0.241208		-0.212565	-0.0265573	0.154158	0.692828	-0.0759236	0.762457		-0.211678	0.141367
21	Cer(d42:2) -H	-0.0988571	0.104499	-0.234408		-0.153421	0.109202	0.167229	0.753916	-0.0833878	0.631918		-0.385921	-0.027494
22	Cer(d34:2) -H	-0.672862	-0.4774	-1.27788		0.513116	0.420701	0.995509	1.07079	-0.0196	0.714411		-0.390903	-0.115941
23	Cer(d40:2) -H	-0.232106	0.0232597	-0.506682		-0.0460642	0.157942	-0.1318	0.555916	-0.0600296	0.795576		-0.146742	-0.00646749
24	Cer(d42:2) -H	-0.0914843	0.127149	-0.257476		-0.194182	0.133928	0.166285	0.801953	-0.11073	0.660181		-0.417776	-0.0626445
25	Cer(d42:3) -H	-0.112268	0.189227	-0.245399		-0.122055	0.18639	-0.0891971	0.562915	-0.0816227	0.63788		-0.315381	-0.115499
26	CL(70:7) -2H	0.178547	0.0762355	-0.471305		0.795042	0.568678	-0.34418	-0.285586	-0.253002	-0.209508		0.0425879	-0.509548
27	CL(72:7) -2H	0.0472995	-0.0595566	-0.573271		0.778891	0.567363	-0.270309	-0.103597	-0.2086	-0.0753018		0.00832494	-0.528628
28	CL(72:8) -2H	0.113836	0.0493354	-0.401413		0.78246	0.484856	-0.410434	-0.227153	-0.189708	-0.224349		0.0775198	-0.460288
29	dMePE(34:5p) -H	0.213714	0.229925	-0.0702419		0.0599475	0.280969	0.0670483	0.0857472	-0.135045	0.113406		-0.629326	-0.856159
30	dMePE(30:0) -H	1.13597	1.46667	1.25494		-0.192609	-0.264353	0.32794	0.567908	-0.0709351	0.308829		-0.200144	0.310363
31	dMePE(32:1) -H	0.720115	0.95593	0.669655		-0.0802717	0.114694	0.221818	0.535932	-0.0587808	0.331005		-0.535653	-0.126897
32	dMePE(36:4p) -H	-0.0602582	0.041055	-0.430648		-0.00783548	0.411966	-0.0288024	0.102127	-0.0875184	0.0859569		-0.726888	-0.930123
33	dMePE(38:4p) -H	0.155912	0.249205	-0.0514777		0.0832262	0.269119	0.0209266	0.136241	-0.0501294	0.337274		-0.267624	-0.455712
34	dMePE(38:5p) -H	0.132965	0.175411	-0.109778		0.0314878	0.380524	-0.0316208	0.301096	-0.0707575	0.172077		-0.759503	-0.801569
35	LPE(18:0) -H	-0.209579	-0.0586976	0.585272		0.0404802	-0.682426	0.727643	-0.0241857	0.0126348	-0.883607		0.0678459	0.309784
36	LPE(18:1) -H	-0.803512	-0.482591	-0.891138		-0.323522	-0.499789	0.340464	0.0322626	-0.167053	-0.389067		-0.119654	0.33071
37	LPE(18:2) -H	-0.4897	0.0283518	-0.169071		-0.424673	-0.638737	0.346927	0.283824	-0.145683	-0.451035		-0.200079	0.325278
38	LPE(20:4) -H	-0.615951	-0.29155	-0.716		-0.243131	-0.187938	0.16006	0.310614	-0.0853034	-0.184589		-0.504673	0.0452468
39	LPE(22:4) -H	-0.767835	-0.530682	-1.26716		-0.173798	-0.352181	0.271792	0.558084	-0.127971	-0.297786		-0.375731	0.122607
40	LPE(22:5) -H	-0.731891	-0.418788	-0.866995		-0.197716	-0.366173	0.148338	0.393057	-0.150009	-0.437092		-0.382038	0.0870404
41	LPI(18:0) -H	-0.702719	-0.297815	-0.333664		-0.0361295	-0.758351	-0.0969447	-0.474415	0.273715	-0.901617		0.438419	0.512416
42	PA(32:0) -H	0.4501	-0.243937	-1.22972		-0.557556	-1.68313	0.0695583	-0.779336	-0.277335	-1.27585		0.394407	0.651723
43	PA(32:1) -H	1.38499	0.865709	0.456353		-0.942622	-2.01717	-0.114423	-0.815587	-0.125666	-1.00026		0.48082	0.834627
44	PA(34:1) -H	0.601399	0.552182	0.214274		-0.170046	-0.432866	-0.3781	-0.721796	-0.259258	-0.509307		0.661334	0.272783
45	PA(34:2) -H	0.961451	0.855494	0.605982		-0.71654	-0.942053	-0.142924	-0.359521	-0.0887334	-0.452791		0.290154	0.760528
46	PA(36:1) -H	-0.247528	0.167271	0.460441		-0.100506	-0.134578	-0.314947	-0.290506	0.065939	-0.0137038		0.619514	0.368103
47	PA(36:2) -H	0.668778	0.52548	0.756428		-0.142954	-0.649187	0.0521755	-0.560262	-0.00988902	-0.512517		0.584457	0.641275
48	PA(36:3) -H	1.25764	1.28824	1.09737		-0.976271	-1.41776	-0.0538521	-0.357881	-0.23299	-0.637472		0.222622	0.721372
49	PC(32:0) -H	0.093127	0.635541	-0.230829		-0.359372	0.354499	-0.278175	0.382705	-0.231847	0.711669		-0.379229	-0.29885
50	PC(32:1) -H	0.673708	0.871002	0.414848		0.15854	0.517603	-0.214196	0.32058	-0.018885	0.78647		-0.135211	-0.30832
51	PC(34:1) -H	0.173778	0.550254	-0.0513015		-0.0600207	0.567841	-0.0864865	0.393988	-0.0160759	0.652059		-0.436999	-0.461705
52	PC(34:2) -H	0.44447	0.842698	0.303409		0.00476336	0.519277	-0.159322	0.290927	-0.0138536	0.759908		-0.225829	-0.331873
53	PC(34:1p) -H	0.110609	0.614473	-0.19075		-0.133887	0.852194	-0.291663	0.38585	-0.156458	0.564688		-0.563804	-0.674673
54	PC(34:3) -H	2.05049	2.49725	2.14822		-0.151458	0.455295	-0.176237	0.602493	-0.0146226	0.888742		-0.32173	-0.227522
55	PC(36:1) -H	-0.349672	0.166998	-0.608651		-0.176898	0.466542	-0.21511	0.350201	-0.192678	0.499314		-0.512954	-0.517165
56	PC(34:0p) -H	0.294089	0.368436	-0.104064		-0.0439674	0.46366	0.038544	0.421564	-0.0964798	0.531396		-0.55048	-0.502929
57	PC(36:2) -H	0.197899	0.775016	0.130415		-0.303302	0.50104	-0.236579	0.360113	-0.102305	0.596619		-0.477203	-0.431947
58	PC(36:3) -H	0.612298	1.12521	0.524818		-0.0483969	0.488043	-0.131435	0.48117	-0.0900484	0.624422		-0.451004	-0.433524
59	PC(34:1p) -H	0.101359	0.57908	-0.181872		-0.0984948	0.843316	-0.256271	0.376972	-0.121066	0.555747		-0.560361	-0.680335
60	PE(32:1) -H	1.42561	1.72049	1.66292		-0.0702533	-0.114659	0.27451	0.593256	0.0259836	0.246825		-0.296983	0.227519
61	PE(34:1) -H	0.720842	0.956657	0.689093		-0.0802717	0.095983	0.221818	0.520262	-0.0543695	0.308269		-0.52916	-0.106585
62	PE(34:2) -H	0.868156	1.22794	1.19345		-0.131198	-0.108555	0.205408	0.494227	0.0328324	0.174823		-0.34185	0.209715
63	PE(36:4) -H	1.11658	1.43598	1.38415		-0.259662	-0.535585	0.640213	1.00278	0.154865	0.282822		-0.147692	0.416813
64	PE(34:2p) -H	0.145214	0.155211	-0.0108077		0.0341915	0.132685	0.0388502	0.055041	-0.0574045	0.0444213		-0.693491	-0.888476
65	PE(36:3p) -H	0.0783066	0.0856488	-0.126918		0.0736803	0.272883	0.109794	0.116083	-0.060922	0.102255		-0.724785	-0.906544
66	PE(36:4p) -H	0.120409	0.151772	-0.207615		-0.0353262	0.31926	-0.0320454	0.0466415	-0.111382	0.12962		-0.623832	-0.833935
67	PE(36:5p) -H	0.216425	0.230649	-0.0674852		0.0605444	0.2833	0.0678394	0.108445	-0.144181	0.112886		-0.659297	-0.857752
68	PE(38:6p) -H	0.208221	0.228506	-0.100341		0.0845641	0.343567	0.0861493	0.113371	-0.136471	0.127551		-0.65059	-0.882701
69	PE(35:1) -H	0.545751	0.833906	0.354359		-0.112045	0.324697	0.162298	0.614497	-0.0889313	0.375428		-0.70963	-0.411824
70	PE(35:2) -H	1.1211	1.45727	1.3083		-0.174491	-0.0846303	0.173666	0.461213	-0.0583519	0.157801		-0.442067	0.078449
71	PE(34:1) -H	0.720842	0.962335	0.680922		-0.08595	0.0827435	0.216139	0.503719	-0.0790832	0.281283		-0.540147	-0.121161
72	PE(36:1) -H	0.340811	0.543609	0.159791		-0.0874142	0.266217	0.165578	0.468127	-0.0656687	0.302205		-0.719327	-0.418154
73	PE(38:2) -H	0.531786	0.778422	0.478311		-0.130618	0.228198	0.101063	0.435879	-0.0346365	0.276749		-0.698612	-0.372105
74	PE(38:3) -H	0.00754714	0.305337	-0.212625		0.0317249	0.535169	0.191705	0.483034	-0.0559429	0.272471		-0.880658	-0.789417
75	PE(38:4) -H	0.158514	0.342842	-0.112678		-0.0364504	0.353498	0.111901	0.338125	-0.169614	0.137706		-0.871816	-0.775214
76	PE(38:5) -H	0.412386	0.589908	0.3094		-0.131686	0.0100787	0.118097	0.301409	-0.149798	0.00404548		-0.7094	-0.283953
77	PE(40:3) -H	0.423974	0.517305	0.285925		0.0806106	0.112105	0.175539	0.487352	-0.0143079	0.226248		-0.520965	-0.155822
78	PE(40:4) -H	0.343782	0.674006	0.284897		-0.310748	0.0292441	0.0673964	0.556179	-0.122928	0.446266		-0.435049	-0.0446702
79	PE(40:5) -H	0.41612	0.5674	0.149667		-0.254648	0.0759772	0.229798	0.548534	-0.0320791	0.50958		-0.400742	0.0159095
80	PE(36:1p) -H	0.0403156	0.130067	-0.0996104		0.00182616	0.222001	-0.0293929	0.00288933	-0.129998	0.125668		-0.463045	-0.747936
81	PE(38:4p) -H	-0.0585159	0.0510125	-0.418126		-0.0195847	0.414322	-0.0355222	0.0864568	-0.126048	0.0760749		-0.724017	-0.933164
82	PE(38:5p) -H	0.0425409	0.0801387	-0.192028		0.147778	0.345292	0.15454	0.116171	-0.0554392	0.167632		-0.559422	-0.846298
83	PE(40:4p) -H	0.0818695	0.274152	-0.078445		0.0111435	0.253394	0.0441189	0.0977039	-0.0741534	0.278275		-0.396931	-0.531929
84	PE(40:5p) -H	0.132965	0.175411	-0.109778		0.0314878	0.380524	-0.0316208	0.174663	-0.148791	0.124743		-0.717824	-0.887771
85	PE(36:2) -H	0.455968	0.765867	0.465402		-0.170947	0.208727	0.0882736	0.369655	-0.0717221	0.234196		-0.725114	-0.407743
86	PE(36:3) -H	0.829239	1.18819	1.08544		-0.287459	-0.246648	0.29298	0.582426	0.0144191	0.240528		-0.270137	0.291552
87	PE(38:4) -H	0.168941	0.353372	-0.124679		-0.0487337	0.289422	0.106811	0.342011	-0.205898	0.155148		-0.81571	-0.683977
88	PE(38:5) -H	0.404157	0.594904	0.275439		-0.097358	0.045919	0.169904	0.30059	-0.152914	0.0342502		-0.708028	-0.318514
89	PE(40:2) -H	0.794604	0.945213	0.536087		-0.166878	0.32643	0.151672	0.699489	0.121574	0.0328464		-0.846423	-0.435528
90	PE(40:6) -H	1.23647	1.50058	1.26132		-0.538607	-0.252978	0.264341	0.533715	-0.219218	0.0895853		-0.478768	0.063928
91	PE(38:5p) -H	0.0281127	0.116239	-0.212046		-0.0294255	0.408691	0.0456508	0.17793	-0.075315	0.154043		-0.796098	-0.878696
92	PE(38:6p) -H	0.218836	0.234455	-0.0985574		0.0807756	0.336688	0.0814587	0.110899	-0.156178	0.134639		-0.632723	-0.860953
93	PE(40:5p) -H	0.132965	0.141959	-0.109778		0.064939	0.380524	0.00183044	0.174663	-0.120286	0.181177		-0.655067	-0.84861
94	PE(40:6p) -H	-0.00445463	0.0197991	-0.568665		0.0324753	0.613269	0.170319	0.364761	-0.0900582	0.382637		-0.743551	-0.788095
95	PE(36:4) -H	1.08019	1.3613	1.33653		-0.53636	-0.522607	0.677883	0.997986	0.205486	0.278295		-0.221662	0.369494
96	PE(38:6) -H	0.784041	1.0157	0.732125		-0.30249	-0.113087	0.448013	0.657763	-0.0446552	-0.0243939		-0.536837	0.0151497
97	PE(38:6p) -H	0.218091	0.241161	-0.0958754		0.0782952	0.353505	0.0776731	0.112983	-0.133499	0.134775		-0.651489	-0.884486
98	PE(38:5) -H	0.500245	0.584096	0.330907		-0.106204	0.105052	0.153174	0.353884	-0.131253	0.103684		-0.742357	-0.367364
99	PG(34:1) -H	0.441685	0.136998	0.255777		0.56885	1.08923	0.166911	0.560189	0.256514	1.01292		-0.265929	-0.567876
100	PG(36:1) -H	0.231305	0.259538	0.00149927		0.109071	0.0629599	-0.0732193	0.580111	0.0174189	1.15441		0.124037	0.219507
101	PI(34:1) -H	0.390464	0.315997	0.232445		0.0328046	0.335974	-0.0983402	0.196559	0.127834	0.116866		-0.565208	-0.666655
102	PI(34:2) -H	0.682353	0.760436	0.810891		-0.0626264	0.331226	-0.191956	0.150599	0.169212	0.215876		-0.354116	-0.423858
103	PI(36:4) -H	0.51511	0.533414	0.525434		0.141957	0.608031	-0.417194	-0.0753194	-0.0197967	0.209517		-0.208755	-0.624154
104	PI(36:4e) -H	0.671937	0.586428	0.456494		0.184885	0.676026	-0.359658	0.078329	-0.0285034	0.284603		-0.303427	-0.676174
105	PI(36:1) -H	0.438695	0.428027	0.420966		0.1577	0.338974	-0.192395	0.0199247	0.116171	0.2619		0.0127495	-0.384114
106	PI(36:2) -H	0.725402	0.940543	1.08358		-0.0113127	0.193891	-0.315738	0.0503014	0.052699	0.31322		0.00220514	-0.184931
107	PI(38:3) -H	0.381042	0.302571	0.0659421		0.0820326	0.761086	-0.449526	0.0956972	-0.254271	0.213956		-0.459983	-0.783353
108	PI(38:4) -H	0.460221	0.448327	0.257271		0.148017	0.730229	-0.34583	0.152149	-0.00267947	0.442229		-0.3116	-0.626982
109	PI(40:5) -H	0.895509	0.86391	0.774189		0.164261	0.662813	-0.392127	0.137249	-0.0613961	0.450239		-0.261153	-0.585985
110	PI(36:3) -H	1.19249	1.39894	1.50354		-0.160543	0.0834012	-0.0938378	0.436696	0.087902	0.293669		-0.391435	-0.0414553
111	PI(38:5) -H	0.963969	1.05921	1.18946		0.0624851	0.36188	-0.487774	0.174726	-0.124566	0.190133		-0.310211	-0.547541
112	PI(40:7) -H	0.356808	0.641684	0.516513		-0.000269578	0.588616	-0.314224	0.127864	0.0218424	0.316915		-0.391198	-0.634563
113	PS(34:1) -H	1.05957	0.880345	0.394088		0.333697	0.268183	-0.475274	-0.235764	-0.281591	0.109341		0.120224	-0.415368
114	PS(34:1e) -H	0.472215	-0.158721	-1.1049		0.549088	0.39897	-0.0418071	-0.287311	-0.326322	-0.0800948		0.0376239	-0.512297
115	PS(35:1) -H	0.548144	0.0715386	-0.976645		0.461849	0.561224	-0.363383	-0.340409	-0.390846	0.0922603		-0.0217519	-0.582627
116	PS(36:1) -H	0.32385	-0.215275	-0.726199		0.37284	0.233528	-0.249116	-0.191884	-0.301578	0.217715		0.182717	-0.350016
117	PS(36:2) -H	0.498154	0.174169	-0.154073		0.36862	0.126077	-0.509925	-0.510642	-0.300153	-0.0487962		0.327932	-0.265392
118	PS(38:2) -H	0.35772	-0.298915	-0.923535		0.480617	0.403389	-0.312631	-0.493636	-0.313855	-0.0448764		0.141514	-0.457621
119	PS(38:3) -H	0.340759	-0.145377	-0.676814		0.41607	0.233109	-0.309379	-0.215322	-0.347698	0.308696		0.222906	-0.290515
120	PS(38:4) -H	0.369134	0.544125	0.307032		-0.0449757	0.322396	-0.52679	0.0124676	-0.196125	0.328553		-0.183019	-0.442269
121	PS(38:5) -H	0.805106	0.880984	0.881691		0.130578	0.0142211	-0.723866	-0.544018	-0.164136	-0.162532		0.344726	-0.187632
122	PS(40:3) -H	0.312479	-0.328909	-1.18408		0.375381	0.728419	-0.308167	0.107136	-0.216696	0.132972		-0.355868	-0.782119
123	PS(40:4) -H	0.730491	0.0414782	-0.581749		0.428017	0.319123	-0.342009	0.123868	-0.287366	0.38837		0.0173788	-0.372686
124	PS(40:5) -H	1.49236	1.17744	0.564357		0.247315	0.346835	-0.454482	0.122045	-0.310082	0.352047		-0.125378	-0.460863
125	PS(36:1e) -H	0.355737	-0.329864	-0.976583		0.441558	0.426608	-0.0881638	0.0116014	-0.26838	0.23604		-0.0790598	-0.569917
126	PS(36:2) -H	0.489796	0.135745	-0.231178		0.390881	0.187682	-0.473208	-0.499798	-0.255268	-0.0524874		0.301088	-0.297524
127	PS(36:3) -H	1.15848	1.02039	0.338294		0.351494	0.33714	-0.713936	-0.359921	-0.344867	-0.0551339		0.0604198	-0.47584
128	PS(40:1) -H	0.278282	-0.49099	-2.26403		0.512215	1.18703	-0.171895	0.363593	-0.487379	-0.411322		-0.629088	-0.921252
129	PS(40:2) -H	0.317131	-0.299287	-1.17569		0.343487	0.692371	-0.367261	-0.299997	-0.352031	0.0898279		-0.163146	-0.690324
130	PS(38:1) -H	0.232065	-0.418884	-1.34404		0.142567	0.4372	-0.233315	-0.292538	-0.531348	0.0845446		-0.226991	-0.697894
131	PS(38:2) -H	0.354791	-0.324495	-0.922678		0.451195	0.459436	-0.286049	-0.494812	-0.278105	-0.0723986		0.0924319	-0.502538
132	Cholesterol M+H-H2O	-0.163991	-0.890423	-0.831322		0.347706	-0.0744653	-0.0119422	-0.106819	0.0388144	-0.00129301		0.736281	0.339726
133	Cer(d40:2) +H	-0.241455	-0.180253	-0.521851		-0.0786183	-0.198958	-0.0585189	0.342947	0.0267974	0.132717		-0.0647688	0.381563
134	Cer(d32:1) +H	0.613794	0.524145	0.681027		-0.264638	-0.429668	0.983184	0.768383	0.0723616	-0.0379831		-0.232426	0.293673
135	Cer(d34:1) +H	-0.52754	-0.631235	-1.02979		0.0736936	0.193836	0.782359	0.803545	0.120755	0.0335348		-0.576852	-0.117121
136	Cer(d36:1) +H	-1.47331	-1.01499	-1.95302		0.410021	0.584067	1.39402	1.69051	0.982283	0.744493		-0.435111	0.152957
137	Cer(d40:1) +H	0.0127895	0.0471436	-0.141158		-0.237564	-0.214337	0.00962408	0.49527	0.0813484	0.395565		-0.0951834	0.367686
138	Cer(d41:1) +H	-0.00224302	0.139422	0.0310276		-0.204635	-0.233274	-0.0939865	0.372098	0.0771103	0.247176		-0.0421991	0.408829
139	Cer(d42:1) +H	0.100749	-0.0547173	0.00626911		-0.223593	-0.334059	0.047231	0.38506	0.090837	0.283648		0.0431014	0.542746
140	Cer(d42:2) +H	-0.00582492	-0.131284	-0.191966		-0.190415	-0.229648	0.0557136	0.35431	-0.0369799	0.0887775		-0.232034	0.30944
141	Cer(d34:2) +H	-0.681631	-0.588995	-1.10329		0.132076	0.237656	0.703366	0.778299	0.170742	-0.0305809		-0.608793	-0.173319
142	Cer(d40:2) +H	-0.220952	-0.170596	-0.464421		-0.10599	-0.234666	0.019074	0.336154	0.0170429	0.0774104		-0.100638	0.415008
143	Cer(d42:2) +H	-0.0112514	-0.0606764	-0.119074		-0.331358	-0.335556	-0.17402	0.321905	0.154779	0.164155		0.00678493	0.480704
144	Cer(d42:3) +H	-0.212224	-0.2736	-0.43642		-0.129009	-0.299956	-0.156048	0.0186307	-0.105755	-0.0489924		0.268907	0.644734
145	Cer(d44:2) +H	0.523926	0.670409	0.562318		-0.358208	-0.160338	0.1906	0.624718	-0.0424389	0.402461		-0.322578	0.179873
146	Cer(d43:2) +H	0.619698	1.04542	1.00529		-0.349666	-0.381924	-0.314983	0.244016	-0.113901	-0.0845665		-0.190688	0.271345
147	CerG1(d34:1) +H	0.468517	0.221563	0.191067		0.279022	0.769252	-0.328447	-0.17466	0.125114	-0.171276		-0.251046	-0.692062
148	CerG3(d34:1) +H	0.444185	0.564795	0.574415		-0.214664	0.0375044	-0.306975	-0.0670978	0.029093	-0.169984		-0.37204	-0.378427
149	CerG3(d42:2) +H	0.655202	0.562597	0.688102		-0.114044	0.0632148	-0.226303	-0.105237	-0.0360699	-0.175266		-0.409722	-0.632115
150	ChE(18:1) +NH4	-0.413059	-1.28707	-1.66584		0.511435	0.266414	-0.300132	-0.0625616	-0.24005	0.151844		0.150989	-0.36595
151	ChE(18:2) +NH4	-0.40953	-1.04836	-1.29467		0.450427	0.126733	-0.169593	-0.146603	-0.0316515	0.220473		0.524607	-0.0206809
152	ChE(18:3) +NH4	-0.0175787	-0.75029	-0.927457		0.328611	0.0894898	-0.13383	-0.139797	-0.076088	0.0464651		0.419005	-0.149796
153	ChE(20:2) +NH4	0.0108258	-0.53265	-0.816666		0.271987	0.129931	-0.2077	-0.0340439	-0.375257	0.0486497		-0.0478627	-0.475691
154	ChE(20:3) +NH4	0.0191443	-0.595361	-0.944849		0.413775	0.306972	-0.0327231	0.138823	-0.111396	0.213997		-0.0330059	-0.487189
155	ChE(20:4) +NH4	-0.105534	-0.76706	-1.14558		0.350778	0.263544	-0.0656968	0.0545266	-0.144545	0.119223		-0.0443776	-0.53067
156	ChE(20:5) +NH4	0.0349876	-0.662131	-1.23444		0.316297	0.523842	0.0415569	0.182378	-0.168043	0.204491		-0.442886	-0.819008
157	ChE(21:3) +NH4	0.0199882	-0.415153	-0.810416		-0.0145412	0.421821	-0.317959	0.0763426	0.0847149	0.163115		-0.341438	-0.577464
158	ChE(22:3) +NH4	0.0251776	-0.825745	-1.15229		0.385288	0.327299	0.105022	0.115594	-0.25107	0.155113		-0.206849	-0.594583
159	ChE(22:4) +NH4	-0.180645	-0.975636	-1.26213		0.303658	0.0982943	-0.0298407	0.0144123	-0.364292	-0.170544		-0.188189	-0.518043
160	ChE(22:5) +NH4	-0.0594888	-0.738108	-1.24805		0.345079	0.439787	0.0527173	0.155987	-0.212464	0.0578643		-0.427629	-0.80178
161	Co(Q10) +H	0.240995	0.0136011	-0.152122		0.191869	0.116863	-0.0870665	-0.137802	-0.12146	-0.0439259		0.127274	-0.451932
162	DG(32:0) +NH4	-0.743811	-0.505515	-0.884325		-0.371193	-0.247826	-0.228589	-0.0792936	-0.0637577	-0.189603		-0.231531	0.264457
163	DG(32:1) +NH4	0.146081	-0.0881794	0.0711168		-0.544354	-0.550335	0.393049	0.0387941	0.204531	-0.036312		0.0863191	0.597536
164	DG(34:1) +NH4	0.397881	0.182959	0.17994		-0.396655	-0.534307	0.114861	0.0685533	-0.112972	-0.105825		0.0220051	0.572091
165	DG(34:2) +NH4	0.657926	0.595637	0.501509		-0.553494	-0.444206	0.175366	0.430519	0.0417756	0.100294		-0.200091	0.390069
166	DG(34:0) +NH4	-0.614596	-0.175157	-0.82269		-0.450517	-0.0828774	-0.314645	-0.0713721	-0.161323	0.256555		-0.136856	0.00270307
167	DG(36:0) +NH4	-0.801062	-0.135956	-0.711994		-0.49164	-0.297271	-0.175008	-0.361448	-0.223525	0.308075		0.253243	0.344519
168	DG(36:1) +NH4	-0.186038	-0.374881	-0.654045		-0.149841	-0.162493	-0.00227361	0.19281	-0.151074	0.253118		-0.07877	0.255961
169	DG(38:3) +NH4	0.626595	0.343781	0.164956		0.265679	0.310979	-0.0342362	0.000226523	-0.279844	0.224941		-0.14102	-0.572112
170	DG(38:4) +NH4	0.389313	0.119739	-0.195111		0.380622	0.546695	-0.0951648	0.0461433	-0.279559	0.222827		-0.252236	-0.710253
171	DG(36:2) +NH4	0.53409	0.446598	0.48945		-0.238114	-0.344396	0.233918	0.248602	-0.0368934	0.111495		-0.0373126	0.500599
172	DG(36:3) +NH4	0.694655	0.676993	0.708767		-0.451011	-0.437389	0.44483	0.564985	0.0487887	0.0456784		-0.235428	0.354656
173	DG(36:4) +NH4	0.35147	0.192503	0.0280006		-0.518735	-0.357595	0.556007	0.941042	0.0752412	0.20246		-0.34903	0.238486
174	LPC(14:0) +H	-0.0173973	0.19082	0.129559		-0.511455	-0.404437	0.0207009	0.348743	0.0279933	0.187013		-0.132708	0.417718
175	LPC(15:0) +H	-0.214936	0.272655	-0.0144189		-0.709902	-0.044955	-0.052288	0.458329	0.0752721	0.427079		-0.371108	0.0698154
176	LPC(16:0) +H	-0.392523	-0.0337774	-0.0741571		-0.495989	-0.311395	-0.196044	-0.0120862	0.00688438	-0.233868		-0.251067	0.287362
177	LPC(16:0e) +H	-0.0446269	-0.21822	-0.0472199		0.167695	0.333263	0.0615233	0.250351	0.0784753	0.144438		-0.710303	-0.880876
178	LPC(16:0p) +H	-0.389175	-0.386459	0.136437		-0.224086	0.101497	-0.534442	-0.397488	-0.0536105	-0.610627		-0.252244	-0.522631
179	LPC(16:1) +H	-0.239864	0.0490227	-0.0981195		-0.453914	0.0623416	-0.271664	0.0511887	-0.138724	0.0475925		-0.595449	-0.379662
180	LPC(18:0) +H	-0.341096	-0.122335	-0.189261		-0.109545	-0.105243	0.303006	0.3519	0.00997089	0.088421		-0.326852	0.226499
181	LPC(18:0e) +H	-0.00936896	-0.324217	-0.197458		0.206864	0.277636	0.322635	0.470472	0.166654	0.343181		-0.589174	-0.219174
182	LPC(18:0p) +H	-0.221328	-0.485658	0.0215475		-0.248207	0.0562089	-0.182081	0.0735465	0.0816373	-0.238587		-0.612958	-0.372924
183	LPC(18:1) +H	-0.419925	-0.12166	-0.329905		-0.551051	-0.0899123	-0.287324	-0.0287151	-0.0895006	-0.222536		-0.638051	-0.267172
184	LPC(18:1p) +H	-0.183909	-0.42531	-0.122246		-0.198235	0.275877	-0.355866	-0.138787	0.0544042	-0.179639		-0.408738	-0.608195
185	LPC(18:2) +H	-0.176524	0.331015	0.188124		-0.603181	-0.145969	-0.404563	-0.15951	-0.134838	-0.230595		-0.507607	-0.223778
186	LPC(20:4) +H	-0.63224	-0.504335	-1.17726		-0.343364	0.30638	-0.31562	0.308618	-0.180753	0.194431		-0.662068	-0.55155
187	LPC(20:5) +H	-0.349484	-0.469973	-1.1181		-0.311993	0.373797	-0.231335	0.247283	-0.293656	0.198342		-0.715153	-0.673163
188	LPC(22:5) +H	-0.636166	-0.70532	-1.24036		-0.279704	0.384427	-0.20353	0.396488	-0.132018	0.21618		-0.732404	-0.600057
189	LPC(26:0) +H	0.0966451	0.298363	0.356106		0.0321376	-0.0347765	-0.451964	-0.408378	0.107403	0.0743737		0.572119	0.171768
190	LPC(28:0) +H	0.164136	0.0229733	-0.0159437		-0.0746374	-0.166959	-0.111988	-0.0405879	-0.113459	-0.124283		0.1111	0.380885
191	LPC(28:1) +H	0.248035	0.225999	0.225961		0.0623279	0.00716532	-0.254765	-0.218132	0.00834227	0.0327376		0.516029	0.031139
192	LPE(18:0) +H	-0.0976846	0.557562	1.28299		-0.396663	-0.4107	0.483938	0.334372	-0.0516991	-0.2441		-0.278517	0.262643
193	MG(16:0) +H	-0.971671	-0.229023	-0.953669		-0.740414	0.00649859	-0.532125	0.0711142	-0.161476	-0.198468		-0.656997	-0.392181
194	MG(18:0) +H	-0.847013	-0.0886715	-0.696779		-0.795405	-0.344394	-0.275586	-0.212955	-0.199791	-0.0767588		-0.252188	0.159377
195	PC(35:2) +H	0.33117	0.336321	0.284336		-0.0172189	-0.16692	-0.201431	-0.235968	0.0581037	-0.107734		0.781283	0.529589
196	PC(36:4) +Na	1.73764	2.14742	2.1551		-0.293316	-0.328976	-0.431734	-0.188751	0.02201	-0.0131804		0.436838	0.548747
197	PE(34:1p) +H	0.123773	0.110275	0.212636		-0.00775609	0.00586684	-0.0412183	-0.0529282	0.0604374	0.0688036		0.561622	0.373871
198	PE(34:2p) +H	0.280399	0.290201	0.428967		-0.029104	-0.0862095	-0.0396784	-0.0147375	0.00822648	0.157167		0.540363	0.619893
199	PE(36:4p) +H	0.138243	0.105974	0.122282		0.00937328	0.0453679	-0.0814229	-0.0983818	-0.0288879	-0.0218907		0.113482	-0.444199
200	PE(36:5p) +H	0.335963	0.258755	0.180569		0.0368215	0.127301	0.00975669	0.0967316	-0.0666904	0.113358		-0.528148	-0.647151
201	PE(38:4p) +H	0.135232	0.134681	0.144848		0.0441103	0.0980264	-0.111191	-0.0512695	-0.0358899	0.0726005		0.043944	-0.427946
202	PE(38:5p) +H	0.139531	0.0719301	0.0283964		0.0522155	0.0731527	0.0422411	0.0351837	0.00232998	0.0409419		-0.451596	-0.801355
203	PE(36:1p) +H	0.190781	0.217027	0.34722		-0.0186078	0.0222266	-0.15915	-0.118369	-0.0374801	0.0874548		0.308253	-0.0758299
204	PE(38:4p) +H	0.135232	0.134681	0.144848		0.0441103	0.0980264	-0.111191	-0.0512695	-0.0390958	0.0726005		0.0380228	-0.433933
205	PE(38:5p) +H	0.116041	0.0673096	0.0283964		0.056836	0.0731527	0.0401498	0.0351837	0.0069505	0.0409419		-0.394703	-0.791366
206	PE(40:4p) +H	0.113144	0.166444	0.166516		0.0033484	0.13196	-0.0825248	0.0965398	0.0367243	0.163212		-0.241926	-0.322108
207	PE(40:5p) +H	0.166599	0.110218	0.167804		0.0678406	0.00405043	0.032496	-0.00224689	0.0323206	0.0367638		0.899599	0.571879
208	PE(36:2p) +H	0.125263	0.168395	0.2811		0.0243103	0.0467715	-0.120981	-0.0719236	-0.0213053	0.10173		0.293435	-0.116012
209	PE(40:6p) +H	-0.173359	-0.126502	-0.191481		0.0390751	-0.00898379	0.119999	0.119666	0.0784162	0.172176		0.282337	0.66393
210	PI(38:4) +NH4	0.635805	0.222042	0.311995		0.246625	0.491692	-0.345726	-0.164129	0.0385271	-0.0805283		-0.122771	-0.611099
211	PS(36:1) +H	0.308785	0.150057	0.0683637		-0.0073189	0.0329624	-0.403445	-0.444605	-0.153919	-0.11684		0.285244	-0.278394
212	SM(d40:2) +H	0.264406	0.352784	0.27076		-0.060814	0.0308389	-0.427384	-0.254261	-0.102639	0.0463707		0.210359	-0.201184
213	SM(d42:3) +H	0.30873	0.203452	0.20025		-0.0402334	-0.0708998	-0.28398	-0.226024	-0.0593007	-0.0226349		0.499732	0.0649766
214	So(d16:0+pO) +H	-0.507329	-0.346708	-0.643886		-0.263204	-0.0142774	-0.152129	-0.0852136	0.139284	-0.233058		-0.283302	-0.0906887
215	So(d18:1) +H	-1.01803	-1.62698	-1.75203		0.438468	-1.70703	1.5611	-0.572645	0.0842391	-0.512827		0.494168	0.645101
216	TG(45:1) +NH4	-1.65072	0.144407	-0.0478689		-0.862905	0.967538	0.11165	-0.0632568	0.336086	0.518627		-0.476506	-0.412674
217	TG(45:0) +NH4	-1.03648	0.0685069	-0.307393		-0.314924	0.539577	-0.178302	-0.146601	0.237944	0.0854342		-0.383906	-0.501083
218	TG(46:0) +NH4	-0.834827	0.0699	0.220097		-0.287135	0.127184	-0.0932962	-0.568493	0.272732	-0.34291		0.0643956	-0.0894373
219	TG(47:0) +NH4	-1.17474	-0.0447249	-0.240224		-0.305367	0.388565	-0.293635	-0.404635	0.242865	-0.154317		-0.1735	-0.384351
220	TG(47:1) +NH4	-1.32847	0.110531	-0.224204		-0.680012	0.990602	0.11288	-0.13276	0.261096	0.414091		-0.491042	-0.501814
221	TG(47:2) +NH4	-1.65716	0.235417	-0.0393453		-0.983146	1.00505	0.0625439	0.0130515	0.333654	0.630628		-0.483034	-0.392704
222	TG(49:2) +NH4	-1.67867	0.194647	-0.563955		-0.788675	0.846038	-0.517133	0.236896	-0.349463	0.754809		-0.521637	-0.519519
223	TG(44:0) +NH4	-0.953818	-0.0548217	-0.213165		-0.239289	0.480725	-0.115764	-0.269249	0.394157	0.0352836		-0.157655	-0.310637
224	TG(46:0) +NH4	-0.704081	0.26412	0.434655		-0.266798	0.127184	-0.107321	-0.568493	0.29307	-0.34291		0.087847	-0.0753252
225	TG(46:1) +NH4	-1.25439	0.0251415	-0.226584		-0.631001	0.987835	0.149217	-0.124116	0.280606	0.512282		-0.450789	-0.468883
226	TG(48:1) +NH4	-0.974607	-0.125226	-0.0789049		-0.240896	0.591541	0.0744716	-0.350393	0.242343	0.173313		-0.205224	-0.405233
227	TG(48:2) +NH4	-1.04571	-0.00924708	-0.30504		-0.412405	0.902646	0.0591612	-0.0844175	0.0277191	0.518247		-0.476646	-0.582019
228	TG(50:2) +NH4	-0.487024	-0.0589085	0.472662		0.36497	0.158302	0.376661	0.226035	0.1206	-0.0977155		-0.121973	-0.137278
229	TG(51:2) +NH4	-0.468552	0.101507	0.439863		0.217531	0.392958	0.354657	0.213337	0.374864	0.119577		-0.363306	-0.363092
230	TG(52:2) +NH4	0.000455615	0.162166	0.434138		0.589433	0.189038	0.777215	0.611105	0.225608	0.212809		-0.0610919	0.143087
231	TG(52:3) +NH4	0.127168	0.312231	0.0451733		0.587974	0.693878	0.854629	1.31173	0.170609	0.799082		-0.589313	-0.311678
232	TG(46:2) +NH4	-1.15929	0.215727	0.0569321		-0.78994	0.81712	0.0657914	0.0598476	0.266948	0.642325		-0.45477	-0.357085
233	TG(50:3) +NH4	-0.103927	0.264809	0.159776		0.217976	0.820482	0.374707	0.308342	0.206534	0.709016		-0.417432	-0.602167
234	TG(51:2) +NH4	-0.475161	0.111887	0.343736		0.177372	0.46876	0.331701	0.321815	0.333691	0.170737		-0.794612	-0.696853
235	TG(52:5) +NH4	0.699805	0.535323	0.379141		0.534066	0.835556	0.871464	1.23155	0.244649	1.04664		-0.571763	-0.334625
236	TG(52:0) +NH4	-0.828488	-0.306995	-0.667061		0.0877196	-0.192881	0.386708	-0.428123	0.0830647	0.193181		0.649643	0.547775
237	TG(54:0) +NH4	-0.935533	-0.415344	-1.03312		0.0415544	0.0784011	0.459763	-0.223331	0.137182	0.318095		0.375636	0.322127
238	TG(54:2) +NH4	-0.00720477	0.0234738	0.0677282		0.798315	0.542201	0.650115	0.732034	0.212918	0.687833		-0.0811891	-0.178822
239	TG(56:4) +NH4	0.395651	0.491712	0.330414		0.57315	0.439065	0.450325	0.835032	-0.329602	0.763439		-0.29059	-0.288448
240	TG(53:3) +NH4	0.237288	0.506396	0.218716		0.408238	0.838131	0.668011	1.22534	0.362247	0.795912		-0.764593	-0.459812
241	TG(54:3) +NH4	0.129034	0.230278	0.014248		0.657975	0.605121	0.744977	1.12462	0.0974953	0.766281		-0.463455	-0.283997
242	TG(54:4) +NH4	0.394565	0.508845	0.262297		0.580737	0.547223	0.997695	1.4884	0.130724	0.853102		-0.481574	-0.139168
243	TG(56:5) +NH4	0.497255	0.486956	0.296552		0.752763	0.508664	0.569146	0.807332	-0.268012	0.739484		-0.234083	-0.302829
244	TG(54:5) +NH4	0.562742	0.720641	0.387103		0.407609	0.444001	1.0842	1.81097	0.0661121	0.928936		-0.484095	-0.07788
245	TG(56:6) +NH4	0.742579	0.712687	0.433983		0.689636	0.544193	0.73013	1.069	-0.36771	0.726921		-0.396075	-0.335738
246	TG(54:6) +NH4	0.675917	0.707801	0.361564		0.331419	0.448153	1.21753	2.80656	0.101205	1.08075		-0.512783	-0.071578
247	TG(56:7) +NH4	1.08365	1.01839	0.696734		0.528839	0.656861	0.955333	1.20064	-0.473138	0.784697		-0.513988	-0.381589
248	WE(21:1) +H	-0.460926	-0.110767	-0.438459		-0.262578	0.111497	-0.180769	-0.0512846	0.174615	-0.195536		-0.396095	-0.289851
249	WE(23:3) +NH4	-0.966581	-0.606898	-1.35101		0.317867	0.247605	2.55571	3.20161	1.60689	1.41672		-0.264336	0.32838
250	WE(22:3) +NH4	-0.720389	-0.576737	-0.974529		-0.0440836	0.621698	-0.29051	-0.0120929	0.472984	0.147828		-0.197943	-0.395464

## Sheet: Nomenclature
Abbreviation	Name	Type	Target
LPC	lysophosphatidylcholine	lipids
PC	phosphatidylcholine	lipids
LPE	lysophosphatidylethanolamine	lipids
PE	phosphatidylethanolamine	lipids
dMePE	dimethylphosphatidylethanolamine	lipids
PS	phosphatidylserine	lipids
PG	phosphatidylglycerol	lipids
LPI	lysophosphatidylinositol	lipids
PI	phosphatidylinositol	lipids
PA	phosphatidic acid	lipids
SM	sphingomyelin	lipids
Cer	ceramides	lipids
MG	monoglyceride	lipids
DG	diglyceride	lipids
TG	triglyceride	lipids
FA	fatty acid	lipids
CL	cardiolipin	lipids
So	sphingosine	lipids
GD1	gangliosides	lipids
GD3	gangliosides	lipids
ChE	cholesterol ester	lipids
Co	coenzyme	lipids
WE	wax ester	lipids
C75	C75	inhibitor	FASN
GSKi	GSK2194069	inhibitor	FASN
SCDi	CAY10566	inhibitor	SCD
