# Supplementary material for: A fast-acting lipid checkpoint in G1 prevents mitotic defects
Source: Nat Commun. 2024 Mar 18;15:2441. doi: 10.1038/s41467-024-46696-9 (PMC10948896; doi:10.1038/s41467-024-46696-9)
Supplement: Supplementary file 5 — Supplementary Data 2 [file 41467_2024_46696_MOESM5_ESM.xlsx]

## Sheet: lipid-gene correlations
	Correlation (log2 relative lipid abundance and log2 mRNA expression)
lipid name	KRT7-AS	CSF3	ID1	CDHR5	BX470102.1	NFKBIA	SERTAD4	AC004466.3	TENT5B	ELF3	AC004832.4	AC010973.2	SP5	C1orf220	AL033527.3	IRF2BPL	AC010980.2	AL121772.3	ELMSAN1	BCL3	GAS1	BHLHE40	LIF	KLF7	NR1D1	SNAI2	HES1	BDKRB2	OSR1	IER3	MYC	TMEM74	AC007996.1	DUSP7	C15orf39	ZNF750	TNFSF15	KDR	PCIF1	AC073842.2	DLX1	DOK7	RUNX2	SCNN1G	ADM5	KLF10	EPN3	DEPP1	AMOTL2
FA 14:1	0.756338	0.904147	0.688067	0.184818	0.421156	0.377985	0.780957	0.512713	0.217133	0.76121	0.401501	0.230686	0.681135	0.0563775	0.0937394	0.825146	0.307087	0.822673	0.645527	0.782517	0.826869	0.657068	0.483515	0.765093	0.544456	0.704518	0.623741	0.92626	0.183149	0.160372	0.790418	0.480896	0.826323	0.637104	0.72197	0.766944	0.803956	0.905771	0.746511	0.412258	0.763808	0.831091	0.825213	0.949972	0.587061	0.52512	0.877439	0.346738	0.248123
FA 14:0	0.760698	0.815482	0.720285	0.332837	0.664772	0.567344	0.742725	0.522901	0.671303	0.842027	0.417451	0.612006	0.87381	0.239336	0.203154	0.823926	0.686	0.680725	0.725768	0.854949	0.875991	0.720805	0.480156	0.790364	0.637531	0.77811	0.654506	0.778976	0.635171	0.378248	0.809982	0.626452	0.936568	0.718761	0.689463	0.718395	0.657312	0.763701	0.732409	0.438254	0.706012	0.883403	0.763821	0.807372	0.291298	0.695644	0.809415	0.526288	0.49223
FA 16:2	0.384193	0.558335	0.400549	-0.247283	0.299129	0.0346978	0.850093	-0.00472948	0.054447	0.554265	-0.0631661	-0.00321799	0.433295	-0.283372	-0.311444	0.470393	0.364111	0.390226	0.282031	0.498321	0.563793	0.395544	0.0267069	0.456094	0.27654	0.574974	0.296637	0.665985	0.272754	-0.166162	0.705423	0.471036	0.598737	0.314326	0.299069	0.354763	0.35398	0.740305	0.353619	-0.0733087	0.506886	0.535717	0.402836	0.81837	0.0286997	0.383131	0.63305	0.771672	-0.184881
FA 16:1	0.518878	0.674387	0.528521	-0.105229	0.527191	0.223878	0.92051	0.0868761	0.224988	0.722736	0.0830489	0.203414	0.589981	-0.0734788	-0.147373	0.576544	0.557307	0.476197	0.419254	0.612332	0.704705	0.445584	0.194341	0.626938	0.527112	0.714472	0.365248	0.794633	0.455764	0.0435147	0.866493	0.711277	0.696835	0.531661	0.479561	0.468985	0.493419	0.853544	0.496918	0.121298	0.726432	0.562443	0.541516	0.828237	0.24164	0.443608	0.79133	0.765864	-0.0489787
FA 16:0	0.466384	0.531952	0.444461	0.0992304	0.25251	0.230208	0.536853	0.328903	0.350226	0.484799	0.160593	0.244461	0.532945	-0.0803442	-0.0452401	0.560493	0.321453	0.463808	0.437221	0.578578	0.552309	0.561583	0.181231	0.437197	0.191136	0.475357	0.477172	0.479824	0.294266	0.0396615	0.463054	0.190258	0.668636	0.309457	0.335794	0.458816	0.364378	0.489974	0.42898	0.105926	0.286629	0.729549	0.456019	0.678571	-0.0635935	0.528699	0.462658	0.465908	0.245904
FA 18:3	0.758973	0.823405	0.720427	0.331118	0.318275	0.421709	0.687149	0.641584	0.235289	0.65909	0.502808	0.216478	0.617785	0.121111	0.219704	0.825037	0.178583	0.850823	0.689944	0.785163	0.738641	0.790167	0.538134	0.693682	0.408473	0.665298	0.755505	0.804965	0.0681775	0.211927	0.62712	0.22287	0.77976	0.537903	0.668234	0.794144	0.770353	0.795226	0.742862	0.442955	0.570579	0.9083	0.751017	0.931435	0.473159	0.661757	0.706533	0.288949	0.379963
FA 18:2	0.773813	0.837934	0.730176	0.338323	0.404833	0.464738	0.704383	0.631113	0.368122	0.71584	0.484497	0.330504	0.704884	0.141699	0.210562	0.845894	0.314263	0.822504	0.714398	0.823825	0.791302	0.794482	0.524557	0.72723	0.459735	0.699961	0.747666	0.803921	0.222253	0.251011	0.676144	0.315075	0.848273	0.587025	0.679684	0.790004	0.748323	0.789614	0.752261	0.441034	0.598664	0.93804	0.77072	0.919018	0.408039	0.689241	0.739983	0.354563	0.428717
FA 18:1	0.66677	0.73405	0.640099	0.240377	0.271783	0.341007	0.666521	0.539462	0.239491	0.597353	0.385443	0.187123	0.576523	0.0266695	0.115757	0.746559	0.196218	0.74034	0.607601	0.724607	0.675867	0.739699	0.414332	0.605689	0.311618	0.612528	0.684044	0.710324	0.10705	0.128239	0.57477	0.181806	0.746694	0.443762	0.551072	0.692837	0.641988	0.715183	0.641884	0.314249	0.464585	0.871406	0.649782	0.887899	0.28142	0.639213	0.624143	0.375024	0.314936
FA 18:0	0.318245	0.448378	0.329005	-0.183545	0.0921309	-0.0182064	0.651067	0.0848039	0.027294	0.3803	-0.0528419	-0.0714501	0.332684	-0.333248	-0.290988	0.422891	0.165079	0.366506	0.247781	0.437438	0.433069	0.437241	-0.012783	0.311603	0.0442544	0.421573	0.336275	0.482196	0.104252	-0.223033	0.460224	0.140112	0.528769	0.139852	0.180267	0.319052	0.261617	0.542904	0.280383	-0.125115	0.236514	0.587507	0.311297	0.744092	-0.146361	0.405128	0.421652	0.61985	-0.0973765
FA 20:5	0.373553	0.500397	0.377933	-0.123933	0.0429546	0.0016554	0.646868	0.178214	-0.0518136	0.376032	0.0347273	-0.129076	0.309406	-0.304975	-0.226002	0.473603	0.0508329	0.467237	0.293576	0.464383	0.441941	0.493339	0.0695595	0.33991	0.0420425	0.427827	0.408557	0.534281	-0.0313362	-0.208535	0.444598	0.0651707	0.523831	0.15139	0.239371	0.396199	0.354584	0.587368	0.341705	-0.0524579	0.25485	0.629794	0.366178	0.797906	-0.0187341	0.424589	0.439745	0.52419	-0.069314
FA 20:4	0.293435	0.414424	0.298348	-0.157115	-0.0646187	-0.0712094	0.552597	0.144001	-0.12503	0.269889	-0.0124481	-0.208005	0.214495	-0.35759	-0.25992	0.395926	-0.0525469	0.405781	0.219392	0.380391	0.344533	0.439119	0.00830278	0.24186	-0.0683308	0.329873	0.356945	0.436984	-0.125084	-0.271728	0.330499	-0.0573601	0.436334	0.0486542	0.152057	0.326286	0.278681	0.489256	0.261652	-0.114917	0.13907	0.5718	0.284788	0.727419	-0.0882308	0.36615	0.333888	0.458965	-0.107896
FA 20:3	0.399883	0.507381	0.414442	-0.0722144	0.0300506	0.0281065	0.651717	0.226123	-0.088875	0.368798	0.0966487	-0.154067	0.284907	-0.259696	-0.162849	0.489687	-0.00324987	0.512149	0.321937	0.473982	0.431723	0.534628	0.125905	0.350714	0.0467953	0.44273	0.459057	0.549708	-0.0979074	-0.175557	0.432458	0.0237369	0.502393	0.155929	0.265286	0.432986	0.395472	0.607408	0.371445	-0.00393375	0.257878	0.638036	0.37285	0.816453	0.0436725	0.45723	0.430124	0.49199	-0.047849
FA 20:0	0.0592734	0.182351	0.0749787	-0.337907	0.00229018	-0.174351	0.442725	-0.152182	0.0514678	0.187255	-0.290505	-0.0839748	0.198314	-0.445955	-0.44749	0.168152	0.196246	0.0500037	0.0186303	0.212121	0.227503	0.194258	-0.264399	0.0777002	-0.126475	0.20901	0.078392	0.192947	0.195829	-0.336451	0.268767	0.0802489	0.353721	-0.0525746	-0.0792152	0.0356829	-0.0499674	0.25606	0.0147149	-0.347097	0.00646494	0.35993	0.062256	0.461202	-0.466061	0.221421	0.191978	0.621262	-0.206009
FA 22:5	0.0606418	0.191733	0.0973189	-0.363966	-0.225897	-0.286338	0.475286	-0.103927	-0.321869	0.0723454	-0.228694	-0.413385	-0.0127545	-0.524782	-0.435687	0.160754	-0.170762	0.179542	-0.0131231	0.157038	0.12674	0.244735	-0.212562	0.0231997	-0.259715	0.169063	0.153061	0.254124	-0.232752	-0.457703	0.184526	-0.166787	0.216144	-0.171012	-0.084794	0.0917409	0.0494991	0.340268	0.0276543	-0.343101	-0.0428539	0.343733	0.0405289	0.585008	-0.288243	0.204533	0.143129	0.509852	-0.347695
FA 22:4	0.397022	0.530691	0.358666	-0.0430159	-0.108639	-0.0122867	0.484748	0.317798	-0.189515	0.289184	0.137136	-0.226983	0.230282	-0.286368	-0.145633	0.493713	-0.191773	0.568841	0.303621	0.43114	0.395095	0.482533	0.156099	0.315128	-0.0202625	0.315424	0.436425	0.528471	-0.287687	-0.218272	0.31432	-0.117712	0.45936	0.119593	0.288345	0.45901	0.450973	0.538662	0.378611	0.0425212	0.213747	0.633795	0.430293	0.763989	0.17602	0.33774	0.405503	0.214998	-0.014699
FA 22:1	0.229409	0.400535	0.219944	-0.291951	-0.0860546	-0.16511	0.562501	0.0279311	-0.178841	0.257911	-0.13311	-0.260388	0.193149	-0.467721	-0.392825	0.343579	-0.0363514	0.336938	0.135226	0.327093	0.33347	0.333095	-0.0953827	0.208367	-0.0876608	0.289951	0.243839	0.436816	-0.106605	-0.373543	0.352352	0.00232713	0.420678	0.0192219	0.103067	0.252852	0.22607	0.487544	0.19733	-0.211226	0.154091	0.507008	0.26226	0.710535	-0.125283	0.260369	0.357781	0.493173	-0.226043
FA 22:0	0.38743	0.481349	0.363234	-0.0176358	0.505308	0.255924	0.580926	0.10278	0.568241	0.592119	0.00419788	0.462816	0.650541	-0.0426622	-0.138885	0.46795	0.692896	0.253639	0.362658	0.536072	0.605191	0.366172	0.0668849	0.46967	0.381188	0.517371	0.267129	0.459152	0.699683	0.100822	0.619069	0.578173	0.696619	0.425852	0.311692	0.313403	0.236657	0.470494	0.348703	0.0437995	0.435096	0.559866	0.415856	0.523938	-0.147106	0.415083	0.551809	0.643482	0.183609
Cer(d34:1) -H	0.220979	0.0296518	0.223902	0.630087	-0.0443765	0.362216	-0.312387	0.546467	-0.03448	-0.0886107	0.616473	0.0806039	-0.0966119	0.570794	0.69325	0.124325	-0.362215	0.32114	0.274194	0.0536054	-0.0837208	0.232193	0.551079	0.0875831	0.115603	-0.0292732	0.34806	-0.0198407	-0.402488	0.463879	-0.244826	-0.327263	-0.168992	0.126403	0.27657	0.297415	0.327987	-0.0759407	0.259036	0.569412	-0.00634822	0.0274141	0.131991	-0.141054	0.599673	0.142576	-0.130941	-0.648668	0.466519
Cer(d40:1) -H	0.500882	0.395781	0.443929	0.67137	0.478194	0.635949	-0.00734995	0.59281	0.405937	0.391837	0.685888	0.54116	0.395123	0.734081	0.714917	0.411019	0.23537	0.465218	0.518969	0.370309	0.371027	0.287851	0.701978	0.498187	0.637444	0.311175	0.389474	0.356473	0.192046	0.69682	0.266679	0.360182	0.250541	0.606807	0.629042	0.50373	0.576695	0.260553	0.53829	0.775371	0.533105	0.2056	0.510003	0.0310252	0.846626	0.222301	0.376587	-0.422048	0.618452
Cer(d42:1) -H	0.53686	0.427469	0.48599	0.693767	0.48347	0.655354	0.0336556	0.62659	0.395971	0.414318	0.720042	0.531924	0.406718	0.745577	0.737083	0.446978	0.223171	0.511711	0.552823	0.404392	0.394306	0.337772	0.735572	0.526081	0.648515	0.347207	0.4386	0.393988	0.170153	0.708451	0.290016	0.351667	0.273223	0.622788	0.657257	0.544559	0.615806	0.303627	0.573895	0.79908	0.552171	0.24603	0.534447	0.0831773	0.873439	0.266753	0.398435	-0.402583	0.63055
Cer(d42:2) -H	0.413529	0.282955	0.356136	0.684153	0.368124	0.587119	-0.158667	0.583848	0.35387	0.261668	0.668775	0.487712	0.288337	0.728219	0.730055	0.31804	0.120232	0.392866	0.447954	0.269841	0.248515	0.226473	0.663216	0.38545	0.525812	0.1879	0.338942	0.221031	0.0931495	0.672493	0.111087	0.211615	0.135676	0.501264	0.540049	0.428373	0.49245	0.117272	0.453251	0.743336	0.392824	0.127094	0.415702	-0.0918891	0.789198	0.157915	0.234893	-0.545756	0.622394
Cer(d34:2) -H	0.0970398	-0.0415171	0.0910887	0.449766	-0.240763	0.163064	-0.358206	0.423949	-0.26364	-0.221765	0.466638	-0.148167	-0.253302	0.364998	0.515307	0.019581	-0.551801	0.252478	0.123729	-0.0722689	-0.197026	0.116988	0.401403	-0.0441084	-0.0577461	-0.159066	0.229322	-0.0768585	-0.599762	0.250562	-0.343303	-0.466368	-0.278453	-0.0357585	0.147927	0.191418	0.243014	-0.126997	0.135555	0.405413	-0.117079	-0.0578386	0.0413107	-0.150174	0.529964	0.00025788	-0.208034	-0.684315	0.272361
Cer(d40:2) -H	0.281978	0.251263	0.214262	0.381193	0.432905	0.423357	-0.0542561	0.277671	0.316961	0.2996	0.389832	0.448553	0.292907	0.528924	0.443107	0.203401	0.294127	0.207053	0.278893	0.178306	0.260788	-0.000894299	0.433221	0.351045	0.563478	0.174401	0.0854037	0.244194	0.273953	0.499541	0.244442	0.472443	0.130821	0.491072	0.443467	0.254962	0.359093	0.155198	0.31825	0.531687	0.488798	-0.0316501	0.354785	-0.123181	0.67598	-0.0314857	0.326681	-0.340107	0.357097
Cer(d42:2) -H	0.393682	0.254531	0.340727	0.685868	0.364314	0.583918	-0.178757	0.570806	0.358489	0.242836	0.661395	0.490613	0.272814	0.735521	0.734669	0.295048	0.121027	0.367442	0.43368	0.250401	0.225793	0.212687	0.652842	0.365559	0.514619	0.172962	0.325482	0.192073	0.0984855	0.677013	0.0903091	0.201774	0.113611	0.486288	0.519969	0.407009	0.467426	0.0902581	0.433324	0.735017	0.370792	0.104508	0.389661	-0.121075	0.767278	0.151394	0.207722	-0.548444	0.622323
Cer(d42:3) -H	0.266751	0.188805	0.20473	0.476133	0.412579	0.467461	-0.158885	0.334427	0.361704	0.242673	0.448256	0.490352	0.264695	0.610378	0.537507	0.176054	0.261217	0.187049	0.289361	0.152353	0.203935	0.0124665	0.470711	0.311322	0.532756	0.128147	0.109016	0.155909	0.256094	0.567916	0.149133	0.385558	0.0812356	0.464729	0.423716	0.245441	0.33017	0.0595521	0.304343	0.576772	0.408651	-0.0488972	0.314262	-0.210467	0.655931	-0.0116909	0.234597	-0.429571	0.44722
CL(70:7) -2H	-0.933293	-0.76816	-0.933907	-0.937414	-0.718963	-0.948599	-0.485854	-0.965138	-0.721296	-0.770699	-0.980819	-0.761204	-0.78571	-0.847749	-0.888729	-0.886495	-0.469265	-0.894979	-0.971207	-0.884848	-0.770475	-0.92737	-0.983263	-0.861323	-0.792998	-0.792942	-0.961225	-0.711285	-0.390704	-0.884045	-0.60662	-0.404738	-0.744657	-0.849941	-0.911845	-0.941004	-0.891635	-0.670117	-0.937999	-0.961559	-0.700627	-0.841232	-0.806549	-0.615318	-0.773828	-0.873318	-0.648179	-0.040432	-0.9304
CL(72:7) -2H	-0.934714	-0.767566	-0.949851	-0.91515	-0.728351	-0.940534	-0.541523	-0.944123	-0.728692	-0.784682	-0.95967	-0.753595	-0.794142	-0.822305	-0.862016	-0.893265	-0.494909	-0.890817	-0.974474	-0.902197	-0.779959	-0.958375	-0.962297	-0.863496	-0.780859	-0.825136	-0.979501	-0.71984	-0.415311	-0.866254	-0.631294	-0.409536	-0.765127	-0.839351	-0.89497	-0.938911	-0.875788	-0.694137	-0.934513	-0.928461	-0.692329	-0.86726	-0.790325	-0.657502	-0.71344	-0.917381	-0.649793	-0.128129	-0.910371
CL(72:8) -2H	-0.904768	-0.712644	-0.930996	-0.947604	-0.709337	-0.945778	-0.489165	-0.941729	-0.693003	-0.735558	-0.985692	-0.733341	-0.73371	-0.872383	-0.915644	-0.845991	-0.448375	-0.864943	-0.952999	-0.853084	-0.719378	-0.931267	-0.981778	-0.828053	-0.771745	-0.791723	-0.965524	-0.67371	-0.366935	-0.897502	-0.578491	-0.37322	-0.687652	-0.81642	-0.876675	-0.913509	-0.857923	-0.650731	-0.909783	-0.952159	-0.663841	-0.799121	-0.744326	-0.592155	-0.746987	-0.894297	-0.593093	-0.0702373	-0.912032
dMePE(34:5p) -H	-0.655021	-0.799447	-0.561606	-0.147642	-0.338857	-0.315972	-0.611894	-0.481103	-0.348372	-0.664492	-0.283735	-0.298574	-0.692723	0.0420751	0.00433697	-0.757201	-0.336642	-0.689761	-0.573653	-0.728074	-0.763676	-0.602463	-0.33941	-0.644426	-0.387585	-0.569137	-0.545419	-0.739357	-0.272862	-0.0875413	-0.641427	-0.357576	-0.837801	-0.520052	-0.582163	-0.657112	-0.632673	-0.696376	-0.630825	-0.283486	-0.559452	-0.854917	-0.742011	-0.827477	-0.29646	-0.48857	-0.738899	-0.317022	-0.308064
dMePE(30:0) -H	0.657557	0.530868	0.599639	0.810841	0.304028	0.667409	0.0392119	0.865007	0.29866	0.382488	0.862897	0.410099	0.394088	0.699635	0.804068	0.596523	-0.0279567	0.733407	0.672003	0.517025	0.42275	0.572706	0.841788	0.546935	0.501022	0.359016	0.671347	0.448788	-0.102037	0.663987	0.202285	0.0414899	0.350374	0.559557	0.709633	0.717441	0.750461	0.35264	0.688458	0.856158	0.440789	0.49632	0.625141	0.282052	0.894447	0.431899	0.369913	-0.498418	0.740588
dMePE(32:1) -H	0.353972	0.177143	0.312234	0.736062	0.230575	0.553263	-0.280973	0.623579	0.281206	0.124754	0.69484	0.404814	0.168607	0.731846	0.780082	0.253707	-0.0427211	0.366624	0.410797	0.197875	0.122465	0.24259	0.656806	0.275989	0.382278	0.0904849	0.36229	0.093467	-0.0612937	0.655273	-0.0588863	-0.00995467	0.0274389	0.37684	0.454989	0.391446	0.430368	-0.00595234	0.39344	0.725019	0.220166	0.102828	0.318033	-0.160333	0.717618	0.168003	0.0711807	-0.646437	0.649868
dMePE(36:4p) -H	-0.624852	-0.771325	-0.551978	-0.114302	-0.151003	-0.212666	-0.614422	-0.489515	-0.0422777	-0.548475	-0.313744	-0.0296198	-0.498793	0.103745	0.000171692	-0.715439	-0.0427819	-0.755801	-0.520302	-0.651276	-0.652813	-0.609235	-0.360859	-0.574472	-0.271217	-0.514495	-0.573208	-0.756545	0.0663218	0.0124848	-0.553236	-0.159837	-0.6935	-0.407165	-0.55154	-0.66804	-0.680168	-0.733945	-0.610837	-0.270905	-0.501999	-0.799206	-0.691544	-0.886262	-0.422209	-0.449312	-0.672341	-0.222205	-0.17771
dMePE(38:4p) -H	-0.260576	-0.326092	-0.218041	-0.0233488	0.133577	-0.00257864	-0.220809	-0.294744	-0.0380441	-0.152696	-0.0728746	0.0583517	-0.221194	0.241347	0.11992	-0.361707	0.107338	-0.360154	-0.231862	-0.330918	-0.265627	-0.404699	-0.0512338	-0.159613	0.146534	-0.155072	-0.346998	-0.234735	0.123375	0.165288	-0.0987646	0.236975	-0.394959	-0.00795983	-0.124769	-0.303898	-0.219001	-0.223865	-0.230986	0.0280019	0.0365704	-0.572389	-0.272776	-0.495727	0.135028	-0.314442	-0.172552	-0.139354	-0.133883
dMePE(38:5p) -H	-0.44028	-0.558281	-0.453035	0.0721466	-0.10617	-0.064338	-0.71595	-0.225202	0.0366315	-0.439741	-0.104719	0.0997585	-0.349398	0.23964	0.162505	-0.530188	-0.0815658	-0.534169	-0.356889	-0.521092	-0.495428	-0.551271	-0.146232	-0.410138	-0.120329	-0.502942	-0.471595	-0.609725	0.0168923	0.145941	-0.513923	-0.123014	-0.56002	-0.221377	-0.312549	-0.462872	-0.430578	-0.668205	-0.411222	-0.0196001	-0.336769	-0.663964	-0.419727	-0.854913	-0.0737126	-0.480613	-0.503022	-0.54894	0.0385341
LPE(18:0) -H	0.184941	0.158767	0.18723	0.156377	-0.345191	-0.0228825	0.0464342	0.373135	-0.226145	-0.0764491	0.211747	-0.274902	-0.061222	-0.128619	0.0737179	0.238226	-0.466917	0.370361	0.178576	0.177486	0.0244909	0.409596	0.148104	0.00979077	-0.297029	0.0217239	0.398201	0.0914412	-0.509905	-0.126519	-0.155286	-0.566646	0.111872	-0.151696	0.0536771	0.278083	0.208972	0.0978618	0.17203	0.0489898	-0.219266	0.424943	0.11974	0.37398	-0.00671093	0.293473	-0.0690405	-0.109429	0.131008
LPE(18:1) -H	0.487888	0.351505	0.500606	0.595192	-0.0297635	0.391778	0.108793	0.725975	0.0625968	0.159759	0.64019	0.0674813	0.171717	0.345519	0.539471	0.482182	-0.284342	0.633833	0.515851	0.42355	0.229048	0.669038	0.573548	0.298446	0.062929	0.267228	0.701248	0.274377	-0.350787	0.327754	0.00714082	-0.381813	0.262907	0.187217	0.394728	0.578203	0.513461	0.257568	0.489391	0.496125	0.0475789	0.581557	0.360698	0.425898	0.384657	0.551488	0.1021	-0.223093	0.524005
LPE(18:2) -H	0.549254	0.426696	0.509615	0.68132	0.0287833	0.473551	0.00880341	0.825794	0.181896	0.212832	0.70938	0.203841	0.27411	0.424377	0.606762	0.544648	-0.228869	0.681313	0.575891	0.468333	0.303551	0.646418	0.646628	0.365259	0.152677	0.246026	0.697881	0.299857	-0.28021	0.412057	0.0162134	-0.315915	0.332717	0.287908	0.491724	0.636241	0.586677	0.232255	0.556768	0.60573	0.119318	0.616618	0.479202	0.368192	0.505724	0.500813	0.172458	-0.392065	0.654829
LPE(20:4) -H	0.43556	0.265505	0.38033	0.759771	0.0345538	0.504828	-0.254444	0.799462	0.270147	0.0958804	0.714584	0.312432	0.209805	0.554715	0.70607	0.400023	-0.211742	0.522895	0.496815	0.326966	0.172202	0.481236	0.636207	0.260754	0.152196	0.0898415	0.562795	0.101694	-0.222112	0.515181	-0.146445	-0.331021	0.18367	0.258184	0.425513	0.51151	0.467303	0.000801807	0.453013	0.648238	0.0281052	0.425432	0.378683	0.0678688	0.503476	0.357949	0.0246427	-0.61011	0.74011
LPE(22:4) -H	0.358351	0.261513	0.267514	0.598441	-0.141857	0.331549	-0.307688	0.727515	0.0815128	0.00686853	0.588522	0.127436	0.115456	0.351297	0.530963	0.350955	-0.380603	0.503517	0.384657	0.246097	0.119382	0.378246	0.515263	0.176853	0.0156745	-0.0299535	0.45955	0.0908229	-0.397179	0.313441	-0.214684	-0.438717	0.138033	0.146072	0.352355	0.452839	0.436313	-0.0253951	0.377076	0.522165	-0.0352488	0.393631	0.366023	0.083836	0.487319	0.207631	0.0091967	-0.694442	0.590688
LPE(22:5) -H	0.281933	0.200585	0.187476	0.515344	-0.21955	0.244207	-0.352032	0.658464	0.0478158	-0.0603192	0.491765	0.072078	0.0674384	0.249582	0.43308	0.29026	-0.416167	0.42997	0.308888	0.187863	0.063209	0.324141	0.412583	0.0970505	-0.0846859	-0.101215	0.393397	0.0175942	-0.41783	0.218435	-0.278533	-0.505405	0.105391	0.0567151	0.260187	0.376442	0.346418	-0.0966403	0.295399	0.416852	-0.12925	0.367091	0.299658	0.0501037	0.359403	0.158034	-0.0563727	-0.679284	0.530126
LPI(18:0) -H	0.19056	0.319663	0.142044	-0.162992	-0.15695	-0.122019	0.289925	0.139448	-0.0399094	0.153405	-0.0872927	-0.143241	0.198813	-0.401423	-0.305561	0.310387	-0.0794014	0.286282	0.134824	0.284097	0.264566	0.30532	-0.0864564	0.126827	-0.177683	0.138242	0.229705	0.256804	-0.0983466	-0.309996	0.153203	-0.161027	0.393876	-0.0338807	0.0592943	0.221786	0.155606	0.257422	0.157358	-0.169025	-0.0146729	0.518621	0.24054	0.525042	-0.210813	0.221209	0.213464	0.251468	-0.0356365
PA(32:0) -H	0.453909	0.492524	0.434281	0.185974	-0.0771621	0.138986	0.384352	0.485571	-0.0568233	0.267049	0.311901	-0.101662	0.250634	-0.0881835	0.0782518	0.527839	-0.19887	0.613696	0.407063	0.472363	0.369669	0.602738	0.296357	0.324784	-0.00861372	0.325329	0.570928	0.449857	-0.279001	-0.0363122	0.221034	-0.227181	0.447342	0.14321	0.326859	0.525166	0.474896	0.45353	0.436028	0.186188	0.138189	0.688791	0.423014	0.696037	0.185293	0.470188	0.30858	0.114375	0.202397
PA(32:1) -H	0.748479	0.776377	0.716299	0.402554	0.279473	0.445462	0.610112	0.693126	0.244835	0.604951	0.551006	0.222702	0.582113	0.171162	0.289561	0.807065	0.122968	0.847424	0.697831	0.765195	0.687999	0.813087	0.567649	0.656782	0.365038	0.626747	0.785938	0.738749	0.0207458	0.250533	0.543465	0.125823	0.736953	0.502884	0.648612	0.792941	0.752905	0.725715	0.733081	0.47257	0.495291	0.905311	0.717258	0.880295	0.456384	0.684493	0.627694	0.217472	0.442397
PA(34:1) -H	-0.274806	-0.0911312	-0.22407	-0.711563	-0.2732	-0.547928	0.376904	-0.546346	-0.400839	-0.0955917	-0.617201	-0.507305	-0.18732	-0.740318	-0.747362	-0.17435	-0.0700017	-0.232022	-0.351111	-0.138385	-0.0850373	-0.141552	-0.577714	-0.221442	-0.380162	-0.0270877	-0.255406	0.0175596	-0.0885691	-0.672051	0.10129	-0.0474752	-0.00421682	-0.361069	-0.386187	-0.289361	-0.312388	0.128732	-0.311082	-0.674737	-0.170386	-0.0240638	-0.253487	0.304619	-0.595038	-0.101667	-0.013892	0.648	-0.670768
PA(34:2) -H	0.899207	0.847089	0.87723	0.665804	0.52984	0.716441	0.623829	0.862978	0.531649	0.755091	0.770334	0.522625	0.76089	0.478563	0.561211	0.92212	0.345468	0.928171	0.886673	0.903094	0.808314	0.939354	0.784147	0.815831	0.598512	0.770823	0.928313	0.790787	0.253207	0.556349	0.641538	0.295467	0.839505	0.71417	0.819326	0.92297	0.864693	0.764161	0.887705	0.715689	0.635142	0.975985	0.824835	0.844176	0.5909	0.843214	0.705491	0.201456	0.709678
PA(36:1) -H	0.147494	0.325752	0.126775	-0.341342	0.487868	0.0272691	0.572666	-0.283351	0.335306	0.498274	-0.277095	0.286887	0.464064	-0.196882	-0.379462	0.205129	0.709484	-0.0120906	0.0795192	0.278496	0.458334	-0.0120413	-0.164434	0.334574	0.394302	0.3925	-0.0996764	0.404396	0.704876	-0.0771535	0.645964	0.788133	0.468444	0.345504	0.159899	0.0441667	0.0630178	0.434472	0.123195	-0.155551	0.504247	0.169962	0.245442	0.338053	-0.118717	0.0675448	0.54323	0.6902	-0.190733
PA(36:2) -H	0.314473	0.389309	0.345687	-0.0725229	-0.0564093	-0.0179115	0.555683	0.195161	-0.12194	0.256349	0.0646592	-0.201832	0.189443	-0.274153	-0.161877	0.400513	-0.079265	0.430576	0.257157	0.390346	0.318215	0.502784	0.0727921	0.243306	-0.0647348	0.356582	0.426426	0.420198	-0.158049	-0.202139	0.30508	-0.107379	0.404582	0.047661	0.162511	0.353977	0.293961	0.486396	0.283932	-0.0604573	0.115294	0.57731	0.259285	0.725955	-0.0697183	0.439846	0.289288	0.458514	-0.0571233
PA(36:3) -H	0.86147	0.798411	0.832052	0.692181	0.409847	0.676383	0.51067	0.898853	0.4142	0.652606	0.80121	0.425311	0.654314	0.479087	0.598527	0.876329	0.175255	0.935185	0.848549	0.832868	0.71901	0.907021	0.800017	0.747641	0.517571	0.675909	0.917103	0.732503	0.0773486	0.532022	0.521434	0.148725	0.739126	0.642103	0.790886	0.90856	0.864595	0.69426	0.857405	0.731942	0.55629	0.924363	0.790821	0.785122	0.652438	0.780858	0.621395	0.0392822	0.7037
PC(32:0) -H	0.118013	0.00361365	0.114377	0.37902	0.454247	0.40902	-0.137808	0.127327	0.383416	0.17452	0.311153	0.488701	0.178369	0.596086	0.472233	0.00999651	0.37111	-0.0248141	0.16713	0.0347516	0.0836571	-0.0859103	0.333737	0.19888	0.492954	0.109672	-0.0104445	0.0162277	0.386101	0.549366	0.123435	0.442975	-0.0387291	0.375704	0.263408	0.0675425	0.128362	-0.0318742	0.149118	0.438139	0.321795	-0.216409	0.108158	-0.332053	0.435406	-0.0269468	0.108682	-0.232037	0.332273
PC(32:1) -H	-0.15424	-0.146487	-0.17126	-0.0533493	0.262584	0.0494012	-0.149639	-0.256557	0.118654	0.01813	-0.0897383	0.209505	-0.0117784	0.206696	0.0482968	-0.226055	0.289227	-0.284435	-0.152067	-0.201086	-0.0691463	-0.398786	-0.0384838	-0.0146537	0.285832	-0.0775082	-0.351468	-0.0880733	0.31337	0.17218	0.0683909	0.445312	-0.186633	0.148321	0.00214775	-0.217867	-0.118986	-0.116701	-0.128043	0.0648503	0.210733	-0.445546	-0.0827385	-0.406115	0.199093	-0.330538	0.0381532	-0.115082	-0.0771973
PC(34:1) -H	-0.0754836	-0.185307	-0.0621686	0.224551	0.355212	0.25579	-0.232977	-0.0724279	0.306898	0.0249735	0.124444	0.393055	0.0352601	0.474332	0.329564	-0.18137	0.338315	-0.237307	-0.0166712	-0.139313	-0.0797482	-0.254972	0.141334	0.0224212	0.348859	-0.0296998	-0.191532	-0.161389	0.379009	0.421336	0.000432125	0.380886	-0.190788	0.211499	0.0657423	-0.136614	-0.084596	-0.191573	-0.0481484	0.251402	0.1636	-0.392673	-0.0872825	-0.485509	0.224972	-0.158752	-0.0509206	-0.191631	0.18142
PC(34:2) -H	-0.0632447	-0.116409	-0.0525058	0.0999988	0.381794	0.196874	-0.0960127	-0.154268	0.24967	0.0930307	0.0443522	0.337512	0.0651156	0.370001	0.207335	-0.154634	0.383786	-0.22157	-0.0352044	-0.111389	-0.0147477	-0.272677	0.0872326	0.0664663	0.383387	0.0300352	-0.223894	-0.056665	0.405964	0.333299	0.119587	0.490286	-0.134316	0.238335	0.0813669	-0.132717	-0.0585349	-0.0736357	-0.0381802	0.186194	0.258346	-0.377108	-0.0484152	-0.377665	0.235956	-0.17978	0.0574304	-0.063579	0.060874
PC(34:1p) -H	-0.316739	-0.425097	-0.295746	0.0617498	0.17257	0.0585904	-0.41894	-0.27082	0.202936	-0.199584	-0.0879872	0.260581	-0.157538	0.314113	0.166525	-0.413501	0.230856	-0.483502	-0.241907	-0.36164	-0.302492	-0.453634	-0.090397	-0.221071	0.118078	-0.249186	-0.400598	-0.414645	0.31001	0.251212	-0.216784	0.214472	-0.385822	-0.0236855	-0.188028	-0.379717	-0.346831	-0.436414	-0.294178	0.0274835	-0.0890445	-0.584748	-0.323945	-0.691826	-0.043396	-0.32927	-0.286686	-0.224346	0.0334386
PC(34:3) -H	0.158484	0.0763949	0.127112	0.367593	0.466997	0.413766	-0.127528	0.157164	0.403028	0.221046	0.31256	0.511419	0.236463	0.569734	0.444853	0.0629451	0.388964	0.0214292	0.19308	0.0762335	0.147242	-0.0839724	0.344073	0.245051	0.524434	0.120647	-0.00791894	0.0739715	0.402578	0.534514	0.165838	0.483388	0.0275124	0.419904	0.312737	0.108133	0.179893	0.00690669	0.189975	0.455304	0.376385	-0.165864	0.186107	-0.291935	0.484353	-0.0469365	0.18186	-0.262454	0.347107
PC(36:1) -H	-0.121243	-0.234978	-0.120653	0.230196	0.270631	0.218667	-0.342028	-0.0621433	0.25865	-0.0555179	0.118426	0.349615	-0.0281201	0.459217	0.333103	-0.227319	0.243218	-0.26327	-0.0588074	-0.199039	-0.146729	-0.30056	0.123341	-0.0413902	0.278647	-0.118986	-0.226146	-0.231686	0.291945	0.394652	-0.0994327	0.280828	-0.254953	0.150952	0.0250767	-0.17082	-0.116212	-0.276246	-0.0907927	0.240528	0.0861979	-0.433085	-0.121008	-0.556562	0.222163	-0.220457	-0.123464	-0.30936	0.185479
PC(34:0p) -H	-0.0742075	-0.222736	-0.0581961	0.323861	0.248005	0.267606	-0.340352	0.0278649	0.21713	-0.0670578	0.222386	0.321273	-0.0580317	0.532796	0.43842	-0.193932	0.159871	-0.187741	-0.00506612	-0.174982	-0.159504	-0.220708	0.215069	-0.0241984	0.278189	-0.0952882	-0.133721	-0.213933	0.192235	0.451183	-0.126077	0.201042	-0.278182	0.15588	0.0653248	-0.106619	-0.0530606	-0.25248	-0.0398125	0.318934	0.0780722	-0.401855	-0.108034	-0.524353	0.303768	-0.15402	-0.145155	-0.360629	0.238029
PC(36:2) -H	0.0181812	-0.113049	0.0277778	0.332257	0.437887	0.363879	-0.203637	0.0335167	0.422541	0.104521	0.222488	0.504539	0.134136	0.567628	0.423556	-0.0896883	0.410687	-0.157816	0.087126	-0.044181	0.00269587	-0.158957	0.236451	0.107654	0.42729	0.0445588	-0.0946639	-0.108151	0.452655	0.52279	0.0525045	0.421962	-0.101479	0.299943	0.153521	-0.0453945	-0.00812471	-0.147185	0.0441261	0.348719	0.220123	-0.295996	-0.00553315	-0.4402	0.27312	-0.0635526	0.00583192	-0.190621	0.304105
PC(36:3) -H	-0.0636387	-0.153928	-0.0841478	0.243432	0.283488	0.238909	-0.318376	-0.0103511	0.25601	-0.00621731	0.153134	0.358321	0.0190386	0.458396	0.338775	-0.163602	0.237585	-0.190627	-0.0161323	-0.149765	-0.0839817	-0.276297	0.165943	0.0162978	0.321003	-0.092536	-0.196385	-0.157025	0.276209	0.398726	-0.0532209	0.310593	-0.198274	0.203539	0.092858	-0.108311	-0.0382185	-0.216609	-0.0306878	0.285335	0.153112	-0.379753	-0.0365864	-0.500748	0.312101	-0.222047	-0.0471824	-0.348708	0.206308
PC(34:1p) -H	-0.327883	-0.434911	-0.304895	0.0483003	0.168182	0.0477476	-0.417632	-0.286046	0.198056	-0.20588	-0.102401	0.253476	-0.164594	0.302887	0.15348	-0.423818	0.232122	-0.496238	-0.252968	-0.370085	-0.310029	-0.461876	-0.104564	-0.2304	0.109528	-0.2538	-0.410815	-0.422391	0.312387	0.240555	-0.219648	0.213754	-0.392046	-0.0335124	-0.20066	-0.391986	-0.360182	-0.441704	-0.30596	0.0125826	-0.0969472	-0.593018	-0.335897	-0.695704	-0.0602092	-0.334346	-0.293679	-0.212701	0.0205522
PE(32:1) -H	0.587589	0.473642	0.498813	0.785145	0.230282	0.615072	-0.108667	0.846701	0.304373	0.303433	0.808118	0.410544	0.361048	0.65508	0.761553	0.535931	-0.0726536	0.663876	0.606284	0.445726	0.364588	0.479452	0.778	0.471231	0.428019	0.238786	0.584183	0.350944	-0.121633	0.618909	0.0972199	-0.0258318	0.307093	0.499494	0.649771	0.649596	0.681197	0.22678	0.619298	0.813705	0.354469	0.447494	0.593609	0.169549	0.84141	0.326622	0.300809	-0.625665	0.749827
PE(34:1) -H	0.371389	0.194761	0.327673	0.748262	0.226705	0.561138	-0.273876	0.646417	0.282214	0.132844	0.710102	0.404492	0.178401	0.732574	0.787686	0.273582	-0.0519329	0.390068	0.427278	0.215015	0.135215	0.264735	0.670668	0.287463	0.381677	0.099324	0.384186	0.107135	-0.0726093	0.65747	-0.0551295	-0.0218197	0.0433333	0.382612	0.468295	0.411916	0.448689	0.00621586	0.410409	0.735857	0.223068	0.128666	0.33496	-0.139094	0.726763	0.184348	0.0802758	-0.650913	0.663501
PE(34:2) -H	0.622679	0.490123	0.538212	0.838117	0.299739	0.678898	-0.0914495	0.878889	0.403188	0.348611	0.843087	0.499756	0.422953	0.713123	0.80727	0.568525	0.0104501	0.673058	0.6537	0.490432	0.403861	0.520863	0.811481	0.50946	0.476363	0.282579	0.621174	0.357854	-0.0302968	0.684474	0.129031	0.0210539	0.354091	0.546794	0.679334	0.675567	0.691128	0.233406	0.651651	0.851348	0.377131	0.485017	0.615014	0.171541	0.824301	0.383656	0.319257	-0.58996	0.818124
PE(36:4) -H	0.718838	0.614531	0.64133	0.809598	0.273671	0.66581	0.0777157	0.937625	0.343401	0.424285	0.863636	0.421539	0.471801	0.624302	0.754894	0.690152	-0.0309478	0.811363	0.727965	0.604646	0.499372	0.666485	0.836385	0.58445	0.457662	0.387064	0.746488	0.49521	-0.0997209	0.615146	0.222962	-0.0128414	0.470541	0.56142	0.733931	0.786065	0.790641	0.389495	0.740059	0.835716	0.420836	0.653885	0.699691	0.396209	0.826673	0.50415	0.414096	-0.46481	0.788727
PE(34:2p) -H	-0.677626	-0.826301	-0.596326	-0.131934	-0.407267	-0.337141	-0.695109	-0.45291	-0.370255	-0.72085	-0.279894	-0.322979	-0.727295	0.027874	0.0099772	-0.77564	-0.409932	-0.695338	-0.591782	-0.757573	-0.803993	-0.616107	-0.347653	-0.687247	-0.448607	-0.633056	-0.553126	-0.790636	-0.33797	-0.106933	-0.720022	-0.44923	-0.867718	-0.56545	-0.608085	-0.669269	-0.650039	-0.760679	-0.652689	-0.288471	-0.626929	-0.857068	-0.756442	-0.867358	-0.310912	-0.517305	-0.7929	-0.406854	-0.285522
PE(36:3p) -H	-0.656002	-0.831775	-0.55469	-0.0898597	-0.36047	-0.291026	-0.656546	-0.436608	-0.314196	-0.696131	-0.249781	-0.277851	-0.702136	0.0750488	0.0526483	-0.7594	-0.358619	-0.690931	-0.556726	-0.726621	-0.791136	-0.562705	-0.321926	-0.668177	-0.426471	-0.58537	-0.50646	-0.791409	-0.284796	-0.0572829	-0.698983	-0.434059	-0.848587	-0.547193	-0.60098	-0.653005	-0.65261	-0.747891	-0.634394	-0.269508	-0.626776	-0.830587	-0.76761	-0.850856	-0.346006	-0.443374	-0.799732	-0.340036	-0.247244
PE(36:4p) -H	-0.524718	-0.676583	-0.434001	-0.0636414	-0.0304307	-0.123879	-0.468994	-0.449537	-0.020689	-0.430991	-0.228038	0.0139239	-0.429457	0.191356	0.0737308	-0.630897	0.0360622	-0.663015	-0.429848	-0.561194	-0.55836	-0.528847	-0.257704	-0.456406	-0.132026	-0.377623	-0.489347	-0.621181	0.11683	0.0991865	-0.411645	-0.0268761	-0.630055	-0.288987	-0.439537	-0.573697	-0.567355	-0.583205	-0.507084	-0.176433	-0.349414	-0.756196	-0.611403	-0.782947	-0.285659	-0.364176	-0.552492	-0.135107	-0.160973
PE(36:5p) -H	-0.64193	-0.787436	-0.560315	-0.117184	-0.352034	-0.302207	-0.650663	-0.442328	-0.344532	-0.670755	-0.255523	-0.288978	-0.68846	0.0600307	0.0307147	-0.744439	-0.362293	-0.668456	-0.560335	-0.724208	-0.761184	-0.600234	-0.314688	-0.639755	-0.386979	-0.587005	-0.535722	-0.741372	-0.297155	-0.0726254	-0.662703	-0.380898	-0.836065	-0.5123	-0.563277	-0.63874	-0.610969	-0.71088	-0.615532	-0.253247	-0.561922	-0.844558	-0.718948	-0.840824	-0.259818	-0.499534	-0.739645	-0.382352	-0.274324
PE(38:6p) -H	-0.684019	-0.826819	-0.592863	-0.167044	-0.3638	-0.340441	-0.641604	-0.501172	-0.35217	-0.692174	-0.312134	-0.308722	-0.71021	0.0178775	-0.0195117	-0.782612	-0.347644	-0.720039	-0.600103	-0.752654	-0.787995	-0.62604	-0.371099	-0.675028	-0.420373	-0.600268	-0.571236	-0.773912	-0.276562	-0.1109	-0.671867	-0.382232	-0.854731	-0.549982	-0.614316	-0.686412	-0.666876	-0.732502	-0.661079	-0.313247	-0.595825	-0.87073	-0.767453	-0.85393	-0.338066	-0.509855	-0.768479	-0.325609	-0.319207
PE(35:1) -H	0.120129	-0.0740594	0.0956854	0.610658	0.188737	0.434224	-0.449041	0.391439	0.286447	-0.0392883	0.502715	0.39621	0.0302182	0.682325	0.678237	0.00649549	0.00150353	0.0737257	0.203598	-0.019436	-0.0725569	0.0064124	0.458487	0.0778163	0.278123	-0.0795574	0.121388	-0.15319	0.027723	0.593535	-0.207038	-0.0131853	-0.165599	0.229845	0.238273	0.131888	0.161562	-0.242427	0.158481	0.556785	0.0566814	-0.155832	0.0820082	-0.435518	0.491717	-0.00539039	-0.126115	-0.638932	0.535877
PE(35:2) -H	0.531135	0.371449	0.464	0.828258	0.260378	0.643857	-0.177102	0.812773	0.358403	0.255062	0.812276	0.46374	0.322813	0.735385	0.82276	0.458822	-0.0325013	0.573918	0.576218	0.386711	0.292303	0.438925	0.772168	0.419663	0.42897	0.207107	0.548553	0.250573	-0.0647742	0.686138	0.0385127	-0.0258539	0.229208	0.47714	0.599058	0.583092	0.601755	0.134307	0.564034	0.820123	0.299991	0.357705	0.505035	0.0485647	0.787453	0.321351	0.210413	-0.632673	0.780346
PE(34:1) -H	0.34954	0.171479	0.307402	0.737312	0.192482	0.538037	-0.295554	0.636611	0.25129	0.101711	0.698266	0.373239	0.146515	0.71593	0.778156	0.251948	-0.0887975	0.376493	0.406023	0.190807	0.106137	0.251729	0.655032	0.259738	0.348894	0.0734163	0.372278	0.0834197	-0.108943	0.636789	-0.0865193	-0.060011	0.0155742	0.351684	0.444159	0.394097	0.430529	-0.016245	0.388851	0.718181	0.191435	0.111783	0.311353	-0.153503	0.712298	0.16903	0.0508392	-0.667897	0.647144
PE(36:1) -H	0.127447	-0.0848371	0.119423	0.633062	0.195339	0.450195	-0.425234	0.399915	0.281529	-0.040271	0.525309	0.38992	0.0183274	0.706848	0.707449	0.00779816	-0.00322774	0.0816814	0.216888	-0.0128066	-0.0817645	0.038375	0.477268	0.0791262	0.27809	-0.057107	0.152204	-0.153807	0.0182888	0.613837	-0.206025	-0.0275785	-0.176351	0.226225	0.237187	0.140761	0.16373	-0.231162	0.16523	0.567232	0.0491454	-0.15157	0.064868	-0.421451	0.486192	0.0348511	-0.141395	-0.60849	0.541692
PE(38:2) -H	0.199901	-0.0044654	0.178758	0.671297	0.298661	0.524565	-0.373518	0.443555	0.401509	0.0591676	0.559669	0.504768	0.135195	0.750874	0.730744	0.0852199	0.118614	0.126559	0.28874	0.0714806	0.0188123	0.082214	0.521535	0.166908	0.373209	0.0155296	0.190743	-0.0855279	0.14438	0.675373	-0.115002	0.0840312	-0.0709164	0.323626	0.31361	0.200428	0.218856	-0.173614	0.235344	0.62057	0.138419	-0.0788104	0.150444	-0.37833	0.515063	0.0826237	-0.048214	-0.56822	0.612238
PE(38:3) -H	-0.309341	-0.519653	-0.281565	0.310923	-0.0794833	0.0984044	-0.679768	-0.0137802	0.0696301	-0.413619	0.131602	0.138772	-0.338148	0.435772	0.410871	-0.425109	-0.15129	-0.376257	-0.196445	-0.417111	-0.477287	-0.330017	0.061646	-0.338726	-0.084412	-0.40071	-0.236341	-0.572003	-0.0744327	0.320387	-0.532505	-0.243426	-0.545068	-0.171407	-0.212343	-0.308185	-0.305403	-0.613514	-0.278231	0.160805	-0.345024	-0.543045	-0.379734	-0.77328	0.0321345	-0.264162	-0.534239	-0.580503	0.21695
PE(38:4) -H	-0.32628	-0.535019	-0.298308	0.301637	-0.161275	0.0570376	-0.707337	-0.00193762	-0.0228343	-0.466362	0.135468	0.0527211	-0.40219	0.403194	0.405045	-0.441057	-0.260287	-0.359412	-0.218743	-0.446836	-0.520496	-0.330727	0.0584404	-0.37505	-0.145677	-0.440057	-0.230945	-0.585766	-0.192201	0.277295	-0.585887	-0.336221	-0.590297	-0.223198	-0.233469	-0.30971	-0.30075	-0.626469	-0.292926	0.148207	-0.390086	-0.551842	-0.398008	-0.765541	0.0513423	-0.28389	-0.571919	-0.634504	0.18708
PE(38:5) -H	0.181815	-0.0216565	0.147546	0.681952	-0.0403504	0.391717	-0.493771	0.578377	0.131871	-0.127687	0.598614	0.223291	-0.0427257	0.60018	0.708129	0.0952506	-0.296335	0.242943	0.260859	0.0280604	-0.101172	0.172606	0.517281	0.0431357	0.0872693	-0.128312	0.28983	-0.145544	-0.288145	0.504925	-0.34376	-0.353449	-0.151583	0.116831	0.241204	0.247659	0.24937	-0.242117	0.216413	0.571513	-0.0941147	0.0254361	0.124805	-0.292218	0.497339	0.0894836	-0.198938	-0.773396	0.592953
PE(40:3) -H	0.19009	0.0872154	0.0930642	0.552067	-0.0338913	0.320876	-0.486805	0.522957	0.0757481	-0.0667813	0.515286	0.198587	0.00971757	0.491065	0.573347	0.12203	-0.27796	0.2637	0.220509	0.0260926	-0.0180221	0.0455257	0.469556	0.0955152	0.155255	-0.156932	0.172065	-0.036288	-0.279317	0.40933	-0.25296	-0.210155	-0.0937461	0.182592	0.30216	0.250278	0.31333	-0.171187	0.232062	0.549915	0.0471493	0.000180219	0.242345	-0.269687	0.63707	-0.0826775	-0.0442299	-0.852725	0.498087
PE(40:4) -H	0.460679	0.299207	0.418297	0.756878	0.450221	0.668671	-0.119574	0.62678	0.457612	0.31446	0.723876	0.580762	0.350978	0.80766	0.799321	0.358728	0.208422	0.41297	0.511454	0.326719	0.289717	0.295316	0.714905	0.432381	0.582034	0.254181	0.402287	0.234207	0.186144	0.757694	0.151289	0.256567	0.183645	0.554195	0.575995	0.466762	0.509892	0.137816	0.497141	0.793728	0.417964	0.174292	0.432641	-0.0750554	0.772357	0.248156	0.250569	-0.485663	0.700645
PE(40:5) -H	0.536979	0.347983	0.522348	0.823154	0.501533	0.73679	-0.0128758	0.688581	0.477492	0.374431	0.803923	0.596801	0.386712	0.866889	0.870217	0.428535	0.230779	0.492836	0.593194	0.405258	0.338444	0.415594	0.792708	0.496596	0.626247	0.35635	0.516948	0.302273	0.191293	0.817608	0.214569	0.265911	0.231508	0.59936	0.631206	0.546201	0.575679	0.227636	0.57101	0.849808	0.460269	0.253003	0.463571	0.0254297	0.800657	0.376487	0.286958	-0.395676	0.741606
PE(36:1p) -H	-0.557562	-0.667823	-0.463968	-0.178053	-0.101739	-0.224189	-0.408594	-0.525288	-0.187879	-0.455383	-0.293799	-0.136472	-0.505364	0.0852538	-0.0225441	-0.659089	-0.0566116	-0.658322	-0.49171	-0.60284	-0.582829	-0.574861	-0.309866	-0.480204	-0.170803	-0.390212	-0.535227	-0.573194	-0.000878503	-0.0132702	-0.390655	-0.0378409	-0.674216	-0.334654	-0.464896	-0.597256	-0.55898	-0.521547	-0.53669	-0.243841	-0.32807	-0.800689	-0.627095	-0.724521	-0.243908	-0.428871	-0.527812	-0.107349	-0.308023
PE(38:4p) -H	-0.637064	-0.786114	-0.559332	-0.120497	-0.176351	-0.22859	-0.619168	-0.495782	-0.0798842	-0.570103	-0.315157	-0.0638547	-0.529442	0.0961811	-0.000317603	-0.72995	-0.078686	-0.758179	-0.533459	-0.668406	-0.67547	-0.613433	-0.364333	-0.591423	-0.291287	-0.526232	-0.575282	-0.765186	0.026368	-0.000596066	-0.571186	-0.188098	-0.719685	-0.428273	-0.564612	-0.675851	-0.685152	-0.738521	-0.622018	-0.278429	-0.518159	-0.814535	-0.709104	-0.888235	-0.417961	-0.455971	-0.691051	-0.230854	-0.196679
PE(38:5p) -H	-0.71433	-0.849726	-0.598109	-0.24285	-0.399356	-0.402434	-0.562665	-0.568756	-0.433743	-0.709519	-0.368509	-0.400135	-0.760072	-0.0556006	-0.0874229	-0.808209	-0.377256	-0.738542	-0.637379	-0.770465	-0.814167	-0.616802	-0.424725	-0.703855	-0.469408	-0.581257	-0.575708	-0.76535	-0.318067	-0.183123	-0.656165	-0.40445	-0.877978	-0.60315	-0.664434	-0.715161	-0.699412	-0.695432	-0.695332	-0.389507	-0.619421	-0.88038	-0.819955	-0.796191	-0.402739	-0.489639	-0.783928	-0.214156	-0.415867
PE(40:4p) -H	-0.232267	-0.370906	-0.149025	0.102859	0.172903	0.0886154	-0.212751	-0.228042	0.0240309	-0.159817	0.0265148	0.111322	-0.229121	0.366987	0.256849	-0.353958	0.12124	-0.345309	-0.171311	-0.305097	-0.293298	-0.304767	0.0283254	-0.155891	0.156165	-0.106236	-0.246362	-0.275625	0.138453	0.278817	-0.128335	0.184278	-0.418455	-0.00398415	-0.12	-0.27354	-0.221208	-0.242956	-0.204571	0.0951367	-0.00806521	-0.550485	-0.317731	-0.506425	0.10682	-0.185983	-0.24211	-0.101748	-0.0388252
PE(40:5p) -H	-0.610293	-0.731976	-0.573964	-0.0937535	-0.233361	-0.234138	-0.705224	-0.424457	-0.147393	-0.586119	-0.266376	-0.0979356	-0.542146	0.101654	0.0266181	-0.70328	-0.184341	-0.691986	-0.525552	-0.67741	-0.666452	-0.650701	-0.313138	-0.575591	-0.281922	-0.584388	-0.586723	-0.73128	-0.0888441	-0.00711896	-0.60556	-0.225832	-0.730855	-0.406297	-0.504711	-0.631618	-0.604439	-0.740874	-0.58505	-0.211597	-0.483552	-0.818554	-0.630279	-0.906502	-0.255227	-0.544999	-0.65582	-0.425867	-0.174085
PE(36:2) -H	0.182603	-0.042601	0.181402	0.679519	0.301411	0.52773	-0.362783	0.426226	0.398047	0.0415273	0.560811	0.496943	0.10895	0.768697	0.74789	0.060839	0.120382	0.103174	0.280736	0.0566702	-0.0108294	0.0929151	0.517939	0.147043	0.360476	0.0229333	0.19864	-0.11227	0.146144	0.688236	-0.128299	0.0684003	-0.100735	0.302986	0.287722	0.181749	0.190851	-0.185797	0.216882	0.610554	0.111747	-0.0993428	0.106137	-0.389782	0.47947	0.109631	-0.0853923	-0.528987	0.605001
PE(36:3) -H	0.711436	0.563932	0.650596	0.887253	0.392021	0.755561	0.047231	0.924274	0.449302	0.445896	0.910691	0.543438	0.493165	0.770443	0.861076	0.65231	0.0851127	0.753032	0.742638	0.586565	0.486158	0.63256	0.885918	0.60147	0.560055	0.410156	0.724381	0.456371	0.0265477	0.74902	0.238867	0.0956539	0.431628	0.625349	0.753923	0.759804	0.767454	0.352634	0.737686	0.908296	0.464928	0.567235	0.669023	0.285672	0.863823	0.507465	0.398586	-0.467811	0.851018
PE(38:4) -H	-0.245316	-0.445531	-0.228653	0.351882	-0.13753	0.105095	-0.665367	0.0788103	-0.0327442	-0.408409	0.212563	0.0603735	-0.358549	0.440663	0.455707	-0.361552	-0.278081	-0.257956	-0.149998	-0.382073	-0.454632	-0.272442	0.141236	-0.300543	-0.0862551	-0.388785	-0.163143	-0.494514	-0.227993	0.313561	-0.532319	-0.313972	-0.53782	-0.15638	-0.143512	-0.220092	-0.195082	-0.544638	-0.20792	0.227926	-0.310224	-0.488813	-0.306979	-0.692219	0.177458	-0.251723	-0.493396	-0.673485	0.226352
PE(38:5) -H	0.128937	-0.0870131	0.118096	0.647815	-0.0907623	0.343732	-0.492113	0.525992	0.0498359	-0.186965	0.568939	0.142508	-0.126679	0.575916	0.691637	0.0351207	-0.356979	0.201392	0.210599	-0.0282631	-0.172203	0.151913	0.482794	-0.0146729	0.0317439	-0.1533	0.268354	-0.187695	-0.354909	0.468496	-0.385789	-0.409013	-0.228718	0.051082	0.181179	0.199549	0.201341	-0.264219	0.163984	0.525297	-0.147879	-0.0333445	0.0469333	-0.309988	0.459747	0.0791507	-0.263303	-0.745782	0.526753
PE(40:2) -H	0.121459	-0.0708599	0.0594821	0.635854	0.103309	0.421295	-0.565209	0.481356	0.440452	-0.0746638	0.464402	0.478016	0.113734	0.587224	0.615381	0.056197	0.00546509	0.0704682	0.228068	0.0310221	-0.0497035	0.0746186	0.389174	0.0325233	0.132972	-0.154146	0.162288	-0.25349	0.0810445	0.535924	-0.316237	-0.176469	-0.0501181	0.158415	0.179333	0.138085	0.0944068	-0.373815	0.142294	0.487511	-0.115592	0.0172106	0.101995	-0.43368	0.249402	0.0514343	-0.197685	-0.676405	0.67211
PE(40:6) -H	0.574477	0.361692	0.551723	0.906773	0.323765	0.719881	-0.0903382	0.849219	0.41568	0.289664	0.880393	0.505722	0.342435	0.81858	0.909037	0.489672	0.0198675	0.600619	0.641433	0.440848	0.303944	0.553156	0.830678	0.450931	0.456211	0.299801	0.652455	0.259786	-0.0182288	0.768125	0.0719827	-0.0271308	0.247256	0.497527	0.612419	0.623112	0.610732	0.175261	0.602368	0.857716	0.295819	0.406764	0.478343	0.10125	0.742921	0.46808	0.191212	-0.509144	0.833289
PE(38:5p) -H	-0.459819	-0.657786	-0.3831	0.106913	-0.0401867	-0.0214214	-0.57734	-0.283388	0.0565028	-0.443524	-0.0860963	0.0942204	-0.399293	0.314167	0.228583	-0.573872	-0.0142439	-0.586024	-0.342823	-0.517781	-0.552402	-0.4477	-0.139527	-0.433457	-0.127095	-0.395807	-0.389974	-0.651257	0.0759634	0.211915	-0.48858	-0.128248	-0.613961	-0.259277	-0.378303	-0.493335	-0.505041	-0.639694	-0.439117	-0.0495361	-0.388756	-0.685498	-0.559441	-0.819034	-0.217827	-0.304317	-0.591251	-0.295815	0.0145043
PE(38:6p) -H	-0.666542	-0.806523	-0.57748	-0.158029	-0.356858	-0.330605	-0.629721	-0.486533	-0.360318	-0.678525	-0.294841	-0.310417	-0.703322	0.0276993	-0.00778002	-0.76674	-0.352644	-0.6975	-0.586509	-0.740509	-0.774005	-0.616924	-0.351364	-0.65732	-0.40293	-0.587836	-0.558984	-0.750235	-0.287096	-0.102477	-0.656795	-0.372022	-0.846756	-0.533063	-0.592456	-0.667085	-0.64111	-0.710462	-0.642069	-0.293899	-0.572305	-0.862709	-0.747119	-0.838135	-0.3014	-0.506808	-0.748121	-0.335018	-0.31572
PE(40:5p) -H	-0.591531	-0.70701	-0.547109	-0.107392	-0.201902	-0.227597	-0.643988	-0.438953	-0.164257	-0.552516	-0.262439	-0.107157	-0.532729	0.106021	0.0237811	-0.688355	-0.16274	-0.673967	-0.514263	-0.659991	-0.642535	-0.639867	-0.300272	-0.545881	-0.24437	-0.542254	-0.57693	-0.684595	-0.0789487	-0.00275431	-0.553261	-0.175715	-0.719286	-0.379011	-0.481489	-0.615666	-0.578418	-0.684777	-0.565275	-0.203792	-0.432542	-0.819195	-0.615736	-0.867596	-0.219628	-0.531119	-0.615167	-0.3777	-0.202091
PE(40:6p) -H	-0.365404	-0.564534	-0.29389	0.18347	-0.00221884	0.0480787	-0.527341	-0.188194	0.0338917	-0.379596	0.02374	0.100873	-0.363875	0.389402	0.317784	-0.490446	-0.0403624	-0.468117	-0.26034	-0.450656	-0.487936	-0.380445	-0.0230854	-0.345551	-0.0423451	-0.329737	-0.306382	-0.545758	0.0243309	0.278163	-0.426872	-0.096675	-0.576171	-0.175161	-0.267408	-0.388338	-0.376111	-0.540977	-0.337546	0.0635838	-0.286457	-0.63538	-0.463481	-0.746038	-0.0419176	-0.263863	-0.50687	-0.347728	0.0609119
PE(36:4) -H	0.766267	0.616425	0.714348	0.901147	0.395409	0.77384	0.127837	0.971753	0.479332	0.489019	0.929743	0.54776	0.54275	0.742777	0.851259	0.722859	0.0988769	0.815345	0.798918	0.662724	0.539929	0.737497	0.899925	0.638939	0.542891	0.473054	0.811975	0.50178	0.0366147	0.737443	0.277206	0.0664354	0.512505	0.631725	0.772792	0.818293	0.799023	0.40958	0.784405	0.900512	0.458799	0.6834	0.702953	0.395208	0.806381	0.611781	0.426531	-0.377445	0.87972
PE(38:6) -H	0.46777	0.263934	0.435409	0.830471	0.117706	0.581081	-0.217044	0.818446	0.303573	0.132658	0.785679	0.363733	0.220982	0.667463	0.80413	0.407826	-0.159968	0.536978	0.538702	0.345039	0.181779	0.50957	0.7104	0.30241	0.237447	0.1498	0.60039	0.125449	-0.180161	0.615583	-0.10449	-0.264003	0.167261	0.317392	0.471027	0.537675	0.500208	0.0365719	0.489694	0.724588	0.0882533	0.396406	0.378997	0.0559727	0.577814	0.40502	0.0401932	-0.585955	0.775996
PE(38:6p) -H	-0.67409	-0.817549	-0.583156	-0.160371	-0.331956	-0.3223	-0.629596	-0.50194	-0.320204	-0.670328	-0.308613	-0.277317	-0.685992	0.0337824	-0.0130108	-0.773858	-0.309154	-0.721449	-0.588825	-0.739639	-0.769917	-0.623875	-0.36456	-0.658012	-0.393561	-0.583212	-0.570322	-0.764248	-0.236153	-0.0918403	-0.649596	-0.346154	-0.83767	-0.527127	-0.601611	-0.681684	-0.662861	-0.723411	-0.651518	-0.303247	-0.574176	-0.866899	-0.756899	-0.854466	-0.335884	-0.501881	-0.750997	-0.308846	-0.306912
PE(38:5) -H	0.135454	-0.0831289	0.119477	0.666056	0.0175788	0.398682	-0.493321	0.501453	0.153322	-0.13369	0.570646	0.254017	-0.0646352	0.64413	0.718677	0.0307942	-0.227201	0.163366	0.222679	-0.0195783	-0.136428	0.110219	0.496272	0.0238103	0.129308	-0.126481	0.229753	-0.181717	-0.214719	0.54079	-0.330933	-0.273457	-0.206857	0.124867	0.212796	0.185874	0.195347	-0.266104	0.172558	0.561502	-0.0761443	-0.0733265	0.0648292	-0.367573	0.485107	0.0591396	-0.220607	-0.73018	0.560314
PG(34:1) -H	-0.447254	-0.463613	-0.418853	-0.24155	0.0511392	-0.182091	-0.30718	-0.516059	-0.0548992	-0.258524	-0.326057	0.00523188	-0.288834	0.0408895	-0.116916	-0.521863	0.143777	-0.579566	-0.420856	-0.474638	-0.365736	-0.600588	-0.299648	-0.313035	0.00881951	-0.298442	-0.567959	-0.385468	0.199036	-0.0164097	-0.178636	0.235155	-0.462294	-0.149965	-0.316438	-0.511259	-0.438002	-0.374617	-0.426637	-0.204943	-0.0950382	-0.699099	-0.415211	-0.624166	-0.125653	-0.480637	-0.269284	-0.0752936	-0.291185
PG(36:1) -H	0.373348	0.395577	0.308659	0.303187	0.469268	0.405244	0.158892	0.273735	0.249746	0.418504	0.379109	0.383026	0.358722	0.442564	0.361275	0.312632	0.317617	0.323738	0.333935	0.282702	0.383326	0.0833291	0.447516	0.45705	0.621121	0.303997	0.153181	0.42898	0.261322	0.432588	0.411766	0.565117	0.247011	0.555587	0.522778	0.348035	0.470394	0.359221	0.406262	0.516921	0.624607	0.0785911	0.457055	0.0930719	0.742829	0.0339727	0.487728	-0.184272	0.270825
PI(34:1) -H	-0.366276	-0.410783	-0.401123	-0.0610987	0.124432	-0.0306342	-0.492652	-0.318928	0.334238	-0.20239	-0.254564	0.328739	-0.0582544	0.124008	-0.0361082	-0.406067	0.317422	-0.559851	-0.294159	-0.35004	-0.254932	-0.511433	-0.258927	-0.265012	0.0144471	-0.333777	-0.492591	-0.47982	0.446475	0.111178	-0.247416	0.201344	-0.261826	-0.0769361	-0.267856	-0.443965	-0.451904	-0.53598	-0.36017	-0.125375	-0.18208	-0.489744	-0.301006	-0.704995	-0.289978	-0.391806	-0.282876	-0.199679	0.0430888
PI(34:2) -H	-0.0996989	-0.140143	-0.12088	0.061318	0.441006	0.201862	-0.16528	-0.187893	0.538312	0.124318	-0.0824969	0.544517	0.222969	0.289732	0.0883805	-0.147103	0.606108	-0.3382	-0.042823	-0.0700469	0.0440897	-0.28749	-0.0494438	0.0418864	0.335522	-0.00461124	-0.280576	-0.167305	0.697468	0.307847	0.104162	0.535651	0.0118945	0.2271	0.00329101	-0.202121	-0.202072	-0.208196	-0.0957825	0.0722542	0.158378	-0.275033	-0.0557864	-0.440119	-0.0864139	-0.154544	0.0323986	0.0360242	0.166995
PI(36:4) -H	-0.627755	-0.582537	-0.609146	-0.505179	-0.0605784	-0.396153	-0.336847	-0.744784	-0.0606108	-0.353696	-0.625229	-0.0704466	-0.331649	-0.245652	-0.427507	-0.652635	0.187763	-0.788211	-0.604637	-0.581698	-0.441133	-0.742023	-0.598227	-0.4714	-0.188764	-0.420274	-0.757391	-0.527696	0.286825	-0.26436	-0.245428	0.192645	-0.469948	-0.327715	-0.539311	-0.711813	-0.678285	-0.505679	-0.626149	-0.507228	-0.269713	-0.74165	-0.559554	-0.671794	-0.504974	-0.58918	-0.364289	0.0878092	-0.465904
PI(36:4e) -H	-0.629328	-0.601131	-0.622935	-0.439121	-0.0876063	-0.370572	-0.433465	-0.690766	-0.0691838	-0.393268	-0.569089	-0.0607176	-0.359849	-0.184777	-0.354581	-0.6658	0.127901	-0.778174	-0.599889	-0.608702	-0.475114	-0.7619	-0.551029	-0.487097	-0.190105	-0.47076	-0.757598	-0.563403	0.229711	-0.219411	-0.310784	0.141487	-0.515695	-0.328011	-0.523075	-0.704011	-0.660633	-0.559946	-0.621075	-0.446788	-0.290251	-0.773035	-0.554109	-0.740984	-0.430764	-0.625076	-0.400975	-0.0493995	-0.411476
PI(36:1) -H	-0.437695	-0.342066	-0.444029	-0.477863	0.1174	-0.283027	-0.12608	-0.653693	0.0482897	-0.118827	-0.546273	0.0489301	-0.116416	-0.212444	-0.417032	-0.44904	0.356981	-0.610197	-0.446015	-0.381566	-0.200506	-0.621693	-0.485072	-0.250064	0.0170074	-0.224473	-0.645102	-0.275259	0.429562	-0.199335	0.00758347	0.425729	-0.241121	-0.11614	-0.337234	-0.534307	-0.479388	-0.264063	-0.437115	-0.396337	-0.0130723	-0.564723	-0.333211	-0.460357	-0.336494	-0.490157	-0.0954111	0.197792	-0.409199
PI(36:2) -H	-0.0788461	-0.0132842	-0.124585	-0.12586	0.403232	0.0796244	-0.0126799	-0.278513	0.316452	0.186387	-0.167805	0.364068	0.200581	0.126193	-0.0770647	-0.111926	0.532895	-0.263321	-0.0891065	-0.0656052	0.113838	-0.35616	-0.0925451	0.100233	0.377165	0.0322814	-0.345922	0.0204589	0.575699	0.147677	0.245491	0.645239	0.0376762	0.258068	0.0593542	-0.173479	-0.0982801	-0.0180512	-0.0671248	0.0166549	0.324192	-0.294296	0.0365862	-0.286041	0.0896091	-0.272427	0.206491	0.0741844	-0.0496365
PI(38:3) -H	-0.663298	-0.681104	-0.649252	-0.35306	-0.158535	-0.356019	-0.559504	-0.638754	-0.110922	-0.49041	-0.504157	-0.0889554	-0.449245	-0.111031	-0.25411	-0.718613	0.0128663	-0.792697	-0.614707	-0.67155	-0.572435	-0.770882	-0.508276	-0.552585	-0.246312	-0.547186	-0.745999	-0.657018	0.118747	-0.172765	-0.439313	0.00837338	-0.621053	-0.383746	-0.552533	-0.721891	-0.681524	-0.659629	-0.648919	-0.399649	-0.383122	-0.830559	-0.612557	-0.839206	-0.39983	-0.640975	-0.515994	-0.191222	-0.358687
PI(38:4) -H	-0.507083	-0.503102	-0.498397	-0.309491	0.0456386	-0.22757	-0.365177	-0.579369	0.0363092	-0.277038	-0.432294	0.0622457	-0.252189	-0.0380285	-0.21758	-0.55962	0.22195	-0.67278	-0.473078	-0.499926	-0.370707	-0.663641	-0.407615	-0.360416	-0.0416259	-0.355391	-0.649236	-0.461219	0.311138	-0.0725612	-0.208776	0.248887	-0.430619	-0.187939	-0.387733	-0.586598	-0.538086	-0.463084	-0.49502	-0.298423	-0.160137	-0.699252	-0.446994	-0.684671	-0.289017	-0.527057	-0.299659	-0.0458896	-0.292453
PI(40:5) -H	-0.503213	-0.478254	-0.506217	-0.335338	0.0229242	-0.251493	-0.363149	-0.58115	-0.00971506	-0.276013	-0.440662	0.0263797	-0.260486	-0.0674811	-0.242081	-0.55228	0.18781	-0.653037	-0.482067	-0.503694	-0.362481	-0.681806	-0.41037	-0.354456	-0.0422566	-0.365964	-0.663035	-0.433223	0.269423	-0.103145	-0.200548	0.249982	-0.43004	-0.186037	-0.3745	-0.577969	-0.513538	-0.441607	-0.488613	-0.300532	-0.137986	-0.701792	-0.422752	-0.667104	-0.243081	-0.562112	-0.273286	-0.0768656	-0.321257
PI(36:3) -H	0.428662	0.343818	0.326563	0.630174	0.52657	0.627584	-0.152546	0.533394	0.626463	0.385825	0.56757	0.720815	0.494571	0.693583	0.625181	0.362823	0.409197	0.320623	0.466327	0.340395	0.383398	0.171533	0.581873	0.453088	0.623679	0.218451	0.257159	0.231571	0.427926	0.688497	0.221548	0.433789	0.309665	0.604745	0.561459	0.401087	0.441927	0.0964688	0.456996	0.699382	0.468734	0.18982	0.494379	-0.125084	0.653384	0.132366	0.345634	-0.450576	0.691582
PI(38:5) -H	-0.464903	-0.402967	-0.536211	-0.294506	-0.0404021	-0.247045	-0.504777	-0.469049	0.0163305	-0.283587	-0.405071	0.061397	-0.209257	-0.0880049	-0.23871	-0.494286	0.117504	-0.586242	-0.455982	-0.48258	-0.320084	-0.708009	-0.379675	-0.336433	-0.0580879	-0.451643	-0.671667	-0.425946	0.212601	-0.117277	-0.259194	0.189799	-0.374241	-0.161858	-0.315891	-0.524853	-0.446857	-0.493208	-0.445893	-0.244319	-0.140633	-0.636618	-0.308232	-0.696668	-0.15167	-0.647234	-0.237716	-0.306308	-0.227826
PI(40:7) -H	-0.419728	-0.450592	-0.408734	-0.183782	0.152295	-0.100288	-0.345232	-0.477958	0.185729	-0.197366	-0.3286	0.205332	-0.148048	0.0846419	-0.102577	-0.479484	0.324706	-0.613791	-0.36734	-0.409126	-0.295514	-0.570165	-0.308715	-0.278274	0.0491666	-0.277872	-0.555079	-0.428311	0.420683	0.0572228	-0.160424	0.304647	-0.348627	-0.0935583	-0.305642	-0.506603	-0.478706	-0.436886	-0.409403	-0.19345	-0.108835	-0.616847	-0.381307	-0.666411	-0.25761	-0.422244	-0.257682	-0.0350823	-0.15115
PS(34:1) -H	-0.738128	-0.568696	-0.754653	-0.79662	-0.382453	-0.709174	-0.332505	-0.87416	-0.503602	-0.499587	-0.813706	-0.489307	-0.546289	-0.599822	-0.716238	-0.724609	-0.172159	-0.767974	-0.788299	-0.713193	-0.538185	-0.876218	-0.772376	-0.597763	-0.417288	-0.574494	-0.888901	-0.480053	-0.115426	-0.628615	-0.323369	-0.0060945	-0.578455	-0.52513	-0.645586	-0.779291	-0.680489	-0.458901	-0.730956	-0.713941	-0.340013	-0.801083	-0.585735	-0.559693	-0.457997	-0.811515	-0.368367	-0.00389141	-0.792864
PS(34:1e) -H	-0.917745	-0.810576	-0.861001	-0.868033	-0.748934	-0.922439	-0.416705	-0.933293	-0.837593	-0.808868	-0.888664	-0.862031	-0.887822	-0.771339	-0.779463	-0.898594	-0.577805	-0.847374	-0.94495	-0.893084	-0.836182	-0.834027	-0.90412	-0.874308	-0.813377	-0.740021	-0.859884	-0.703791	-0.53062	-0.837169	-0.628983	-0.499983	-0.834287	-0.885994	-0.91448	-0.907648	-0.860733	-0.620812	-0.918745	-0.915801	-0.727807	-0.861373	-0.872452	-0.564608	-0.720827	-0.769762	-0.71257	0.00680502	-0.950899
PS(35:1) -H	-0.863111	-0.762319	-0.820324	-0.79834	-0.49213	-0.771951	-0.395546	-0.9467	-0.59632	-0.660642	-0.847945	-0.600307	-0.722245	-0.600039	-0.69349	-0.867484	-0.28694	-0.885956	-0.880315	-0.836665	-0.7233	-0.887727	-0.836472	-0.753516	-0.571913	-0.650537	-0.90524	-0.65274	-0.222568	-0.655062	-0.481998	-0.19149	-0.753289	-0.691886	-0.805526	-0.89496	-0.830268	-0.589667	-0.859183	-0.800685	-0.53897	-0.909699	-0.79345	-0.65468	-0.625687	-0.783363	-0.585737	0.0382083	-0.848281
PS(36:1) -H	-0.702041	-0.551974	-0.690315	-0.761376	-0.424901	-0.704368	-0.265358	-0.831409	-0.63441	-0.512143	-0.738707	-0.598305	-0.616121	-0.571399	-0.653675	-0.703314	-0.29006	-0.687056	-0.759616	-0.702921	-0.560122	-0.804237	-0.70097	-0.584136	-0.425659	-0.531905	-0.806736	-0.425083	-0.267442	-0.621287	-0.319085	-0.0763387	-0.624583	-0.537642	-0.615791	-0.723013	-0.610001	-0.381024	-0.68976	-0.669192	-0.324986	-0.792928	-0.588248	-0.479395	-0.356152	-0.754859	-0.371822	-0.000648107	-0.82604
PS(36:2) -H	-0.733275	-0.526623	-0.729022	-0.925474	-0.439643	-0.803722	-0.166683	-0.935312	-0.598017	-0.476798	-0.903481	-0.616358	-0.554903	-0.766693	-0.863426	-0.69023	-0.201908	-0.735678	-0.803801	-0.672154	-0.506441	-0.806148	-0.855727	-0.598153	-0.497422	-0.513349	-0.851904	-0.409865	-0.163182	-0.773516	-0.25724	-0.0408758	-0.518605	-0.584585	-0.689057	-0.76959	-0.687626	-0.353385	-0.737767	-0.839835	-0.356601	-0.709355	-0.596231	-0.381813	-0.578025	-0.741586	-0.331545	0.196881	-0.918868
PS(38:2) -H	-0.856169	-0.720368	-0.804356	-0.900937	-0.544002	-0.849068	-0.276181	-0.986542	-0.666247	-0.642058	-0.920419	-0.696954	-0.721285	-0.740083	-0.816061	-0.833707	-0.31432	-0.85513	-0.891057	-0.800817	-0.691837	-0.835021	-0.904077	-0.752247	-0.638991	-0.610429	-0.878277	-0.596141	-0.262133	-0.775609	-0.433768	-0.223828	-0.696421	-0.737626	-0.83605	-0.883215	-0.831554	-0.51094	-0.861568	-0.899693	-0.553362	-0.827492	-0.789957	-0.514199	-0.718499	-0.736315	-0.551585	0.179456	-0.940621
PS(38:3) -H	-0.633501	-0.478453	-0.628396	-0.721145	-0.358509	-0.645849	-0.213528	-0.782527	-0.591382	-0.438415	-0.685187	-0.545575	-0.54911	-0.5248	-0.61352	-0.637141	-0.239234	-0.623216	-0.697185	-0.638941	-0.487618	-0.760984	-0.638656	-0.508232	-0.345168	-0.468713	-0.760225	-0.348514	-0.225742	-0.569917	-0.246073	-0.00357252	-0.561928	-0.458657	-0.538171	-0.657304	-0.535507	-0.310177	-0.61949	-0.60446	-0.238257	-0.744235	-0.513189	-0.428272	-0.274098	-0.718638	-0.291867	0.00781531	-0.784248
PS(38:4) -H	-0.339908	-0.302238	-0.36608	-0.230331	0.148162	-0.119832	-0.26969	-0.441623	0.081052	-0.119061	-0.30593	0.13863	-0.10972	0.0330818	-0.144553	-0.390635	0.2714	-0.489399	-0.333186	-0.354167	-0.198233	-0.57403	-0.259941	-0.184969	0.122628	-0.238263	-0.545295	-0.262405	0.333197	0.00788463	-0.0562065	0.378897	-0.283102	-0.0141032	-0.192901	-0.415152	-0.332213	-0.291238	-0.321116	-0.144686	0.0433322	-0.571613	-0.23859	-0.547941	-0.0475438	-0.481896	-0.097737	-0.0974287	-0.208052
PS(38:5) -H	-0.581906	-0.359154	-0.609968	-0.84252	-0.199685	-0.635656	-0.0678618	-0.8456	-0.287779	-0.255515	-0.844241	-0.328411	-0.276603	-0.673437	-0.823175	-0.523466	0.102204	-0.659157	-0.647908	-0.484337	-0.280599	-0.715195	-0.776492	-0.410531	-0.292123	-0.360038	-0.777817	-0.281234	0.16122	-0.634962	-0.0619836	0.213819	-0.270713	-0.371102	-0.533577	-0.651936	-0.590791	-0.251688	-0.594291	-0.735997	-0.175701	-0.541539	-0.413525	-0.305093	-0.560918	-0.633959	-0.134689	0.297535	-0.745125
PS(40:3) -H	-0.85362	-0.805961	-0.852243	-0.600299	-0.445099	-0.637623	-0.654178	-0.81004	-0.398223	-0.695935	-0.727601	-0.389968	-0.666272	-0.406471	-0.509354	-0.877293	-0.243815	-0.913631	-0.832822	-0.854796	-0.745752	-0.930991	-0.738823	-0.760189	-0.519514	-0.749229	-0.916249	-0.77782	-0.136582	-0.474503	-0.608759	-0.216108	-0.773126	-0.633782	-0.760363	-0.888738	-0.835235	-0.773737	-0.841879	-0.648961	-0.5837	-0.941301	-0.761048	-0.875582	-0.560719	-0.831957	-0.658465	-0.239559	-0.608923
PS(40:4) -H	-0.582113	-0.439237	-0.637734	-0.561181	-0.325393	-0.534035	-0.420836	-0.63013	-0.458667	-0.433088	-0.563175	-0.384947	-0.474105	-0.379727	-0.469027	-0.595928	-0.232209	-0.581147	-0.634029	-0.624286	-0.456305	-0.799194	-0.525733	-0.468117	-0.267805	-0.544909	-0.762455	-0.381462	-0.194846	-0.433958	-0.316072	0.000284054	-0.53999	-0.368037	-0.439584	-0.601747	-0.464665	-0.410644	-0.557207	-0.44171	-0.209521	-0.73929	-0.405526	-0.568958	-0.113654	-0.793389	-0.278724	-0.288255	-0.585843
PS(40:5) -H	-0.534693	-0.43662	-0.586816	-0.435071	-0.193062	-0.401825	-0.448928	-0.567979	-0.278805	-0.37352	-0.477751	-0.205623	-0.383534	-0.224194	-0.342143	-0.566195	-0.0914594	-0.585202	-0.559879	-0.576616	-0.413678	-0.76545	-0.444016	-0.411409	-0.159923	-0.496715	-0.722876	-0.397505	-0.0365426	-0.277047	-0.288496	0.091884	-0.499785	-0.274196	-0.381306	-0.571041	-0.450547	-0.436514	-0.509194	-0.338575	-0.165361	-0.728009	-0.377744	-0.634755	-0.093166	-0.73201	-0.266629	-0.298044	-0.443676
PS(36:1e) -H	-0.82297	-0.731398	-0.803642	-0.699084	-0.558044	-0.739261	-0.497689	-0.827819	-0.682284	-0.700369	-0.729693	-0.643794	-0.770442	-0.524017	-0.579746	-0.84294	-0.44055	-0.79585	-0.847318	-0.848802	-0.746454	-0.883688	-0.726788	-0.742944	-0.564606	-0.701878	-0.865566	-0.635785	-0.392845	-0.606897	-0.551506	-0.284537	-0.806057	-0.675781	-0.735382	-0.828396	-0.731086	-0.601327	-0.805773	-0.681709	-0.526416	-0.921373	-0.734571	-0.68492	-0.423778	-0.82968	-0.592678	-0.190506	-0.786707
PS(36:2) -H	-0.756234	-0.558413	-0.744386	-0.932411	-0.448153	-0.813742	-0.176788	-0.954145	-0.590221	-0.496828	-0.921421	-0.617367	-0.569325	-0.7736	-0.871653	-0.712906	-0.19768	-0.765116	-0.819921	-0.688363	-0.529454	-0.811074	-0.878003	-0.622965	-0.521751	-0.524964	-0.861235	-0.442945	-0.152879	-0.780028	-0.278245	-0.0591915	-0.534294	-0.609566	-0.720001	-0.794565	-0.722818	-0.380779	-0.762867	-0.86388	-0.391128	-0.721045	-0.629888	-0.40042	-0.629013	-0.73593	-0.364378	0.217581	-0.923561
PS(36:3) -H	-0.788954	-0.619247	-0.811267	-0.826566	-0.412572	-0.743235	-0.390078	-0.907942	-0.466148	-0.540772	-0.872102	-0.474058	-0.553339	-0.643299	-0.763944	-0.764659	-0.158283	-0.832845	-0.829135	-0.746138	-0.571266	-0.911176	-0.838605	-0.65089	-0.476789	-0.62729	-0.933294	-0.554121	-0.0799605	-0.663796	-0.376765	-0.0428139	-0.58714	-0.575256	-0.708645	-0.835101	-0.756423	-0.537596	-0.786873	-0.774556	-0.415691	-0.811596	-0.63088	-0.612201	-0.572273	-0.835504	-0.42402	-0.00180376	-0.791003
PS(40:1) -H	-0.917756	-0.943621	-0.908452	-0.477525	-0.6891	-0.673379	-0.886009	-0.678407	-0.483791	-0.912722	-0.653998	-0.500378	-0.827387	-0.400959	-0.41165	-0.938876	-0.529013	-0.913273	-0.85871	-0.937848	-0.924577	-0.867745	-0.725547	-0.92335	-0.768685	-0.917533	-0.840679	-0.980996	-0.40188	-0.49654	-0.905467	-0.621776	-0.906213	-0.828741	-0.874649	-0.909118	-0.906985	-0.985863	-0.908073	-0.653779	-0.881711	-0.915244	-0.875776	-0.969243	-0.674563	-0.79615	-0.918324	-0.45739	-0.503111
PS(40:2) -H	-0.857859	-0.804607	-0.800677	-0.707313	-0.412502	-0.686802	-0.433156	-0.920726	-0.472967	-0.649846	-0.797088	-0.482706	-0.688437	-0.484848	-0.597733	-0.878752	-0.196882	-0.921397	-0.847264	-0.82903	-0.730595	-0.870275	-0.794427	-0.745887	-0.523174	-0.632774	-0.885282	-0.706033	-0.115547	-0.543241	-0.494987	-0.156505	-0.758968	-0.656815	-0.799216	-0.901896	-0.857925	-0.642088	-0.854536	-0.745824	-0.549422	-0.927046	-0.819032	-0.73032	-0.654224	-0.734701	-0.623792	0.0425486	-0.752966
PS(38:1) -H	-0.79902	-0.803033	-0.713305	-0.564618	-0.416345	-0.602769	-0.432289	-0.810625	-0.53918	-0.664888	-0.63739	-0.515008	-0.745624	-0.339702	-0.419514	-0.852638	-0.301184	-0.830034	-0.778162	-0.814002	-0.761699	-0.783012	-0.647562	-0.718196	-0.487572	-0.594301	-0.772284	-0.680828	-0.247406	-0.431534	-0.522984	-0.230652	-0.824342	-0.631915	-0.733596	-0.822378	-0.766848	-0.605484	-0.785953	-0.611622	-0.532509	-0.933151	-0.812817	-0.716784	-0.493281	-0.659223	-0.653095	-0.0393338	-0.687928
PS(38:2) -H	-0.870513	-0.753169	-0.807838	-0.88542	-0.533821	-0.837559	-0.286328	-0.993609	-0.633926	-0.654113	-0.921686	-0.674117	-0.724823	-0.721212	-0.80105	-0.851033	-0.292299	-0.882615	-0.893658	-0.808375	-0.710242	-0.828077	-0.911165	-0.768852	-0.6493	-0.611404	-0.875222	-0.631629	-0.232346	-0.756768	-0.451472	-0.233848	-0.707575	-0.750548	-0.858885	-0.901379	-0.863903	-0.540136	-0.878157	-0.907262	-0.584102	-0.835002	-0.82222	-0.53856	-0.768266	-0.713797	-0.585794	0.203629	-0.923224
Cholesterol M+H-H2O	-0.358305	-0.062094	-0.41537	-0.831705	-0.538996	-0.738004	0.108309	-0.541504	-0.706279	-0.249957	-0.678317	-0.7368	-0.34146	-0.901443	-0.862224	-0.244088	-0.410857	-0.205889	-0.496551	-0.299141	-0.173181	-0.390846	-0.627901	-0.315686	-0.488594	-0.295434	-0.449491	0.00964601	-0.444163	-0.864165	-0.0621744	-0.194158	-0.137585	-0.444835	-0.384098	-0.330726	-0.249786	0.037652	-0.370716	-0.685296	-0.183038	-0.161174	-0.175676	0.186999	-0.315804	-0.476409	-0.00736401	0.175197	-0.795452
Cer(d40:2) +H	0.616632	0.630874	0.451566	0.604713	0.341998	0.564219	-0.0347796	0.749113	0.410781	0.459618	0.65272	0.513327	0.548028	0.502842	0.542565	0.606099	0.137852	0.651857	0.587798	0.510498	0.545754	0.356843	0.671547	0.575955	0.550137	0.267381	0.443794	0.48957	0.10207	0.517352	0.286796	0.258011	0.494181	0.624724	0.718899	0.64572	0.714755	0.322971	0.64483	0.742748	0.545325	0.491966	0.754065	0.225991	0.860617	0.185214	0.53504	-0.566036	0.676872
Cer(d32:1) +H	0.573737	0.411897	0.563618	0.75179	0.0880359	0.538595	0.0457887	0.844563	0.183231	0.230254	0.783853	0.224092	0.258099	0.532317	0.70871	0.542875	-0.211285	0.697305	0.610586	0.475256	0.292958	0.681052	0.720902	0.392232	0.216555	0.299477	0.742731	0.315546	-0.276324	0.502897	0.040826	-0.28164	0.294967	0.326344	0.525277	0.659364	0.616055	0.265288	0.586089	0.676403	0.160346	0.581184	0.462571	0.360366	0.578384	0.552721	0.168024	-0.37004	0.678198
Cer(d34:1) +H	0.228797	0.029174	0.221561	0.640316	-0.172435	0.323875	-0.354903	0.634774	0.0434369	-0.137791	0.582644	0.0778658	-0.0566318	0.44187	0.620194	0.182373	-0.419773	0.348718	0.303464	0.11505	-0.0783558	0.364546	0.480886	0.0314632	-0.0778061	-0.0701264	0.444136	-0.100634	-0.426941	0.369452	-0.351467	-0.556853	-0.0658354	0.0125186	0.196968	0.320302	0.267193	-0.161288	0.246072	0.471111	-0.208551	0.232537	0.122217	-0.0590001	0.325759	0.26527	-0.222804	-0.607128	0.558053
Cer(d36:1) +H	0.582064	0.404464	0.532563	0.849937	0.209991	0.64699	-0.100299	0.888849	0.418363	0.269354	0.817437	0.459361	0.375574	0.659369	0.789375	0.54379	-0.0426257	0.638228	0.64292	0.484833	0.333813	0.613636	0.753861	0.423448	0.31973	0.26185	0.687393	0.24971	-0.0653105	0.638977	0.0269521	-0.164374	0.340962	0.421984	0.568983	0.643642	0.592678	0.153212	0.596732	0.762148	0.191602	0.556319	0.509755	0.195574	0.587888	0.501021	0.179223	-0.49258	0.842407
Cer(d40:1) +H	0.739314	0.673974	0.63847	0.76767	0.590418	0.771792	0.151319	0.807338	0.580726	0.615366	0.809303	0.690162	0.659724	0.741806	0.742555	0.688873	0.354395	0.71206	0.738803	0.635836	0.640628	0.513069	0.835569	0.720233	0.760468	0.488313	0.596423	0.585041	0.301316	0.752693	0.454773	0.450149	0.560296	0.78966	0.83713	0.744753	0.795694	0.460442	0.766998	0.896312	0.696808	0.533743	0.782392	0.2932	0.931697	0.403358	0.613895	-0.363528	0.791472
Cer(d41:1) +H	0.732493	0.709224	0.602399	0.702549	0.580554	0.731551	0.142217	0.782881	0.602629	0.633997	0.745288	0.701473	0.70264	0.661846	0.653841	0.702773	0.383765	0.701719	0.718959	0.644306	0.678427	0.473973	0.779904	0.72512	0.749742	0.464998	0.549159	0.599888	0.340788	0.690555	0.474119	0.482144	0.613575	0.792953	0.832825	0.732738	0.786508	0.458065	0.757064	0.849401	0.708557	0.560713	0.820127	0.304914	0.897537	0.352046	0.656751	-0.367338	0.770598
Cer(d42:1) +H	0.842086	0.796349	0.73973	0.778334	0.579225	0.787893	0.276148	0.893437	0.555473	0.6902	0.857611	0.652438	0.721258	0.695142	0.729293	0.811956	0.322739	0.850447	0.825177	0.748903	0.736549	0.649349	0.885696	0.800781	0.761989	0.578829	0.720132	0.707681	0.247571	0.722107	0.532404	0.421579	0.673702	0.823487	0.908578	0.861158	0.90285	0.590121	0.864389	0.916928	0.74432	0.694117	0.87973	0.478461	0.962908	0.512135	0.703832	-0.294043	0.806182
Cer(d42:2) +H	0.671085	0.578978	0.564782	0.802299	0.339093	0.681352	-0.0296988	0.884957	0.421447	0.422927	0.830098	0.52088	0.495175	0.675406	0.75942	0.630071	0.0602324	0.72154	0.682363	0.545603	0.488492	0.527422	0.814815	0.574601	0.530751	0.325566	0.623204	0.446248	0.0126492	0.662479	0.214954	0.106161	0.437493	0.607303	0.736321	0.719195	0.74908	0.31105	0.699462	0.857532	0.464916	0.538847	0.699108	0.242486	0.873005	0.374639	0.423244	-0.563994	0.805976
Cer(d34:2) +H	0.143578	-0.0373207	0.122417	0.562145	-0.252559	0.23711	-0.4381	0.567831	0.016614	-0.214414	0.485762	0.035353	-0.105675	0.348968	0.527623	0.111248	-0.457912	0.264395	0.218709	0.0421022	-0.14117	0.28182	0.378424	-0.0545592	-0.172962	-0.16608	0.355176	-0.187538	-0.445791	0.280899	-0.431315	-0.619253	-0.108934	-0.0729334	0.106949	0.23467	0.174382	-0.256483	0.157773	0.375553	-0.302	0.185972	0.0605958	-0.127543	0.217183	0.182365	-0.291953	-0.639236	0.507717
Cer(d40:2) +H	0.673206	0.648053	0.52939	0.697527	0.301115	0.60812	-0.010155	0.855067	0.389836	0.449247	0.748668	0.482727	0.533347	0.544692	0.628346	0.661059	0.0544974	0.739354	0.656516	0.561595	0.542847	0.487197	0.747714	0.588679	0.509133	0.304628	0.573739	0.500902	0.00713747	0.552443	0.253951	0.133698	0.505261	0.606399	0.741606	0.721539	0.765766	0.347239	0.698919	0.793065	0.496555	0.58351	0.762306	0.301473	0.865178	0.30569	0.499093	-0.56653	0.744132
Cer(d42:2) +H	0.808819	0.788816	0.681318	0.720823	0.674252	0.792545	0.249956	0.818087	0.733454	0.740233	0.75695	0.801877	0.829135	0.663954	0.64313	0.795384	0.518289	0.749557	0.799256	0.754868	0.78761	0.571579	0.796532	0.807812	0.805602	0.567987	0.623863	0.668532	0.481078	0.721487	0.576457	0.56403	0.750772	0.862881	0.881923	0.79567	0.820016	0.533024	0.823423	0.857169	0.76237	0.687667	0.886242	0.406782	0.831602	0.465443	0.738263	-0.229218	0.830335
Cer(d42:3) +H	0.669225	0.766883	0.497241	0.44494	0.293062	0.460488	0.169564	0.70556	0.26199	0.536033	0.573435	0.358353	0.570797	0.308808	0.368103	0.693003	0.0889956	0.754634	0.590763	0.582736	0.6423	0.409341	0.617314	0.637111	0.528458	0.349295	0.473391	0.663109	0.0158957	0.347098	0.422491	0.288956	0.596223	0.624536	0.750119	0.707872	0.798172	0.515154	0.691868	0.65122	0.634577	0.601929	0.837863	0.464111	0.880681	0.203069	0.67913	-0.414169	0.517565
Cer(d44:2) +H	0.654943	0.500401	0.599784	0.867692	0.481038	0.771507	0.016225	0.83058	0.50259	0.449399	0.872198	0.614893	0.488886	0.832924	0.87169	0.573934	0.194514	0.647603	0.693086	0.524739	0.457451	0.52134	0.860716	0.58793	0.638229	0.39635	0.621206	0.413729	0.146823	0.803402	0.259959	0.230899	0.373737	0.659615	0.735304	0.680284	0.706969	0.310243	0.686452	0.910457	0.511512	0.43224	0.619516	0.162038	0.877919	0.430203	0.393216	-0.458528	0.825336
Cer(d43:2) +H	0.585605	0.57711	0.419703	0.633208	0.390514	0.597806	-0.0983983	0.733324	0.537302	0.452141	0.633782	0.620581	0.584054	0.544073	0.559375	0.573719	0.234008	0.576616	0.579776	0.496463	0.532447	0.329848	0.645472	0.552981	0.556814	0.244227	0.410913	0.409839	0.227263	0.566156	0.256664	0.286487	0.498731	0.62721	0.685144	0.598867	0.642975	0.236332	0.60973	0.734192	0.503018	0.471685	0.717316	0.13479	0.76306	0.187377	0.489174	-0.558286	0.740433
CerG1(d34:1) +H	-0.797751	-0.748711	-0.762267	-0.660424	-0.330253	-0.612047	-0.428425	-0.849617	-0.198193	-0.563275	-0.812519	-0.27859	-0.499455	-0.501036	-0.627197	-0.78093	-0.00710425	-0.916483	-0.761462	-0.705715	-0.615315	-0.76852	-0.821852	-0.694426	-0.523654	-0.585471	-0.819376	-0.726869	0.119926	-0.509543	-0.461327	-0.126982	-0.565552	-0.61171	-0.789481	-0.861848	-0.890372	-0.680564	-0.813545	-0.767745	-0.5911	-0.737036	-0.754755	-0.688957	-0.869849	-0.610271	-0.594512	0.144852	-0.590704
CerG3(d34:1) +H	-0.113131	-0.12804	-0.162672	0.0113089	0.309299	0.124252	-0.217039	-0.145988	0.579667	0.0783295	-0.16163	0.519903	0.257488	0.120519	-0.0387313	-0.107921	0.549663	-0.329995	-0.0512405	-0.0359622	0.054801	-0.227058	-0.151714	-0.0153216	0.159548	-0.0709401	-0.251395	-0.228561	0.671359	0.173533	0.0171881	0.358188	0.105867	0.122074	-0.0740061	-0.203932	-0.261833	-0.284616	-0.126244	-0.0467862	-0.00325607	-0.115116	-0.0496934	-0.376265	-0.316496	-0.114565	-0.0228969	0.0477885	0.203259
CerG3(d42:2) +H	-0.524794	-0.519517	-0.533717	-0.337548	-0.0609003	-0.279938	-0.417344	-0.530432	0.198293	-0.316966	-0.530559	0.116416	-0.167722	-0.209585	-0.351863	-0.512369	0.246257	-0.700296	-0.462266	-0.435363	-0.350984	-0.551887	-0.542162	-0.431286	-0.252049	-0.40718	-0.590035	-0.578685	0.390552	-0.190757	-0.311734	0.0497304	-0.286408	-0.311836	-0.505463	-0.602889	-0.659888	-0.588553	-0.540828	-0.454316	-0.391845	-0.476818	-0.471845	-0.623723	-0.681719	-0.407014	-0.398202	0.0523747	-0.193103
ChE(18:1) +NH4	-0.769026	-0.571646	-0.810202	-0.835543	-0.556136	-0.806286	-0.418097	-0.843924	-0.673197	-0.596811	-0.82664	-0.646782	-0.646509	-0.697922	-0.762887	-0.742645	-0.385524	-0.729547	-0.837936	-0.767551	-0.600821	-0.904872	-0.795655	-0.663617	-0.540449	-0.678385	-0.904566	-0.49921	-0.339757	-0.739768	-0.429649	-0.180003	-0.638796	-0.61873	-0.677047	-0.779875	-0.662783	-0.494868	-0.757303	-0.74599	-0.419644	-0.802568	-0.585357	-0.550023	-0.410832	-0.89324	-0.416556	-0.157147	-0.845765
ChE(18:2) +NH4	-0.554607	-0.301897	-0.582048	-0.874741	-0.367768	-0.723021	-0.0264264	-0.79705	-0.602231	-0.314867	-0.78714	-0.59295	-0.421884	-0.741995	-0.822985	-0.501722	-0.189338	-0.521798	-0.661498	-0.511132	-0.323744	-0.688475	-0.716894	-0.418178	-0.358525	-0.380628	-0.725574	-0.179189	-0.188009	-0.736206	-0.0900496	0.0622391	-0.356202	-0.426938	-0.49481	-0.5802	-0.463772	-0.142009	-0.55422	-0.708885	-0.153751	-0.548209	-0.378304	-0.182913	-0.341421	-0.677789	-0.114253	0.178564	-0.868567
ChE(18:3) +NH4	-0.711131	-0.467495	-0.732405	-0.956469	-0.56358	-0.868748	-0.18097	-0.881031	-0.730838	-0.508453	-0.896829	-0.740768	-0.594203	-0.859323	-0.909319	-0.649998	-0.362877	-0.649395	-0.806137	-0.665189	-0.503015	-0.785862	-0.852027	-0.605016	-0.572466	-0.554192	-0.825129	-0.362938	-0.3416	-0.868312	-0.292653	-0.158532	-0.510503	-0.62656	-0.672502	-0.721096	-0.622547	-0.320936	-0.713293	-0.850072	-0.376498	-0.650295	-0.542053	-0.302588	-0.510282	-0.775161	-0.312715	0.100353	-0.954889
ChE(20:2) +NH4	-0.770752	-0.643809	-0.799159	-0.671751	-0.639298	-0.749726	-0.567023	-0.722407	-0.746948	-0.705741	-0.676539	-0.687863	-0.761165	-0.552532	-0.570915	-0.777739	-0.565235	-0.691397	-0.816768	-0.823544	-0.711589	-0.876815	-0.675078	-0.715308	-0.581864	-0.750265	-0.839841	-0.582186	-0.527307	-0.638359	-0.58358	-0.360282	-0.773906	-0.660329	-0.667111	-0.752919	-0.630481	-0.586417	-0.747092	-0.623372	-0.506108	-0.858875	-0.627626	-0.650056	-0.284947	-0.886045	-0.544521	-0.375643	-0.748293
ChE(20:3) +NH4	-0.792671	-0.65073	-0.826613	-0.716892	-0.615658	-0.767792	-0.560665	-0.770175	-0.708968	-0.69283	-0.730457	-0.660017	-0.736535	-0.585434	-0.62335	-0.792524	-0.504776	-0.733746	-0.839819	-0.829961	-0.699971	-0.911935	-0.722751	-0.720359	-0.576251	-0.754103	-0.883708	-0.592188	-0.456622	-0.660459	-0.563233	-0.309891	-0.754527	-0.658238	-0.688016	-0.786043	-0.667047	-0.597706	-0.772043	-0.664362	-0.500698	-0.870026	-0.63577	-0.665282	-0.339561	-0.909389	-0.532152	-0.332954	-0.769209
ChE(20:4) +NH4	-0.856673	-0.719036	-0.875512	-0.772082	-0.66638	-0.82762	-0.571284	-0.834334	-0.744004	-0.749751	-0.796412	-0.712114	-0.79241	-0.644212	-0.679691	-0.85164	-0.530132	-0.798657	-0.897825	-0.879956	-0.760007	-0.938075	-0.795259	-0.787847	-0.653018	-0.791193	-0.920624	-0.655573	-0.47447	-0.718881	-0.610557	-0.364625	-0.8005	-0.734846	-0.76968	-0.850768	-0.746555	-0.64598	-0.840428	-0.745686	-0.580194	-0.904312	-0.715367	-0.688303	-0.450082	-0.919877	-0.601298	-0.283166	-0.824837
ChE(20:5) +NH4	-0.84663	-0.861269	-0.810185	-0.485228	-0.540635	-0.61339	-0.699089	-0.720682	-0.543887	-0.789397	-0.597379	-0.506594	-0.803501	-0.30985	-0.357954	-0.90044	-0.44536	-0.850991	-0.813399	-0.894674	-0.848771	-0.8631	-0.632575	-0.802756	-0.575482	-0.770985	-0.822393	-0.811022	-0.364837	-0.420047	-0.716174	-0.398027	-0.902915	-0.692424	-0.75844	-0.849759	-0.789945	-0.789705	-0.825613	-0.564418	-0.654128	-0.977004	-0.815711	-0.885181	-0.449053	-0.781376	-0.764655	-0.35168	-0.584664
ChE(21:3) +NH4	-0.396802	-0.393547	-0.410385	-0.225629	0.172145	-0.110288	-0.321521	-0.477155	0.260071	-0.146872	-0.376103	0.255646	-0.0632204	0.0167682	-0.17935	-0.431207	0.395479	-0.603804	-0.351636	-0.358784	-0.224838	-0.560172	-0.350092	-0.24738	0.0510145	-0.263944	-0.561455	-0.398323	0.504638	0.0161358	-0.116014	0.347281	-0.249488	-0.0704605	-0.294692	-0.492031	-0.477462	-0.42031	-0.393657	-0.231263	-0.0918781	-0.537545	-0.325978	-0.619854	-0.323523	-0.417229	-0.199493	0.00825329	-0.136086
ChE(22:3) +NH4	-0.815819	-0.774543	-0.788386	-0.577146	-0.733007	-0.741067	-0.619217	-0.684276	-0.823028	-0.830199	-0.605097	-0.772006	-0.901608	-0.48101	-0.454682	-0.845863	-0.708334	-0.711542	-0.827284	-0.883259	-0.852437	-0.803697	-0.639079	-0.812066	-0.696994	-0.783639	-0.761382	-0.701417	-0.674155	-0.597872	-0.72748	-0.570458	-0.909188	-0.775359	-0.748542	-0.777318	-0.688774	-0.671691	-0.792592	-0.614658	-0.668415	-0.895133	-0.765485	-0.694289	-0.355274	-0.793095	-0.727394	-0.388155	-0.719894
ChE(22:4) +NH4	-0.840257	-0.751827	-0.860511	-0.63909	-0.942431	-0.860978	-0.728128	-0.627623	-0.918882	-0.923012	-0.663406	-0.895506	-0.941365	-0.66265	-0.573514	-0.825742	-0.900585	-0.669458	-0.867068	-0.898639	-0.878787	-0.800218	-0.716609	-0.886847	-0.886802	-0.909805	-0.764609	-0.742792	-0.854932	-0.765959	-0.855572	-0.797105	-0.88404	-0.896744	-0.805342	-0.771889	-0.699035	-0.744298	-0.822952	-0.703339	-0.811784	-0.793657	-0.738453	-0.651095	-0.438417	-0.850167	-0.778813	-0.52414	-0.730663
ChE(22:5) +NH4	-0.923114	-0.912965	-0.900653	-0.569056	-0.747123	-0.753783	-0.786453	-0.737106	-0.704972	-0.921328	-0.672559	-0.682268	-0.923195	-0.466829	-0.462744	-0.953083	-0.6523	-0.86646	-0.900222	-0.971529	-0.944232	-0.895762	-0.725333	-0.918682	-0.767493	-0.896845	-0.858084	-0.885199	-0.570016	-0.581352	-0.855297	-0.61556	-0.97104	-0.847111	-0.860245	-0.89948	-0.845872	-0.868912	-0.904683	-0.674344	-0.809004	-0.975543	-0.874557	-0.882218	-0.53449	-0.850004	-0.866502	-0.43835	-0.665272
Co(Q10) +H	-0.898659	-0.746637	-0.866967	-0.929532	-0.690303	-0.930102	-0.373492	-0.968198	-0.783489	-0.737736	-0.941385	-0.810792	-0.806581	-0.818715	-0.854958	-0.865049	-0.480564	-0.848572	-0.942238	-0.858226	-0.758791	-0.86898	-0.937646	-0.824886	-0.755265	-0.713584	-0.903215	-0.644284	-0.428877	-0.864071	-0.544098	-0.379021	-0.754565	-0.828559	-0.882075	-0.903035	-0.844469	-0.574412	-0.901608	-0.937069	-0.64656	-0.837611	-0.809159	-0.535236	-0.71595	-0.807381	-0.617106	0.0486382	-0.972209
DG(32:0) +NH4	0.737459	0.626548	0.667112	0.783871	0.726981	0.843887	0.220107	0.776045	0.924272	0.688565	0.728614	0.927522	0.831962	0.730458	0.690091	0.718525	0.654354	0.605535	0.789938	0.734072	0.707993	0.627943	0.736914	0.723065	0.734832	0.574615	0.649381	0.48585	0.6622	0.798161	0.495178	0.508443	0.724861	0.787668	0.75151	0.70199	0.639149	0.386537	0.73571	0.78946	0.588583	0.684537	0.719718	0.308376	0.516412	0.607257	0.564823	-0.0567656	0.920294
DG(32:1) +NH4	0.886849	0.740834	0.912143	0.818173	0.567119	0.814201	0.564406	0.909316	0.561804	0.70044	0.888891	0.568312	0.691587	0.6673	0.75322	0.866818	0.329779	0.898784	0.913156	0.863601	0.716641	0.976953	0.881154	0.784495	0.622279	0.776764	0.984742	0.700957	0.237952	0.7112	0.564604	0.241456	0.724609	0.708485	0.809681	0.913094	0.840465	0.694251	0.881309	0.813574	0.582554	0.894671	0.73343	0.736915	0.621909	0.915135	0.586959	0.161759	0.798677
DG(34:1) +NH4	0.836613	0.722297	0.804068	0.823306	0.395673	0.738918	0.340299	0.962226	0.395916	0.572438	0.91036	0.451665	0.574819	0.640569	0.766414	0.812834	0.0910644	0.916128	0.842247	0.753928	0.626225	0.846758	0.895136	0.709113	0.545511	0.593464	0.897814	0.648117	-0.00464855	0.653232	0.406355	0.0926244	0.605994	0.647437	0.809858	0.894458	0.874975	0.588205	0.847733	0.85451	0.531343	0.800752	0.758309	0.615659	0.803173	0.71137	0.533203	-0.189013	0.787234
DG(34:2) +NH4	0.832835	0.681231	0.781726	0.939144	0.550322	0.867366	0.209782	0.982413	0.619833	0.607267	0.962148	0.6883	0.663715	0.821335	0.889697	0.783753	0.274686	0.834616	0.868497	0.741756	0.640533	0.769172	0.948142	0.737043	0.680298	0.573702	0.837996	0.573638	0.214958	0.830862	0.400528	0.24028	0.605506	0.751718	0.851057	0.862618	0.842494	0.481106	0.849566	0.9605	0.579449	0.719572	0.769692	0.422267	0.839971	0.666605	0.527832	-0.288942	0.937942
DG(34:0) +NH4	0.41926	0.311476	0.432094	0.498724	0.760822	0.642936	0.243669	0.291347	0.628157	0.529171	0.476584	0.713075	0.507407	0.712984	0.563321	0.324169	0.676848	0.234779	0.456136	0.376213	0.425939	0.221243	0.529951	0.523888	0.776249	0.476833	0.264995	0.348967	0.658554	0.7166	0.493992	0.738484	0.313189	0.669167	0.531916	0.3459	0.383548	0.323094	0.438715	0.604788	0.632414	0.107376	0.37554	0.0199322	0.546537	0.29411	0.436263	0.0849283	0.482141
DG(36:0) +NH4	0.578379	0.481888	0.663559	0.451621	0.78096	0.643323	0.662062	0.326177	0.457318	0.67503	0.538173	0.530142	0.529129	0.631541	0.528906	0.495176	0.629262	0.456659	0.581724	0.555774	0.555494	0.497712	0.60736	0.664091	0.802238	0.745389	0.507347	0.617275	0.534601	0.648311	0.719966	0.745849	0.439434	0.706328	0.622121	0.523602	0.554111	0.672518	0.588047	0.592195	0.760672	0.317461	0.448224	0.4353	0.590938	0.56537	0.592767	0.444064	0.354222
DG(36:1) +NH4	0.556611	0.478366	0.502568	0.639806	0.41996	0.600779	0.0956579	0.629387	0.279863	0.416704	0.708066	0.422429	0.37815	0.665978	0.682585	0.477738	0.133509	0.573741	0.549495	0.418897	0.409531	0.362448	0.729399	0.536579	0.614734	0.359883	0.461516	0.461714	0.0579634	0.629158	0.313615	0.31054	0.284563	0.601756	0.669993	0.578709	0.665702	0.377536	0.594263	0.773624	0.57093	0.283528	0.565358	0.181382	0.918671	0.263449	0.438049	-0.390332	0.559065
DG(38:3) +NH4	-0.73042	-0.694224	-0.685779	-0.543803	-0.4692	-0.60473	-0.454075	-0.716775	-0.633252	-0.643561	-0.571141	-0.573328	-0.737854	-0.351435	-0.400668	-0.779086	-0.417507	-0.706927	-0.73955	-0.781131	-0.711216	-0.776431	-0.573492	-0.662919	-0.461512	-0.608902	-0.742684	-0.582245	-0.387209	-0.451052	-0.510061	-0.257319	-0.796108	-0.586945	-0.637287	-0.73176	-0.634401	-0.538652	-0.707623	-0.533112	-0.456214	-0.888093	-0.691336	-0.657079	-0.292058	-0.716067	-0.566972	-0.202227	-0.677739
DG(38:4) +NH4	-0.846889	-0.80735	-0.812846	-0.613989	-0.513242	-0.675519	-0.574599	-0.812566	-0.582276	-0.728527	-0.69112	-0.549638	-0.77159	-0.418627	-0.488285	-0.884494	-0.385928	-0.855182	-0.840313	-0.873669	-0.790924	-0.888646	-0.702211	-0.770336	-0.55067	-0.720585	-0.865489	-0.726683	-0.317508	-0.510112	-0.607393	-0.290699	-0.847457	-0.674621	-0.75846	-0.861165	-0.785648	-0.692401	-0.829645	-0.643121	-0.576629	-0.965483	-0.790249	-0.793715	-0.470716	-0.804269	-0.670577	-0.216462	-0.700925
DG(36:2) +NH4	0.799859	0.675864	0.764694	0.839788	0.391046	0.739579	0.26785	0.943704	0.362519	0.531219	0.923443	0.444993	0.522967	0.691178	0.808264	0.757133	0.0608729	0.878248	0.807239	0.691769	0.573651	0.774324	0.909252	0.680446	0.563914	0.544896	0.844518	0.609962	-0.0354437	0.684393	0.364963	0.100307	0.525736	0.644843	0.80389	0.858339	0.862135	0.54183	0.819375	0.885112	0.535056	0.702456	0.729241	0.522319	0.876125	0.637758	0.500575	-0.28237	0.778667
DG(36:3) +NH4	0.7445	0.582715	0.705904	0.894731	0.353199	0.750329	0.125159	0.96384	0.444894	0.451798	0.9205	0.504641	0.502069	0.722787	0.84485	0.70204	0.0549103	0.803661	0.782428	0.644188	0.502631	0.75242	0.882347	0.603907	0.49069	0.459022	0.822803	0.470974	-0.00778292	0.713933	0.240384	0.00240502	0.483492	0.584292	0.735187	0.802156	0.771585	0.389876	0.760496	0.871837	0.404669	0.681789	0.66136	0.399417	0.758191	0.630736	0.378961	-0.35937	0.862752
DG(36:4) +NH4	0.685005	0.512808	0.634835	0.90787	0.347416	0.746994	0.00588968	0.936262	0.462732	0.396141	0.907426	0.536411	0.464926	0.763789	0.869952	0.629597	0.0535127	0.727818	0.732602	0.569791	0.441497	0.65682	0.866007	0.553385	0.489882	0.379443	0.742238	0.388192	0.00701416	0.742066	0.170683	0.00425826	0.409699	0.568209	0.703258	0.737908	0.718172	0.29011	0.706669	0.881079	0.372711	0.581259	0.61823	0.262555	0.77062	0.540705	0.321118	-0.46596	0.877874
LPC(14:0) +H	0.855664	0.731179	0.791915	0.909161	0.655171	0.895273	0.261405	0.941722	0.680732	0.689406	0.941668	0.762593	0.737081	0.840758	0.867978	0.803435	0.398004	0.825392	0.87934	0.767807	0.709915	0.724895	0.95051	0.800659	0.790308	0.621542	0.794031	0.637956	0.337038	0.859946	0.50327	0.408287	0.655396	0.839688	0.902852	0.866463	0.868741	0.538215	0.874801	0.980386	0.697608	0.697394	0.822591	0.422484	0.898987	0.631297	0.626464	-0.247161	0.923191
LPC(15:0) +H	0.658266	0.472029	0.639701	0.869935	0.755653	0.886491	0.142049	0.718386	0.796775	0.59055	0.818877	0.87421	0.650147	0.936697	0.877385	0.565785	0.576284	0.522031	0.727781	0.584038	0.543424	0.520498	0.826289	0.659919	0.807403	0.536222	0.588666	0.406009	0.559981	0.937904	0.42259	0.528081	0.469445	0.780215	0.734962	0.625341	0.614278	0.330651	0.678328	0.894741	0.608912	0.41097	0.58325	0.116602	0.712057	0.528468	0.452198	-0.170632	0.874809
LPC(16:0) +H	0.760097	0.627016	0.702475	0.830003	0.667218	0.849004	0.222701	0.839394	0.879115	0.658957	0.779429	0.875649	0.798551	0.734621	0.730782	0.742526	0.564349	0.658579	0.818468	0.751538	0.687611	0.704497	0.772472	0.71162	0.678864	0.578358	0.726081	0.481453	0.563846	0.795843	0.451478	0.394058	0.71559	0.750531	0.749569	0.741562	0.663404	0.390586	0.756824	0.80546	0.533834	0.738009	0.71298	0.355793	0.510884	0.671909	0.524183	-0.0718771	0.946988
LPC(16:0e) +H	-0.676262	-0.727109	-0.704583	-0.213031	-0.332762	-0.347121	-0.831992	-0.467348	-0.130837	-0.633732	-0.404701	-0.106211	-0.517932	-0.0695029	-0.144842	-0.72763	-0.205578	-0.752714	-0.607334	-0.720005	-0.664714	-0.764897	-0.450255	-0.638197	-0.383252	-0.717568	-0.710638	-0.790229	-0.0770291	-0.152234	-0.674088	-0.269401	-0.688109	-0.469354	-0.568688	-0.698753	-0.673965	-0.844061	-0.656335	-0.326018	-0.557355	-0.800905	-0.606051	-0.96001	-0.364845	-0.690405	-0.660626	-0.527477	-0.202627
LPC(16:0p) +H	-0.572058	-0.52971	-0.567508	-0.484836	-0.214789	-0.430643	-0.336523	-0.597262	0.0444261	-0.376764	-0.647926	-0.0741945	-0.24419	-0.422709	-0.523892	-0.524773	0.119141	-0.698182	-0.527394	-0.451604	-0.387319	-0.517046	-0.665451	-0.503338	-0.424017	-0.429032	-0.584558	-0.577955	0.252876	-0.389165	-0.341087	-0.0966696	-0.284005	-0.449686	-0.606955	-0.633746	-0.711607	-0.559484	-0.599446	-0.62057	-0.50021	-0.412352	-0.527917	-0.492932	-0.843025	-0.385065	-0.437946	0.175978	-0.336627
LPC(16:1) +H	0.213071	0.0243887	0.220499	0.572124	0.584892	0.58891	-0.150511	0.275727	0.682648	0.253585	0.429076	0.737477	0.340399	0.74951	0.620232	0.10826	0.547863	0.010031	0.312502	0.164894	0.165215	0.079662	0.4262	0.268165	0.546328	0.194804	0.137864	-0.0247562	0.599515	0.726422	0.130789	0.448251	0.0962297	0.454675	0.313846	0.14789	0.132062	-0.0783546	0.231423	0.534622	0.283924	-0.0544611	0.148623	-0.332845	0.306241	0.176805	0.0889859	-0.170809	0.585809
LPC(18:0) +H	0.606216	0.430596	0.576747	0.843492	0.196232	0.63738	-0.0212632	0.886544	0.280654	0.276181	0.860475	0.355455	0.314103	0.675974	0.819804	0.550999	-0.124955	0.697446	0.649209	0.480551	0.324834	0.632137	0.806382	0.448251	0.350045	0.304736	0.718742	0.326404	-0.184032	0.635472	0.0679417	-0.159858	0.292677	0.433739	0.607229	0.680139	0.662948	0.2489	0.628774	0.798013	0.257101	0.522757	0.517746	0.260278	0.724159	0.50527	0.214092	-0.484596	0.769166
LPC(18:0e) +H	0.209916	0.0454078	0.161215	0.637123	0.0459608	0.402879	-0.427398	0.534925	0.124025	-0.0477905	0.586802	0.246818	0.00326921	0.611889	0.684914	0.115734	-0.219992	0.258225	0.264698	0.0443559	-0.0350341	0.115651	0.534163	0.113891	0.206406	-0.0804011	0.241324	-0.0478292	-0.227548	0.518057	-0.22997	-0.184127	-0.122925	0.208467	0.310689	0.263241	0.308309	-0.151227	0.251451	0.603355	0.0547724	-0.0170404	0.191365	-0.27339	0.62846	0.0272102	-0.0789772	-0.758345	0.540723
LPC(18:0p) +H	0.039212	-0.0687442	-0.0129858	0.328554	0.225494	0.291936	-0.33746	0.199081	0.623647	0.0446363	0.132147	0.562733	0.271245	0.308793	0.248957	0.0353025	0.354892	-0.112826	0.136269	0.0762091	0.0610337	0.0200307	0.0899901	0.0293845	0.110219	-0.0647119	0.0224644	-0.241169	0.471253	0.339592	-0.125219	0.0692026	0.138338	0.135766	0.039178	-0.00429387	-0.105308	-0.322491	0.0288679	0.176572	-0.105061	0.0849349	0.0434241	-0.32628	-0.193942	0.079887	-0.103905	-0.193547	0.496186
LPC(18:1) +H	0.359725	0.152705	0.351686	0.701588	0.594276	0.691266	-0.107218	0.480886	0.851887	0.339925	0.53444	0.850009	0.500605	0.75697	0.673848	0.291353	0.581786	0.166058	0.476324	0.348303	0.297731	0.30946	0.507542	0.359398	0.519037	0.279715	0.343329	0.030488	0.64796	0.770115	0.150796	0.347052	0.301699	0.499444	0.392517	0.305929	0.221699	-0.0370349	0.362448	0.593295	0.244457	0.235056	0.275513	-0.170536	0.211966	0.386963	0.133033	-0.132811	0.786211
LPC(18:1p) +H	-0.412284	-0.448859	-0.390566	-0.218983	0.129588	-0.121516	-0.28233	-0.467765	0.337625	-0.178164	-0.411216	0.26352	-0.0530582	-0.0430053	-0.214744	-0.423089	0.415213	-0.631143	-0.336205	-0.321661	-0.247272	-0.438286	-0.412873	-0.300029	-0.0782199	-0.241935	-0.477513	-0.479633	0.54689	-0.0211925	-0.168405	0.212846	-0.202963	-0.16452	-0.389753	-0.507654	-0.571497	-0.470815	-0.428087	-0.327335	-0.250785	-0.420496	-0.407015	-0.558716	-0.598368	-0.260498	-0.301561	0.175333	-0.0951327
LPC(18:2) +H	0.358126	0.182761	0.358466	0.608779	0.70145	0.681437	0.0166786	0.374374	0.893142	0.425469	0.456785	0.888902	0.560702	0.72255	0.590964	0.29211	0.731886	0.124949	0.46138	0.369799	0.360118	0.27204	0.456529	0.407328	0.604878	0.355181	0.289808	0.0968269	0.794151	0.752816	0.282766	0.530314	0.352849	0.557643	0.40159	0.279059	0.206693	0.0457619	0.357806	0.544958	0.349629	0.210646	0.285095	-0.130449	0.186673	0.378542	0.226216	0.0311804	0.70546
LPC(20:4) +H	-0.0595038	-0.19696	-0.0861059	0.355008	0.298817	0.312276	-0.431502	0.0707311	0.417717	-0.0297453	0.200526	0.489419	0.0688267	0.534011	0.418816	-0.156503	0.287071	-0.216471	0.0241636	-0.131141	-0.0956362	-0.233512	0.188231	-0.00504061	0.292739	-0.126775	-0.156927	-0.259113	0.361427	0.48156	-0.13755	0.242294	-0.171739	0.196906	0.0754756	-0.107904	-0.0850391	-0.335977	-0.0325809	0.320856	0.0568935	-0.328126	-0.0514521	-0.583613	0.205318	-0.163402	-0.127861	-0.405718	0.363013
LPC(20:5) +H	-0.19847	-0.365436	-0.183769	0.287364	0.17485	0.203035	-0.489726	-0.0447686	0.254774	-0.186183	0.127711	0.329717	-0.123523	0.487206	0.386596	-0.311947	0.14861	-0.335547	-0.104229	-0.280665	-0.273476	-0.31338	0.100989	-0.155811	0.157246	-0.223239	-0.233915	-0.392038	0.220012	0.405892	-0.268955	0.104633	-0.360489	0.0402102	-0.0721033	-0.237069	-0.214512	-0.436183	-0.169446	0.218772	-0.0879347	-0.481951	-0.234211	-0.677599	0.112796	-0.221864	-0.296808	-0.399682	0.235876
LPC(22:5) +H	-0.0846751	-0.242138	-0.106255	0.381155	0.247489	0.303024	-0.489474	0.0879146	0.393473	-0.0857626	0.2143	0.463112	0.0211104	0.543947	0.445551	-0.185282	0.224545	-0.230231	0.00885315	-0.163237	-0.148083	-0.232987	0.188999	-0.0491624	0.240308	-0.169525	-0.151682	-0.314114	0.303337	0.481953	-0.208575	0.157499	-0.21898	0.150469	0.0432846	-0.124573	-0.110373	-0.391177	-0.0571571	0.319486	-0.0104682	-0.344737	-0.0904975	-0.621805	0.183309	-0.165032	-0.194964	-0.456526	0.379264
LPC(26:0) +H	-0.135738	0.0659872	-0.147169	-0.568985	0.261173	-0.233286	0.38842	-0.545819	0.0891755	0.235804	-0.519184	0.0459297	0.184637	-0.387653	-0.573664	-0.0810416	0.520115	-0.274886	-0.207916	-0.0118218	0.187277	-0.29019	-0.413893	0.0630144	0.161399	0.13973	-0.373621	0.168701	0.533226	-0.296873	0.425063	0.630779	0.187882	0.0859692	-0.106679	-0.234275	-0.192947	0.212129	-0.15596	-0.396599	0.282608	-0.122889	-0.0169798	0.113106	-0.291365	-0.196318	0.311127	0.615283	-0.448321
LPC(28:0) +H	0.221267	0.366005	0.0234731	0.110017	-0.305052	-0.0297575	-0.272121	0.432327	-0.186294	0.00238671	0.197266	-0.124881	0.0891125	-0.130835	0.0137448	0.285597	-0.444587	0.414844	0.140073	0.133131	0.171979	0.0504591	0.189314	0.12236	-0.0731333	-0.182078	0.114342	0.209502	-0.470778	-0.127253	-0.116296	-0.291936	0.183962	0.0706633	0.270933	0.308078	0.38886	0.0503167	0.241344	0.216948	0.0692422	0.301841	0.444058	0.153885	0.487712	-0.196091	0.203015	-0.704749	0.18874
LPC(28:1) +H	-0.338812	-0.11996	-0.35298	-0.715596	0.0576072	-0.427408	0.213467	-0.703864	-0.116203	0.0213507	-0.67458	-0.150049	-0.0363657	-0.525712	-0.698879	-0.285555	0.326822	-0.445902	-0.415433	-0.230635	-0.0229523	-0.492067	-0.579938	-0.144637	-0.0302359	-0.0728519	-0.565082	-0.0110867	0.351748	-0.461347	0.228566	0.4661	-0.0294294	-0.115778	-0.295111	-0.424813	-0.363273	0.0323895	-0.353851	-0.555226	0.101899	-0.330398	-0.197148	-0.0594482	-0.386582	-0.404127	0.127729	0.49255	-0.619516
LPE(18:0) +H	0.581943	0.403642	0.578592	0.778645	0.129053	0.572737	0.0520318	0.852371	0.261124	0.249305	0.789881	0.286624	0.295478	0.559842	0.726629	0.551869	-0.147293	0.682463	0.631683	0.497434	0.307615	0.706877	0.722997	0.401437	0.229783	0.321336	0.760757	0.297585	-0.201171	0.538037	0.0495933	-0.26183	0.323011	0.340436	0.522289	0.659392	0.596183	0.250498	0.590169	0.679943	0.150005	0.604966	0.455857	0.35236	0.522012	0.596552	0.159944	-0.326305	0.721711
MG(16:0) +H	0.190018	0.0256253	0.157673	0.548402	0.511144	0.546419	-0.255036	0.303215	0.742601	0.216695	0.373922	0.764692	0.375392	0.660525	0.545733	0.116702	0.529807	-0.00999544	0.292902	0.164263	0.169292	0.0608917	0.358541	0.226348	0.454614	0.110373	0.108672	-0.0880178	0.611911	0.658262	0.054726	0.362135	0.147746	0.404904	0.27192	0.128113	0.0860393	-0.172421	0.201038	0.477113	0.189957	0.0123471	0.166876	-0.361135	0.189694	0.139061	0.0554628	-0.244911	0.63433
MG(18:0) +H	0.740388	0.523062	0.785107	0.880685	0.890919	0.958934	0.39955	0.704727	0.87908	0.717097	0.842247	0.921881	0.736198	0.964623	0.889953	0.64805	0.73262	0.570704	0.820438	0.708664	0.635607	0.692108	0.856557	0.752166	0.878141	0.738444	0.72442	0.506709	0.69914	0.987179	0.586148	0.631741	0.577098	0.839851	0.765498	0.690527	0.63919	0.490156	0.74728	0.883958	0.678114	0.52668	0.581988	0.297714	0.609866	0.752963	0.521948	0.157191	0.869504
PC(35:2) +H	0.0884575	0.336115	0.0417015	-0.509494	0.175663	-0.200008	0.547821	-0.289909	0.0757863	0.361632	-0.402801	-0.00809518	0.336259	-0.507159	-0.599187	0.20278	0.404241	0.0381956	-0.0127703	0.236037	0.391258	0.00711951	-0.308407	0.21353	0.105955	0.265886	-0.100444	0.385056	0.389232	-0.375263	0.513009	0.475619	0.457595	0.133513	0.041943	0.0288456	0.0344582	0.413689	0.054708	-0.34455	0.315263	0.276063	0.222006	0.47805	-0.254838	0.0174962	0.470727	0.64539	-0.338696
PC(36:4) +Na	0.597042	0.716553	0.495631	0.201632	0.759133	0.505255	0.534975	0.301593	0.68086	0.803521	0.271026	0.69806	0.833991	0.276266	0.131011	0.626782	0.813968	0.448832	0.539871	0.648622	0.805283	0.316393	0.377618	0.733056	0.785848	0.610657	0.292934	0.696746	0.787771	0.392871	0.806295	0.915818	0.781636	0.782926	0.663314	0.516061	0.554901	0.626906	0.591673	0.428665	0.838226	0.52132	0.726866	0.466258	0.461326	0.301446	0.84417	0.307541	0.374545
PE(34:1p) +H	0.295655	0.391239	0.324322	-0.125039	0.681672	0.245521	0.701252	-0.148891	0.4509	0.626961	-0.0558986	0.42817	0.548225	0.0683935	-0.124484	0.309393	0.823847	0.108067	0.251457	0.402767	0.541386	0.159025	0.0568257	0.481189	0.590034	0.581089	0.0854361	0.509132	0.79293	0.171114	0.766866	0.903888	0.513059	0.508524	0.31343	0.186553	0.201001	0.564702	0.276943	0.0567015	0.64827	0.224622	0.309893	0.4029	0.0516331	0.267908	0.614114	0.763943	-0.0396455
PE(34:2p) +H	0.626541	0.694309	0.594657	0.271943	0.669403	0.504124	0.637772	0.343802	0.34278	0.735297	0.430387	0.435528	0.615024	0.380845	0.295251	0.601966	0.535151	0.571831	0.553349	0.598401	0.696046	0.392785	0.533754	0.728957	0.78914	0.666701	0.408017	0.782268	0.429677	0.43052	0.789238	0.788607	0.586301	0.746963	0.709787	0.587396	0.683338	0.764605	0.64057	0.539104	0.881968	0.41928	0.671688	0.554057	0.747124	0.351934	0.803659	0.262297	0.259596
PE(36:4p) +H	-0.694757	-0.595352	-0.626175	-0.764881	-0.195361	-0.606362	-0.0937439	-0.92218	-0.28112	-0.382726	-0.82447	-0.340386	-0.428863	-0.543636	-0.698015	-0.679755	0.100383	-0.810186	-0.702036	-0.593045	-0.468947	-0.691334	-0.788828	-0.541503	-0.367556	-0.368121	-0.759457	-0.475201	0.170958	-0.538365	-0.186311	0.106268	-0.460941	-0.489197	-0.681473	-0.771552	-0.760389	-0.382079	-0.710682	-0.76845	-0.348834	-0.683977	-0.663247	-0.441001	-0.743789	-0.524635	-0.37235	0.424608	-0.743893
PE(36:5p) +H	-0.414178	-0.506034	-0.399768	0.00143092	-0.148754	-0.122947	-0.561646	-0.262333	-0.193881	-0.424817	-0.0913084	-0.0912981	-0.438708	0.192221	0.136854	-0.516037	-0.206212	-0.45001	-0.366914	-0.523692	-0.497178	-0.527443	-0.114152	-0.379347	-0.103637	-0.436601	-0.439462	-0.478995	-0.163332	0.0785991	-0.434262	-0.116229	-0.609651	-0.224751	-0.275908	-0.419051	-0.338545	-0.504369	-0.377079	-0.0202262	-0.244041	-0.693515	-0.407689	-0.71636	0.0840333	-0.480555	-0.434321	-0.486179	-0.119243
PE(38:4p) +H	-0.56342	-0.463621	-0.547711	-0.583295	-0.0532363	-0.431486	-0.177837	-0.759696	-0.191101	-0.273926	-0.627853	-0.174364	-0.319904	-0.313796	-0.489531	-0.58264	0.152541	-0.685453	-0.581881	-0.528515	-0.361309	-0.715364	-0.574176	-0.389931	-0.130069	-0.335958	-0.730418	-0.359841	0.209477	-0.329854	-0.114017	0.272247	-0.420261	-0.274399	-0.462234	-0.640018	-0.563652	-0.326368	-0.557623	-0.502659	-0.130279	-0.703969	-0.471639	-0.511331	-0.361537	-0.59295	-0.222777	0.154728	-0.576812
PE(38:5p) +H	-0.818079	-0.891155	-0.725591	-0.413427	-0.588404	-0.589586	-0.620366	-0.664985	-0.630966	-0.823711	-0.511353	-0.599802	-0.881452	-0.264564	-0.268166	-0.886011	-0.552094	-0.78809	-0.769796	-0.873643	-0.898097	-0.725462	-0.566632	-0.816333	-0.632144	-0.711436	-0.68804	-0.808726	-0.496135	-0.392903	-0.746488	-0.534327	-0.951191	-0.745097	-0.771567	-0.801297	-0.765766	-0.744879	-0.79928	-0.540449	-0.717545	-0.933348	-0.87425	-0.797495	-0.463582	-0.634316	-0.836693	-0.274025	-0.580711
PE(36:1p) +H	-0.193535	-0.0839712	-0.174225	-0.402469	0.303142	-0.134952	0.219371	-0.527836	0.0642659	0.13708	-0.382253	0.0870201	0.052263	-0.125617	-0.327541	-0.20984	0.466412	-0.349993	-0.233081	-0.140879	0.0371145	-0.383364	-0.289619	0.00748681	0.240491	0.0722268	-0.41443	0.0482315	0.475993	-0.0972853	0.307627	0.624542	-0.0362434	0.101373	-0.101229	-0.289753	-0.213255	0.0901282	-0.192557	-0.239583	0.274423	-0.358491	-0.121525	-0.133764	-0.102807	-0.266456	0.179268	0.408866	-0.379312
PE(38:4p) +H	-0.568586	-0.470348	-0.552328	-0.58256	-0.0613124	-0.435179	-0.185821	-0.760394	-0.200388	-0.282736	-0.627155	-0.182086	-0.32986	-0.313155	-0.486998	-0.58899	0.14114	-0.688165	-0.586713	-0.535986	-0.370229	-0.719621	-0.574517	-0.39669	-0.136118	-0.343182	-0.733204	-0.366125	0.197729	-0.331417	-0.123249	0.26257	-0.430505	-0.28091	-0.466554	-0.64386	-0.566432	-0.332654	-0.562221	-0.502974	-0.136904	-0.71143	-0.477587	-0.517955	-0.358924	-0.598145	-0.230989	0.145305	-0.579439
PE(38:5p) +H	-0.869947	-0.908565	-0.789079	-0.510942	-0.629506	-0.667895	-0.627731	-0.73993	-0.670217	-0.848377	-0.60425	-0.646754	-0.90244	-0.362021	-0.373244	-0.923948	-0.559673	-0.838381	-0.833432	-0.913123	-0.915004	-0.791615	-0.652796	-0.855591	-0.677904	-0.754354	-0.762501	-0.826182	-0.49799	-0.48206	-0.754214	-0.53021	-0.960196	-0.788439	-0.82261	-0.856767	-0.815501	-0.764301	-0.853439	-0.624606	-0.739707	-0.962651	-0.898235	-0.806851	-0.523519	-0.702664	-0.83962	-0.254195	-0.658677
PE(40:4p) +H	-0.0615054	-0.067603	-0.105503	0.0604552	0.397305	0.184642	-0.167546	-0.148839	0.373566	0.127644	-0.0217254	0.439001	0.171098	0.301872	0.120075	-0.122766	0.471786	-0.244317	-0.0391616	-0.0845549	0.0533702	-0.325706	0.0267908	0.0818592	0.38584	-0.0171479	-0.286381	-0.0669341	0.525654	0.295325	0.126494	0.542888	-0.0326634	0.267459	0.0888304	-0.143364	-0.0780932	-0.125066	-0.0418316	0.152804	0.262905	-0.319935	0.023422	-0.408841	0.171253	-0.246726	0.108813	-0.116253	0.112082
PE(40:5p) +H	-0.06903	0.17951	-0.0746618	-0.627559	-0.258413	-0.471807	0.460385	-0.34852	-0.555263	0.0419108	-0.420921	-0.574067	-0.120273	-0.674346	-0.641468	0.0228704	-0.209814	0.0636217	-0.207145	-0.00907209	0.0809571	-0.0688634	-0.35141	-0.0214462	-0.205043	0.0639859	-0.135846	0.309264	-0.296158	-0.623964	0.246645	0.0274861	0.0894481	-0.17531	-0.115698	-0.0497546	0.022037	0.377465	-0.083436	-0.44617	0.104006	0.0779062	0.0285692	0.489917	-0.10327	-0.136907	0.24205	0.425628	-0.641214
PE(36:2p) +H	-0.27143	-0.144117	-0.265353	-0.464978	0.200702	-0.222809	0.128641	-0.577686	-0.0337305	0.045833	-0.443606	-0.0031156	-0.0369496	-0.195248	-0.385895	-0.284555	0.362993	-0.404863	-0.318185	-0.229995	-0.0432522	-0.47398	-0.354864	-0.0755122	0.156033	-0.0308718	-0.497141	-0.017482	0.376695	-0.177601	0.218949	0.544211	-0.119651	0.0194265	-0.16844	-0.358446	-0.267463	0.0150509	-0.267021	-0.298915	0.203354	-0.435351	-0.174626	-0.202467	-0.117205	-0.37283	0.114022	0.317924	-0.446647
PE(40:6p) +H	0.840354	0.792611	0.810721	0.677319	0.572527	0.723732	0.523659	0.787208	0.359048	0.709932	0.825998	0.464119	0.624359	0.633273	0.676278	0.797868	0.271592	0.878429	0.804036	0.750769	0.715171	0.718677	0.868866	0.809007	0.753857	0.701928	0.772799	0.808198	0.144966	0.648894	0.638683	0.441069	0.622747	0.784194	0.881143	0.864452	0.919672	0.764115	0.860985	0.845915	0.793973	0.6689	0.806679	0.649265	0.965432	0.605215	0.72971	-0.0374549	0.611439
PI(38:4) +NH4	-0.797535	-0.695233	-0.786273	-0.744588	-0.334047	-0.662241	-0.397759	-0.894168	-0.257471	-0.533906	-0.863592	-0.320582	-0.488811	-0.570748	-0.708156	-0.772067	-0.00995343	-0.904514	-0.789429	-0.710575	-0.578615	-0.829665	-0.852858	-0.670615	-0.494968	-0.590147	-0.877666	-0.660623	0.105876	-0.57393	-0.405438	-0.0554175	-0.545329	-0.587451	-0.76514	-0.863336	-0.857891	-0.625407	-0.809667	-0.792004	-0.515931	-0.75582	-0.705412	-0.657903	-0.799146	-0.692866	-0.51421	0.13208	-0.668286
PS(36:1) +H	-0.605934	-0.454323	-0.562534	-0.798769	-0.142369	-0.592182	0.016601	-0.891645	-0.273915	-0.269977	-0.816861	-0.325863	-0.329947	-0.58594	-0.745724	-0.574478	0.150805	-0.711375	-0.642527	-0.499146	-0.342262	-0.651716	-0.75914	-0.435638	-0.286322	-0.287566	-0.724865	-0.328471	0.203683	-0.561243	-0.0558139	0.213487	-0.339302	-0.397595	-0.584239	-0.684812	-0.652458	-0.245986	-0.622107	-0.741747	-0.215117	-0.589605	-0.533575	-0.31055	-0.649373	-0.511496	-0.217195	0.466511	-0.756997
SM(d40:2) +H	-0.341559	-0.203156	-0.355435	-0.513493	0.173234	-0.267936	0.0334671	-0.628492	0.0397802	0.000114869	-0.534053	0.0421662	-0.0265176	-0.257142	-0.462424	-0.337695	0.405577	-0.501389	-0.37738	-0.275173	-0.0746976	-0.545955	-0.452027	-0.140695	0.0914378	-0.112301	-0.580519	-0.116147	0.453557	-0.224651	0.154043	0.523801	-0.11857	-0.0329596	-0.246066	-0.439291	-0.370675	-0.0996066	-0.343403	-0.379296	0.116867	-0.455213	-0.21932	-0.291306	-0.263521	-0.432472	0.0557546	0.30079	-0.437936
SM(d42:3) +H	-0.243659	-0.0340849	-0.2695	-0.617679	0.169229	-0.314101	0.242602	-0.614833	-0.00839193	0.118818	-0.576457	-0.0284332	0.0682469	-0.414893	-0.601853	-0.199385	0.418712	-0.369817	-0.318302	-0.144932	0.071004	-0.436047	-0.47449	-0.0410532	0.0954264	0.00328635	-0.499865	0.0662411	0.440087	-0.346469	0.308595	0.568619	0.0516584	0.0058454	-0.182596	-0.336287	-0.268112	0.0943667	-0.255405	-0.436884	0.211969	-0.272212	-0.0959761	-0.0337832	-0.271769	-0.352373	0.219478	0.468237	-0.513352
So(d16:0+pO) +H	0.219161	0.12978	0.220312	0.287216	0.427661	0.375717	0.094741	0.200964	0.725091	0.304882	0.147035	0.620766	0.47133	0.271003	0.18993	0.237801	0.59126	0.0381578	0.299273	0.320719	0.296621	0.272262	0.134108	0.236452	0.253816	0.258583	0.220164	0.0219164	0.67085	0.351367	0.200166	0.287027	0.396392	0.281381	0.155704	0.153186	0.0179206	0.00499404	0.190069	0.16309	0.0939866	0.331102	0.161439	0.0374435	-0.261182	0.371497	0.128432	0.271004	0.46232
So(d18:1) +H	0.373706	0.407459	0.399928	0.0954501	-0.144977	0.0450547	0.447738	0.365001	-0.272087	0.190129	0.263677	-0.289071	0.0861138	-0.128681	0.0437527	0.425161	-0.315678	0.564124	0.314003	0.370487	0.259316	0.546447	0.254873	0.25326	-0.055485	0.313924	0.520975	0.441295	-0.428253	-0.10648	0.205113	-0.261563	0.295335	0.0590311	0.255048	0.453741	0.434746	0.487754	0.362391	0.121607	0.122645	0.54797	0.306056	0.698251	0.218495	0.425275	0.250741	0.178654	0.0228425
TG(45:1) +NH4	0.120463	-0.123977	0.256823	0.429485	0.62375	0.511918	0.139089	0.0531667	0.650517	0.24218	0.280454	0.633503	0.257669	0.650092	0.49985	0.0152518	0.662869	-0.127552	0.247478	0.149556	0.087688	0.185942	0.27289	0.188869	0.446131	0.340181	0.178869	-0.076277	0.706139	0.642189	0.205735	0.452263	0.0539291	0.321391	0.125698	0.0310561	-0.058331	-0.00969246	0.115311	0.309773	0.172865	-0.0688088	-0.0950661	-0.202588	-0.0758927	0.396767	-0.0209662	0.361577	0.394736
TG(45:0) +NH4	-0.150417	-0.289201	-0.0500394	0.0589117	0.44465	0.196183	0.0236458	-0.274219	0.536942	0.0786592	-0.112086	0.476291	0.135356	0.287098	0.0995324	-0.20684	0.642124	-0.414131	-0.0472787	-0.0661637	-0.0523623	-0.116181	-0.106748	-0.03679	0.216713	0.111241	-0.157124	-0.256658	0.730121	0.306535	0.0922571	0.421701	-0.0429279	0.0960973	-0.147726	-0.259456	-0.346775	-0.196243	-0.166573	-0.0529876	-0.00639407	-0.243599	-0.274109	-0.344918	-0.41088	0.110071	-0.132346	0.421206	0.108958
TG(46:0) +NH4	-0.0685345	-0.124988	0.0572797	-0.154677	0.249825	0.0107148	0.363358	-0.275054	0.314189	0.129586	-0.230943	0.175331	0.140057	-0.087762	-0.183745	-0.0448687	0.47577	-0.228353	-0.0132002	0.0875143	0.0534428	0.134647	-0.226123	-0.00959015	-0.00374769	0.242674	0.0249812	-0.0672462	0.51865	-0.0168005	0.201854	0.22337	0.146038	-0.036333	-0.192746	-0.143911	-0.280047	0.0528575	-0.111515	-0.277892	-0.0719684	0.0831486	-0.219554	0.123656	-0.631199	0.318915	-0.0405531	0.770549	-0.0868754
TG(47:0) +NH4	-0.222602	-0.289981	-0.124237	-0.165089	0.325578	0.013482	0.118442	-0.411541	0.418053	0.047098	-0.30771	0.315262	0.096546	0.0198488	-0.15628	-0.233966	0.594728	-0.460644	-0.147092	-0.0910804	-0.0605865	-0.146265	-0.293796	-0.104137	0.0685477	0.0839233	-0.225202	-0.246893	0.681757	0.0685453	0.107476	0.367391	-0.00973441	-0.0251346	-0.26267	-0.330402	-0.430953	-0.164723	-0.252196	-0.270566	-0.0789378	-0.201602	-0.321517	-0.228741	-0.609929	0.0752141	-0.128845	0.587801	-0.0790298
TG(47:1) +NH4	-0.0144993	-0.252372	0.135692	0.312865	0.520062	0.385528	0.0796897	-0.0806311	0.547223	0.122712	0.15321	0.520108	0.13165	0.545304	0.393709	-0.11702	0.59028	-0.257788	0.114285	0.0230038	-0.0376483	0.0771519	0.14014	0.0575003	0.321918	0.23729	0.0631845	-0.19143	0.643835	0.529154	0.108892	0.37212	-0.0653981	0.187561	-0.0157101	-0.103851	-0.19538	-0.109171	-0.0215012	0.173424	0.0521834	-0.187225	-0.233462	-0.287174	-0.208117	0.304352	-0.138159	0.380147	0.268395
TG(47:2) +NH4	0.160684	-0.0813595	0.283636	0.471259	0.655244	0.553462	0.130578	0.10004	0.679496	0.275594	0.326065	0.674485	0.295306	0.693137	0.541197	0.0520792	0.678125	-0.0874212	0.284717	0.179085	0.12485	0.197049	0.32191	0.230692	0.496123	0.355779	0.198762	-0.0415227	0.718714	0.684482	0.228617	0.485139	0.0821438	0.372152	0.179814	0.0719137	-0.00742393	0.0113595	0.158872	0.367585	0.221542	-0.0492284	-0.0410837	-0.199301	-0.000226331	0.396027	0.0207317	0.311614	0.439729
TG(49:2) +NH4	-0.0505829	-0.21295	-0.00210961	0.300656	0.433871	0.335308	-0.185836	-0.0486378	0.421628	0.0560777	0.169191	0.483473	0.0769891	0.557877	0.403523	-0.165311	0.434586	-0.248382	0.036844	-0.0946456	-0.0690315	-0.168939	0.175196	0.0415633	0.375511	0.0402266	-0.118651	-0.187417	0.485011	0.509968	0.0195521	0.397325	-0.163593	0.232382	0.0626187	-0.122714	-0.110028	-0.194959	-0.03011	0.275849	0.142237	-0.352485	-0.121711	-0.478131	0.135381	-0.0319123	-0.0827915	-0.0781136	0.257429
TG(44:0) +NH4	-0.0922195	-0.185947	0.0173095	-0.0430055	0.44954	0.150011	0.222216	-0.297795	0.517614	0.168162	-0.175301	0.421306	0.206099	0.145324	-0.0328331	-0.1142	0.684135	-0.34256	-0.011412	0.035059	0.0501403	-0.0127202	-0.157272	0.0238686	0.196923	0.21926	-0.0896805	-0.135817	0.756038	0.19875	0.217687	0.453801	0.0918239	0.101768	-0.135632	-0.203035	-0.309461	-0.0493155	-0.121476	-0.140585	0.0368712	-0.0949285	-0.219533	-0.131449	-0.50481	0.211477	-0.0296126	0.639554	0.0325497
TG(46:0) +NH4	-0.0741308	-0.117154	0.0445858	-0.179823	0.242947	-0.00685298	0.364099	-0.288426	0.308161	0.131822	-0.252765	0.1681	0.144715	-0.114831	-0.213055	-0.0452535	0.477636	-0.232842	-0.0239948	0.0850205	0.0600437	0.119207	-0.244749	-0.0109978	-0.00870701	0.234909	0.00765296	-0.0615129	0.521539	-0.0400407	0.20773	0.232032	0.154719	-0.038923	-0.196575	-0.150465	-0.283324	0.0551979	-0.117574	-0.294931	-0.0675408	0.0840819	-0.21255	0.128151	-0.637069	0.299583	-0.0288378	0.771158	-0.103316
TG(46:1) +NH4	0.00845668	-0.225181	0.161417	0.313521	0.54594	0.398917	0.120613	-0.0772756	0.544966	0.152824	0.16564	0.52318	0.148368	0.554559	0.399263	-0.0960042	0.607813	-0.234945	0.132162	0.044487	-0.0119931	0.0925803	0.158417	0.0864386	0.35378	0.270181	0.0785543	-0.153065	0.653519	0.539382	0.148026	0.407728	-0.0472497	0.214835	0.0104249	-0.082316	-0.167456	-0.0670864	0.00219483	0.18901	0.0927221	-0.176169	-0.211559	-0.255737	-0.175299	0.319282	-0.103058	0.405633	0.262079
TG(48:1) +NH4	-0.161667	-0.31993	0.0156113	-0.0188672	0.389785	0.125914	0.236117	-0.350379	0.351853	0.0602759	-0.138579	0.279484	0.0235176	0.211317	0.052928	-0.222911	0.55206	-0.387971	-0.0656924	-0.0649381	-0.100535	-0.0105029	-0.134085	-0.0624491	0.141965	0.209418	-0.0741809	-0.204441	0.598298	0.221598	0.139584	0.347915	-0.0963338	0.00940001	-0.20931	-0.258655	-0.357891	-0.0692072	-0.184055	-0.142757	-0.0371871	-0.231565	-0.373698	-0.175965	-0.484241	0.239806	-0.164962	0.669375	-0.0519362
TG(48:2) +NH4	-0.154355	-0.367872	-0.00613223	0.190532	0.408817	0.249532	-0.0152378	-0.220599	0.368028	-0.00597792	0.0448466	0.37041	-0.0306483	0.465156	0.307957	-0.26838	0.467022	-0.376078	-0.0402124	-0.141592	-0.17594	-0.100986	0.0375044	-0.06586	0.241528	0.104844	-0.0990487	-0.277645	0.516444	0.423284	0.0141756	0.327029	-0.236068	0.0798818	-0.121014	-0.238431	-0.288875	-0.194088	-0.15215	0.0817354	-0.00682328	-0.381227	-0.34606	-0.411204	-0.192426	0.120236	-0.224637	0.291141	0.107673
TG(50:2) +NH4	-0.39517	-0.372433	-0.400701	-0.277341	-0.807153	-0.534888	-0.418587	-0.125979	-0.636956	-0.618697	-0.283575	-0.688329	-0.585296	-0.510036	-0.317949	-0.337927	-0.821652	-0.183304	-0.400265	-0.409425	-0.516996	-0.175395	-0.369752	-0.552017	-0.783082	-0.539334	-0.177861	-0.435724	-0.804399	-0.557278	-0.647716	-0.902045	-0.427516	-0.675095	-0.491684	-0.295801	-0.333614	-0.428228	-0.401927	-0.433499	-0.706109	-0.146386	-0.393268	-0.142402	-0.399341	-0.267301	-0.558141	-0.336467	-0.317606
TG(51:2) +NH4	-0.206942	-0.352969	-0.092269	0.00499515	-0.0681381	-0.0454013	-0.0583235	-0.139472	0.178697	-0.198932	-0.142534	0.0438474	-0.11626	-0.0334614	-0.0306125	-0.199106	0.0865914	-0.290586	-0.104909	-0.106909	-0.233489	0.0847322	-0.20971	-0.256488	-0.293687	-0.0603408	0.0171761	-0.380972	0.161286	-0.0182908	-0.233315	-0.264258	-0.116485	-0.28153	-0.345209	-0.228682	-0.394234	-0.296751	-0.24105	-0.252148	-0.440095	-0.0185788	-0.386721	-0.141252	-0.678723	0.225826	-0.400708	0.336259	0.0385131
TG(52:2) +NH4	0.0085875	-0.00828865	-0.0201746	0.1142	-0.573089	-0.168043	-0.257106	0.308055	-0.517513	-0.325102	0.182009	-0.489176	-0.338291	-0.14057	0.0902817	0.0287755	-0.786361	0.262777	-0.0123929	-0.0846384	-0.217876	0.148138	0.108809	-0.179322	-0.420887	-0.252586	0.19695	-0.0699478	-0.83643	-0.203603	-0.407387	-0.75151	-0.195919	-0.301449	-0.0448666	0.133886	0.143076	-0.0994733	0.0212483	0.0441617	-0.334936	0.128168	-0.000660961	0.108018	0.180323	-0.0209626	-0.242563	-0.508083	0.0116956
TG(52:3) +NH4	-0.00213149	-0.135378	-0.0518676	0.445375	-0.219034	0.157689	-0.577585	0.367357	-0.138455	-0.282853	0.398406	-0.0188986	-0.242141	0.397946	0.503111	-0.0840044	-0.469361	0.100567	0.0409805	-0.174061	-0.253724	-0.0659509	0.331926	-0.115492	-0.0489531	-0.301875	0.0607703	-0.222391	-0.46966	0.283007	-0.440005	-0.411492	-0.333669	-0.0407798	0.0932272	0.0719874	0.129912	-0.318374	0.0407354	0.392719	-0.164937	-0.190074	0.00129416	-0.392554	0.485055	-0.170078	-0.273463	-0.850462	0.326817
TG(46:2) +NH4	0.196312	-0.0409114	0.314307	0.492176	0.683462	0.58079	0.153276	0.126747	0.681259	0.309877	0.359803	0.688549	0.319334	0.720737	0.567228	0.0838119	0.687575	-0.0484523	0.314057	0.20567	0.15806	0.211406	0.36155	0.270483	0.541896	0.383912	0.219008	0.00441722	0.71953	0.710646	0.264854	0.521868	0.103296	0.414712	0.226152	0.108309	0.0410927	0.0528918	0.197408	0.409374	0.274987	-0.0355425	0.00136041	-0.175408	0.0702354	0.401762	0.0655557	0.296875	0.45367
TG(50:3) +NH4	-0.275371	-0.452652	-0.136676	0.0668599	0.23874	0.0909021	-0.109002	-0.324003	0.11318	-0.149099	-0.0425381	0.153312	-0.218953	0.355347	0.218785	-0.396068	0.254541	-0.440279	-0.187339	-0.299476	-0.314535	-0.257017	-0.0463068	-0.187284	0.13064	-0.0382889	-0.233595	-0.33361	0.286772	0.282916	-0.0958609	0.219551	-0.409571	-0.0443302	-0.209838	-0.339126	-0.338543	-0.252753	-0.261768	-0.000602699	-0.0698743	-0.546751	-0.431634	-0.489503	-0.124144	-0.068712	-0.302227	0.153547	-0.0676675
TG(51:2) +NH4	-0.260984	-0.494015	-0.169628	0.23652	-0.00127885	0.103739	-0.394812	-0.0535231	0.324684	-0.295805	0.00501671	0.244232	-0.156245	0.268315	0.240942	-0.312058	0.104819	-0.393631	-0.11162	-0.227054	-0.352628	-0.0588283	-0.0831629	-0.309459	-0.198036	-0.206591	-0.0665029	-0.570374	0.217188	0.235244	-0.41051	-0.258568	-0.283461	-0.227175	-0.319188	-0.289125	-0.433358	-0.541007	-0.274471	-0.0518444	-0.475393	-0.226744	-0.433107	-0.508091	-0.512923	0.0937458	-0.538767	-0.0304936	0.251919
TG(52:5) +NH4	0.0584574	-0.112698	0.0518009	0.506188	0.00372358	0.288635	-0.425664	0.336667	-0.00351915	-0.150834	0.456942	0.127179	-0.150473	0.553985	0.600662	-0.0543934	-0.246415	0.0935488	0.114982	-0.106503	-0.177718	-0.0192991	0.410046	-0.00896728	0.142165	-0.1406	0.102824	-0.146851	-0.256511	0.440277	-0.277279	-0.178228	-0.29061	0.0978911	0.169011	0.101628	0.161125	-0.21187	0.102056	0.474642	-0.0111736	-0.215755	0.0122428	-0.373401	0.534217	-0.0656124	-0.186263	-0.666563	0.359598
TG(52:0) +NH4	0.294155	0.298125	0.431661	-0.056815	0.172118	0.0730523	0.774852	0.0310618	-0.163904	0.327184	0.111298	-0.189123	0.11647	-0.0642191	-0.0272965	0.303954	0.0861982	0.347357	0.248197	0.34427	0.272914	0.478528	0.149256	0.29348	0.149333	0.533843	0.412693	0.478331	-0.0361946	-0.0321825	0.472846	0.161824	0.260963	0.143138	0.184044	0.301596	0.281852	0.625949	0.27524	0.00631893	0.293563	0.349546	0.13132	0.694305	0.0572057	0.507693	0.314645	0.717824	-0.183032
TG(54:0) +NH4	0.297864	0.186071	0.488429	0.143284	0.320633	0.245824	0.721988	0.0753618	0.00242959	0.324869	0.248581	-0.0135022	0.118399	0.207413	0.21331	0.255369	0.209667	0.284956	0.307343	0.331989	0.215914	0.518946	0.268334	0.298463	0.253937	0.581947	0.468629	0.377749	0.102741	0.212664	0.439378	0.212274	0.180914	0.201782	0.197331	0.288076	0.241517	0.544474	0.283196	0.141645	0.281027	0.262002	0.0449007	0.542186	0.0646851	0.613423	0.214659	0.725214	-0.0272421
TG(54:2) +NH4	-0.349346	-0.305788	-0.387842	-0.190593	-0.588789	-0.402374	-0.472251	-0.147749	-0.720716	-0.521436	-0.128396	-0.60796	-0.601793	-0.210969	-0.101757	-0.380402	-0.760077	-0.15669	-0.394259	-0.487519	-0.48553	-0.412423	-0.155995	-0.410589	-0.401102	-0.516172	-0.325029	-0.280264	-0.79324	-0.323693	-0.501454	-0.522283	-0.573254	-0.411522	-0.262344	-0.264954	-0.139006	-0.315804	-0.311525	-0.142356	-0.319718	-0.466503	-0.266827	-0.336349	0.227776	-0.532302	-0.362075	-0.634882	-0.348335
TG(56:4) +NH4	-0.226193	-0.25802	-0.260644	0.0585946	-0.33646	-0.14284	-0.495084	-0.00606657	-0.440372	-0.387906	0.0731817	-0.304574	-0.439684	0.102294	0.164569	-0.298318	-0.533818	-0.110019	-0.234223	-0.384242	-0.386019	-0.339872	0.0462032	-0.268483	-0.158757	-0.40193	-0.229907	-0.249477	-0.553448	-0.0171173	-0.417119	-0.330803	-0.502149	-0.201932	-0.102496	-0.165932	-0.0463826	-0.30495	-0.181304	0.0978066	-0.175436	-0.448625	-0.173572	-0.424111	0.380245	-0.425954	-0.293224	-0.687041	-0.0965686
TG(53:3) +NH4	0.0381522	-0.142255	-0.00623642	0.560632	0.0409978	0.335942	-0.579304	0.371763	0.196809	-0.158228	0.441497	0.300159	-0.0625989	0.589817	0.614209	-0.0625454	-0.138237	0.0243696	0.120124	-0.106697	-0.16512	-0.0642964	0.38243	-0.028238	0.140617	-0.212248	0.0551555	-0.250683	-0.0991651	0.494144	-0.342901	-0.166484	-0.240832	0.114528	0.151191	0.0657293	0.0935909	-0.355669	0.0768101	0.483474	-0.072369	-0.196315	0.0247788	-0.505227	0.429012	-0.099613	-0.225948	-0.759663	0.497563
TG(54:3) +NH4	-0.0997841	-0.181959	-0.154438	0.279524	-0.326915	0.00551767	-0.57823	0.234127	-0.309237	-0.356913	0.263969	-0.18142	-0.349091	0.24339	0.350037	-0.171274	-0.566411	0.0317987	-0.0830664	-0.272525	-0.324076	-0.182171	0.208914	-0.198201	-0.137866	-0.379291	-0.058505	-0.240982	-0.576347	0.123985	-0.469325	-0.442468	-0.414308	-0.136943	0.00505864	-0.0207069	0.0658248	-0.328655	-0.0551292	0.263538	-0.199851	-0.285223	-0.0638658	-0.400672	0.453451	-0.298518	-0.297197	-0.841076	0.146753
TG(54:4) +NH4	0.14608	0.023076	0.0875509	0.519811	-0.165835	0.241624	-0.457079	0.501758	-0.105108	-0.162761	0.507846	0.0158886	-0.13208	0.430694	0.558903	0.0744386	-0.453436	0.271923	0.1755	-0.0269954	-0.117442	0.0852733	0.447028	0.01693	0.0294307	-0.180343	0.209458	-0.0678527	-0.477017	0.329395	-0.328716	-0.380064	-0.193432	0.0625404	0.2274	0.229909	0.286983	-0.168008	0.187429	0.490322	-0.0554345	-0.0202836	0.148661	-0.218858	0.597759	-0.0482945	-0.141255	-0.819378	0.404764
TG(56:5) +NH4	-0.341965	-0.350348	-0.366097	-0.0819398	-0.487446	-0.299288	-0.520448	-0.121375	-0.602463	-0.506521	-0.0565188	-0.479711	-0.57457	-0.0564549	0.0258654	-0.400357	-0.665444	-0.193151	-0.359916	-0.490695	-0.497055	-0.415264	-0.0891789	-0.39339	-0.317023	-0.497336	-0.315961	-0.327095	-0.68578	-0.180743	-0.507625	-0.457009	-0.600561	-0.353796	-0.237015	-0.271044	-0.152075	-0.364545	-0.300328	-0.0553717	-0.299931	-0.519281	-0.287987	-0.438512	0.256781	-0.504029	-0.391462	-0.661153	-0.249838
TG(54:5) +NH4	0.264584	0.128954	0.199791	0.624629	-0.0442149	0.367109	-0.389747	0.608837	0.0336509	-0.0424328	0.610174	0.152474	0.00286257	0.530345	0.649664	0.191948	-0.338904	0.368711	0.299273	0.0960661	0.0031995	0.191071	0.553872	0.137259	0.148199	-0.072449	0.314066	0.0242178	-0.364567	0.442756	-0.229257	-0.284804	-0.0696827	0.187948	0.344224	0.341008	0.387836	-0.0850865	0.304367	0.600644	0.0480288	0.0939398	0.261275	-0.146485	0.66824	0.0577865	-0.0393111	-0.789358	0.529645
TG(56:6) +NH4	-0.248875	-0.314916	-0.274346	0.111137	-0.448238	-0.160472	-0.577312	0.0541308	-0.488004	-0.480961	0.108047	-0.365884	-0.513553	0.0985739	0.205839	-0.318857	-0.666396	-0.100331	-0.24038	-0.413139	-0.462887	-0.29424	0.0536967	-0.338084	-0.275066	-0.464265	-0.181479	-0.330987	-0.680529	-0.0323949	-0.542306	-0.519091	-0.556848	-0.292526	-0.153749	-0.167739	-0.073918	-0.384911	-0.205912	0.0912559	-0.309414	-0.424581	-0.226158	-0.444027	0.322659	-0.391725	-0.407346	-0.761806	-0.0559131
TG(54:6) +NH4	0.294847	0.175699	0.19938	0.643938	-0.00184021	0.401243	-0.424456	0.645066	0.138206	0.00210771	0.611991	0.248289	0.0896055	0.536975	0.643286	0.23424	-0.265209	0.379271	0.330022	0.136467	0.0638731	0.185517	0.558762	0.174714	0.185607	-0.0749544	0.306638	0.0352621	-0.273995	0.465662	-0.208101	-0.233492	0.00603235	0.238694	0.381109	0.363075	0.404256	-0.100101	0.332631	0.623622	0.0766897	0.143106	0.326073	-0.160137	0.664788	0.0451412	0.00753973	-0.827577	0.59868
TG(56:7) +NH4	-0.169717	-0.307291	-0.161473	0.273554	-0.345454	-0.0160791	-0.538952	0.15786	-0.36498	-0.427642	0.245583	-0.248254	-0.456994	0.266983	0.375398	-0.261432	-0.591079	-0.0469764	-0.130178	-0.336244	-0.431203	-0.164715	0.177577	-0.275615	-0.198391	-0.368527	-0.0500983	-0.323025	-0.605565	0.130164	-0.516549	-0.505425	-0.524805	-0.222662	-0.091261	-0.0920353	-0.028349	-0.362018	-0.128175	0.208348	-0.290194	-0.364198	-0.214047	-0.428833	0.341913	-0.234597	-0.417652	-0.716002	0.0854716
WE(21:1) +H	0.0559246	-0.0429363	0.0663754	0.205213	0.400833	0.295301	-0.0333523	0.0379531	0.694275	0.187173	0.0296815	0.599564	0.355388	0.259358	0.139641	0.055888	0.600573	-0.159599	0.148848	0.152561	0.152209	0.0818321	0.0170553	0.103631	0.206116	0.133095	0.0374476	-0.136679	0.703399	0.321371	0.0995393	0.302077	0.233571	0.193097	0.0228388	-0.0256957	-0.148153	-0.150182	0.0313861	0.0724982	0.00993903	0.113112	0.00434876	-0.172453	-0.347256	0.217406	0.00197452	0.232986	0.369597
WE(23:3) +NH4	0.703283	0.558496	0.643297	0.862732	0.293044	0.703034	0.0448607	0.949828	0.422638	0.403015	0.879769	0.480859	0.47571	0.674243	0.802004	0.669579	0.00866997	0.771585	0.738003	0.601149	0.470107	0.69475	0.837969	0.558362	0.438075	0.384463	0.768584	0.424785	-0.0429044	0.665523	0.180628	-0.045485	0.459176	0.54233	0.699916	0.765004	0.738059	0.326656	0.720004	0.837457	0.356297	0.657253	0.649186	0.348781	0.73521	0.55899	0.346257	-0.437697	0.850124
WE(22:3) +NH4	-0.228347	-0.237754	-0.20479	-0.183615	0.341493	0.00887803	-0.0257493	-0.401131	0.466047	0.0634585	-0.330982	0.394383	0.156077	0.0164504	-0.186404	-0.233338	0.624073	-0.4753	-0.17317	-0.118784	-0.0181775	-0.29184	-0.300171	-0.0812065	0.136391	-0.00897699	-0.346591	-0.238303	0.728295	0.0690495	0.101629	0.463274	0.0145914	0.0436983	-0.205753	-0.342653	-0.398203	-0.219284	-0.247888	-0.225734	-0.00116144	-0.253649	-0.221661	-0.34074	-0.476287	-0.109785	-0.052881	0.370948	-0.0449316
[truncated: 3,690 more columns]

## Sheet: gene clusters
cluster number	gene name	ATF4-dependent regulation based on Torrence et al., 2021
1	PIM3	TRUE
1	EPHA2	FALSE
1	KLHL9	FALSE
1	AC008764 2	FALSE
1	ERMP1	FALSE
1	GADD45B	FALSE
1	HEATR6	FALSE
1	PCNX3	FALSE
1	ETAA1	FALSE
1	CTCF	FALSE
1	ZBTB14	FALSE
1	RANBP6	FALSE
1	UBE3B	FALSE
1	SWSAP1	FALSE
1	LRIG2	FALSE
1	LENG9	FALSE
1	CUL9	FALSE
1	FAM86EP	FALSE
1	ZNF696	FALSE
1	CXXC5	FALSE
1	C17orf75	FALSE
1	WASF2	FALSE
1	TMEM245	FALSE
1	PRTG	FALSE
1	AC015712 2	FALSE
1	RELL1	FALSE
1	CRKL	FALSE
1	GLI4	FALSE
1	TRIM13	FALSE
1	EVI5L	FALSE
1	USP40	FALSE
1	IFITM10	FALSE
1	ZNF623	FALSE
1	ZNF624	FALSE
1	TJP3	FALSE
1	NHLRC2	FALSE
1	TMEM107	FALSE
1	C12orf66	FALSE
1	SNAPC2	FALSE
1	GLYCTK	FALSE
1	ZNF445	FALSE
1	DYNLT1	FALSE
1	PDE4DIP	TRUE
1	MKS1	FALSE
1	TBC1D16	FALSE
1	MID1IP1	TRUE
1	FANCF	FALSE
1	NEK8	FALSE
1	ZDHHC17	FALSE
1	ZBTB38	FALSE
1	RAB3GAP1	FALSE
1	GSTO2	FALSE
1	DUSP6	FALSE
1	TSC22D1	FALSE
1	AC245060 5	FALSE
1	ZNF678	FALSE
1	ZFP62	FALSE
1	NFKBIA	FALSE
1	EFNA1	FALSE
1	LRRC41	FALSE
1	WASH2P	FALSE
1	PPP1R9B	FALSE
1	NUAK2	FALSE
1	AC004832 4	FALSE
1	C1orf116	FALSE
1	LIF	FALSE
1	LTB4R2	FALSE
1	MSH5	FALSE
1	MAST4	FALSE
1	AC073842 2	FALSE
1	POMK	FALSE
1	AC004466 3	FALSE
1	CBX8	FALSE
1	MED28	FALSE
1	DCAF15	FALSE
1	INTS5	FALSE
1	TRIM25	FALSE
1	HMGXB4	FALSE
1	ERI2	FALSE
1	AC024075 2	FALSE
1	C2orf76	FALSE
1	ZNF710-AS1	FALSE
1	PPP1R3B	FALSE
1	IFIT2	FALSE
1	XAB2	FALSE
1	TFAP2A	FALSE
1	TNFAIP3	FALSE
1	SDHAP1	FALSE
1	PTX3	TRUE
1	RAB3A	FALSE
1	ZNF555	FALSE
1	GARS-DT	FALSE
1	AC004812 2	FALSE
1	AL158212 3	FALSE
1	FAM84B	TRUE
1	C11orf68	FALSE
1	SEMA7A	FALSE
1	WASH5P	FALSE
1	TTC30A	FALSE
1	AC022107 1	FALSE
1	SARM1	FALSE
1	ISCA2	FALSE
1	DCTN4	FALSE
1	ZBTB37	FALSE
1	ZC3H10	FALSE
1	TRAPPC8	FALSE
1	CSNK1D	FALSE
1	HERC6	FALSE
1	ANKRD50	FALSE
1	VIRMA	FALSE
1	SAYSD1	FALSE
1	AC073857 1	FALSE
1	SAPCD2	FALSE
1	P2RY11	FALSE
1	CCNF	FALSE
1	PTPN3	FALSE
1	FAM78A	FALSE
1	SPIN1	FALSE
1	GPRIN1	FALSE
1	USP37	FALSE
1	USP46-AS1	FALSE
1	RFWD3	FALSE
1	HAUS3	FALSE
1	STK10	FALSE
1	ZNF595	FALSE
1	TMEM189	FALSE
1	CDHR5	FALSE
1	SMIM7	FALSE
1	AL033527 3	FALSE
1	TTC30B	FALSE
1	ZBTB21	TRUE
1	WASH3P	FALSE
1	AMOTL2	FALSE
1	MMRN2	FALSE
1	ZNF449	FALSE
1	ZNF500	FALSE
1	TMEM218	FALSE
1	ZBTB17	FALSE
1	ZNF7	FALSE
1	C1orf220	FALSE
1	IER3	FALSE
1	EPPK1	FALSE
1	BICRA	FALSE
1	SLC9A8	FALSE
1	MARK2	FALSE
1	ZNF2	FALSE
1	MAP1S	FALSE
1	NUDT12	FALSE
1	GIN1	FALSE
1	EPHB3	FALSE
1	ALKBH4	FALSE
1	GGA3	FALSE
1	STARD13	FALSE
1	ZNF786	FALSE
1	CCDC71	FALSE
1	ANKRD34A	FALSE
1	RUNDC1	FALSE
1	CDK9	FALSE
1	GTF2A1	FALSE
1	PDP1	FALSE
1	VPS25	FALSE
1	ZFP30	FALSE
1	MAPK7	FALSE
1	EHD1	FALSE
1	MIER2	FALSE
1	ZNF607	FALSE
1	ARHGAP12	FALSE
1	FBXL5	FALSE
1	LGR4	FALSE
1	STOML1	FALSE
1	PTPRE	FALSE
1	MFSD8	FALSE
1	RASA2	FALSE
1	BAK1	FALSE
1	EFNA3	FALSE
1	SNHG10	FALSE
1	NOL12	TRUE
1	SLX4	FALSE
1	N4BP1	FALSE
1	CDR2	FALSE
1	CHAMP1	FALSE
1	PURB	FALSE
1	ZNF250	FALSE
1	GSK3B	TRUE
1	NUP54	FALSE
1	KIF3A	FALSE
1	BMP2K	FALSE
1	BTBD7	FALSE
1	ADM5	FALSE
1	COG1	FALSE
1	INTS7	FALSE
1	KMT2A	FALSE
1	SECISBP2	FALSE
1	ST6GAL2	FALSE
1	AL160006 1	FALSE
1	AC000403 1	FALSE
1	ASH2L	FALSE
1	FYCO1	FALSE
1	PPM1A	FALSE
2	AC005840 2	FALSE
2	ZC3H4	FALSE
2	POGZ	FALSE
2	FZD4	TRUE
2	KAT6A	FALSE
2	ZKSCAN2	FALSE
2	BICRAL	TRUE
2	AC245060 6	FALSE
2	TIGD2	TRUE
2	PROSER3	FALSE
2	TSSK4	FALSE
2	KIAA0355	FALSE
2	RING1	FALSE
2	C18orf54	FALSE
2	MAP3K2	FALSE
2	FRY	FALSE
2	TECPR1	FALSE
2	CREB3L2	FALSE
2	CNTRL	FALSE
2	NUDT18	FALSE
2	SNN	FALSE
2	ZFP90	FALSE
2	BBS10	FALSE
2	AL359504 2	FALSE
2	ZBTB22	FALSE
2	STRADA	FALSE
2	RIMS3	FALSE
2	SRP68	FALSE
2	TECPR2	FALSE
2	AC046143 1	FALSE
2	FAM208A	FALSE
2	MINDY2	FALSE
2	FAM234B	FALSE
2	DCLRE1A	FALSE
2	PRMT9	FALSE
2	GGNBP2	FALSE
2	KIAA0556	FALSE
2	NFYA	FALSE
2	FAM131A	FALSE
2	TLNRD1	FALSE
2	RAB14	FALSE
2	MEX3C	FALSE
2	MLEC	FALSE
2	ASB8	FALSE
2	INSIG2	FALSE
2	SNPH	FALSE
2	HCFC2	FALSE
2	ABHD10	FALSE
2	ZMIZ1	FALSE
2	ZC3H3	FALSE
2	UBLCP1	FALSE
2	CEP170	FALSE
2	ZNF280D	FALSE
2	PRRC1	TRUE
2	BRICD5	FALSE
2	AC005674 2	FALSE
2	CCDC113	FALSE
2	DAGLA	TRUE
2	C17orf51	FALSE
2	JDP2	TRUE
2	POU2F1	FALSE
2	FBXO42	TRUE
2	HELZ2	TRUE
2	SLF2	FALSE
2	EXOC6	FALSE
2	MAST3	FALSE
2	ZNF330	FALSE
2	BCAM	FALSE
2	NSD1	FALSE
2	S100A3	FALSE
2	PYGO2	FALSE
2	MT1E	FALSE
2	UBTD2	FALSE
2	KLHL36	FALSE
2	CHTOP	FALSE
2	RALGAPB	FALSE
2	BTBD19	FALSE
2	ITPRIP	FALSE
2	SOWAHC	FALSE
2	AMH	FALSE
2	AC021106 1	FALSE
2	ERBB3	FALSE
2	OGA	FALSE
2	SH3TC1	FALSE
2	CDKN1C	FALSE
2	TMEM9	FALSE
2	SLC44A1	FALSE
2	SLC20A1	TRUE
2	FAM234A	FALSE
2	MAP2K3	FALSE
2	AGRN	FALSE
2	KCTD20	FALSE
2	CSNK1A1	FALSE
2	MYZAP	FALSE
2	KRT7-AS	FALSE
2	PCIF1	FALSE
2	ZNF414	FALSE
2	ARL4D	FALSE
2	FEM1B	FALSE
2	TADA1	FALSE
2	RIPK4	FALSE
2	PLEKHH3	TRUE
2	SEMA4C	FALSE
2	RREB1	FALSE
2	STUB1	FALSE
2	DR1	FALSE
2	ELMSAN1	TRUE
2	KAT5	FALSE
2	INAVA	FALSE
2	B3GNT5	FALSE
2	ZNF34	FALSE
2	MSL2	FALSE
2	HES1	FALSE
2	KAT7	FALSE
2	USP21	FALSE
2	MAGEE1	FALSE
2	EZH1	FALSE
2	ZNF750	FALSE
2	SIN3A	FALSE
2	SETDB1	FALSE
2	TAF5	FALSE
2	SFSWAP	FALSE
2	AL512274 1	FALSE
2	TUBG2	FALSE
2	AARS2	FALSE
2	ID1	FALSE
2	KLF6	FALSE
2	MUC20-OT1	FALSE
2	C15orf39	FALSE
2	CCDC43	FALSE
2	N6AMT1	FALSE
2	PPP1R35	FALSE
2	EME1	FALSE
2	THUMPD3	FALSE
2	ADNP	FALSE
2	ZFP1	FALSE
2	ZNF865	FALSE
2	PRR12	FALSE
2	IFFO2	FALSE
2	PDGFA	FALSE
2	CASZ1	FALSE
2	DYRK2	FALSE
2	RIOX1	TRUE
2	RBM15B	FALSE
2	KMT2B	FALSE
2	COX18	FALSE
2	SHB	FALSE
2	MICAL2	FALSE
2	RARA	FALSE
2	ZNF526	FALSE
2	HOXA3	FALSE
2	XKR8	FALSE
2	SEC14L1	FALSE
2	MMAA	FALSE
2	PTCD2	FALSE
2	FADD	FALSE
2	SYTL1	FALSE
2	BNIP1	FALSE
2	DNMBP	FALSE
2	GSS	FALSE
2	NFX1	FALSE
2	C1orf123	FALSE
2	GDPGP1	FALSE
2	LONRF1	TRUE
2	PIK3C2B	FALSE
2	TMEM143	FALSE
2	ZNF205	FALSE
2	SLC25A51	FALSE
2	TRAF3IP2	TRUE
2	PAK4	FALSE
2	LIG3	FALSE
2	FAM50B	FALSE
2	OXSM	FALSE
2	AC113191 1	FALSE
2	MPP5	FALSE
2	CEP192	FALSE
2	CSF3	FALSE
2	MRGBP	FALSE
2	TIGD5	FALSE
2	RTL10	FALSE
2	RASSF8	FALSE
2	COG2	FALSE
2	NEURL1B	FALSE
2	JUP	FALSE
2	FAM160B2	FALSE
2	BCL7A	FALSE
2	EEF1AKMT1	FALSE
2	DAB2IP	FALSE
2	CBX6	FALSE
2	NOM1	FALSE
2	PTPN23	FALSE
2	KLF7	FALSE
2	CEBPB	TRUE
2	SNUPN	FALSE
2	RUNX2	FALSE
2	HOXA6	FALSE
2	CBX2	FALSE
2	ZBTB10	TRUE
2	TBC1D10B	FALSE
2	MED15	FALSE
2	CCDC12	FALSE
2	TLE1	TRUE
2	ZNF341	FALSE
2	TCTN2	FALSE
2	TNFSF15	FALSE
2	ALKBH8	FALSE
2	C1orf74	FALSE
2	ABCF3	FALSE
2	SRBD1	FALSE
2	MPV17	FALSE
2	TJP1	FALSE
2	TADA2A	FALSE
2	ZNF706	FALSE
2	POLR3B	TRUE
2	HDGFL2	FALSE
2	CXorf38	FALSE
2	ZNF202	FALSE
2	KCNAB3	FALSE
2	OSBPL6	FALSE
2	GCNT1	FALSE
2	RIN1	TRUE
2	RIMKLB	FALSE
2	HAUS6	FALSE
2	TUBGCP3	FALSE
2	SART3	FALSE
2	HAUS5	FALSE
2	SPAG7	FALSE
2	CDC7	FALSE
2	GTF2IRD1	FALSE
2	SLC39A13	FALSE
2	KIAA0895L	FALSE
2	BNIP2	FALSE
2	SART1	FALSE
2	ZBED4	FALSE
2	ZNF827	FALSE
2	U2SURP	FALSE
2	CAMTA2	FALSE
2	PRR22	FALSE
2	ZMYM3	FALSE
2	DCAF17	FALSE
2	SMARCA4	FALSE
2	CRTC1	FALSE
2	NEK6	FALSE
2	SRGAP3	FALSE
2	RAPGEFL1	FALSE
2	PRPF4	FALSE
2	IVNS1ABP	FALSE
2	PSMD5	FALSE
2	SSX2IP	FALSE
2	ALMS1	FALSE
2	DDX42	FALSE
2	MPHOSPH9	FALSE
2	CAMSAP1	FALSE
2	SCAF8	FALSE
2	CDC16	FALSE
2	MRTFB	FALSE
2	FAM120C	FALSE
2	FBXO31	FALSE
2	NOD1	FALSE
2	LSM11	FALSE
2	MAP3K4	FALSE
2	IRF2BPL	FALSE
2	BHLHE41	FALSE
2	SHROOM3	FALSE
2	ARF6	FALSE
2	ZNF438	FALSE
2	IRF2BP2	FALSE
2	PDE4B	FALSE
2	AL121772 3	FALSE
2	HRK	FALSE
2	CDPF1	FALSE
2	PATZ1	FALSE
2	COQ9	FALSE
2	UBA3	FALSE
2	IFNGR1	FALSE
2	POLRMT	FALSE
2	PPAN	TRUE
2	SRP72	FALSE
2	ZMYND8	FALSE
2	ZBTB25	FALSE
2	ITGA2	FALSE
2	PTPN14	FALSE
2	NOA1	FALSE
2	PML	FALSE
2	TFCP2L1	TRUE
2	MRPS18B	FALSE
2	FASTKD2	FALSE
2	EXOSC8	FALSE
2	NUCKS1	FALSE
2	ARHGEF39	FALSE
2	RFX2	FALSE
2	TMX2P1	FALSE
2	GTF3C1	FALSE
2	HSH2D	FALSE
2	MBTPS2	FALSE
2	TMEM94	FALSE
2	AC055811 4	FALSE
2	PDXK	FALSE
2	DCAF10	FALSE
2	CYFIP1	FALSE
2	TMEM203	FALSE
2	B4GAT1	FALSE
2	SBF1	FALSE
2	GAB3	FALSE
2	ZNF516	FALSE
2	TBC1D13	FALSE
2	ACTR1B	FALSE
2	NUDT22	FALSE
2	SNAPIN	FALSE
2	TSC22D3	TRUE
2	ZNF141	FALSE
2	KAT8	FALSE
2	C22orf39	FALSE
2	COG8	FALSE
2	SBNO1	FALSE
2	WRAP73	FALSE
2	OSBPL7	FALSE
2	C2orf15	FALSE
2	ZNF22	FALSE
2	TTC31	FALSE
2	THNSL1	FALSE
2	ZNF462	FALSE
2	PLEC	FALSE
2	CEP170B	FALSE
2	AHNAK2	FALSE
2	PHF20	FALSE
2	FAM102B	FALSE
2	SFI1	FALSE
2	TMEM184B	FALSE
2	TEF	FALSE
2	TMED10	FALSE
2	CXCL2	FALSE
2	PCCB	FALSE
2	TDRD7	FALSE
2	COPG2	FALSE
2	ZNF592	FALSE
2	GPR37	FALSE
2	ANKRD13D	FALSE
2	SPG11	FALSE
2	ANKRD33B	FALSE
2	DDX60	FALSE
2	JAG1	TRUE
2	COQ8B	FALSE
2	BCL3	FALSE
2	STARD4-AS1	FALSE
2	FOXQ1	FALSE
2	JRK	FALSE
2	PRR15L	FALSE
2	CKMT1B	FALSE
2	DOK7	FALSE
2	NAPRT	FALSE
2	ST18	FALSE
2	HS3ST1	FALSE
2	ELMO3	FALSE
2	THBD	FALSE
2	TRIM32	FALSE
2	PLEKHA2	FALSE
2	TUBGCP2	FALSE
2	BCL2L1	FALSE
2	BHLHE40	FALSE
2	WASH8P	FALSE
2	IRX2	FALSE
2	ENC1	FALSE
2	FO538757 1	FALSE
2	PRAG1	TRUE
2	MRPL55	FALSE
2	PLK4	FALSE
2	AC005034 3	FALSE
2	EPB41L4B	FALSE
2	MIS18A	FALSE
2	OXA1L	FALSE
2	TTI1	FALSE
2	AKIP1	FALSE
2	BARD1	FALSE
2	WARS2	FALSE
2	CBX5	FALSE
2	OSGEPL1	FALSE
2	XPO4	FALSE
2	PHC2	FALSE
2	SMARCB1	FALSE
2	RAB27B	FALSE
2	ZNF507	FALSE
2	RTF1	FALSE
2	DSE	FALSE
2	SYBU	TRUE
2	RPSAP52	FALSE
2	RTN4IP1	FALSE
2	RAB7B	FALSE
2	CELF1	FALSE
2	RALA	FALSE
2	C17orf53	FALSE
2	HOXA10	FALSE
2	TDP1	FALSE
2	NBN	FALSE
2	PLXNB2	FALSE
2	MSH3	FALSE
2	RNF220	FALSE
2	MOB3A	FALSE
2	PSMG3	FALSE
2	SH3BP4	FALSE
2	NOC2L	FALSE
2	RIC8A	TRUE
2	CENPB	FALSE
2	GNAI1	FALSE
2	KANK2	FALSE
2	FANCE	FALSE
2	NANP	FALSE
2	POGK	FALSE
2	HILPDA	FALSE
2	SMYD5	FALSE
2	PELP1	FALSE
2	GLI3	FALSE
2	NIF3L1	FALSE
2	KLF13	FALSE
2	TBC1D14	FALSE
2	PPP1R26	FALSE
2	MRPL27	FALSE
2	TMEM250	FALSE
2	SPG7	FALSE
2	RAB38	FALSE
2	MMS19	FALSE
2	GNPTAB	FALSE
2	TNFAIP8	FALSE
2	METTL17	FALSE
2	CTBP1	FALSE
2	TAF6	FALSE
2	RPAP1	FALSE
2	HDAC3	FALSE
2	VPS35	FALSE
2	ETS2	TRUE
2	NAGLU	FALSE
2	TRAF7	FALSE
2	TMEM186	FALSE
2	RAB20	FALSE
2	PLD2	FALSE
2	ARHGAP1	FALSE
2	RAB3D	FALSE
2	INTS3	FALSE
2	XPO7	FALSE
2	SYMPK	FALSE
2	ACTR5	FALSE
2	LIX1L	FALSE
2	OIP5-AS1	FALSE
2	ARHGEF4	FALSE
2	RHOBTB2	FALSE
2	SBNO2	FALSE
2	SMARCD2	FALSE
2	LRFN4	FALSE
2	PHLPP1	FALSE
2	MCRS1	FALSE
2	LRRC1	FALSE
2	VPS26B	FALSE
2	PLCD3	FALSE
2	NELFB	FALSE
2	YARS2	FALSE
2	MROH6	FALSE
2	EXOC2	FALSE
2	PODXL	FALSE
2	TMEM223	FALSE
2	MYH10	FALSE
2	FBXL16	FALSE
2	STK11	FALSE
2	TARBP1	FALSE
2	IFNGR2	FALSE
2	IPO11	FALSE
2	DNAAF5	FALSE
2	OSBPL5	FALSE
2	NSMCE4A	FALSE
2	FKBP5	FALSE
2	BAHCC1	FALSE
2	NR2F6	FALSE
2	TTC7A	FALSE
2	CABIN1	FALSE
2	PIP4K2B	FALSE
2	ANKFY1	FALSE
2	LINC00511	FALSE
2	MAP2K6	FALSE
2	DHTKD1	FALSE
2	CCNA1	FALSE
2	MIR4697HG	FALSE
2	AHNAK	FALSE
2	GCN1	FALSE
2	CNOT7	FALSE
2	TM9SF4	FALSE
2	KMT5C	FALSE
2	ARHGAP35	FALSE
2	FBXW2	FALSE
2	BAIAP2-DT	FALSE
2	ADAR	TRUE
2	PRMT2	FALSE
2	TEDC1	FALSE
2	TRAF4	FALSE
2	AGFG2	FALSE
2	HPS3	FALSE
2	GLG1	FALSE
2	SIK1B	FALSE
2	SNX1	FALSE
2	EPHA1	FALSE
2	DDX50	FALSE
2	AKNA	TRUE
2	SMAD5	FALSE
2	TTC39C	TRUE
2	MADD	FALSE
2	INTS10	FALSE
2	WDR82	FALSE
2	SNX5	FALSE
2	TEX2	FALSE
2	MEX3A	FALSE
2	KLF10	FALSE
2	ZNF180	FALSE
2	SRSF9	FALSE
2	DUSP4	FALSE
2	STK11IP	FALSE
2	ANAPC2	FALSE
2	BAP1	FALSE
2	SGK1	FALSE
2	GADD45A	TRUE
2	VDAC1P8	FALSE
2	MAP3K1	FALSE
2	ZFP14	FALSE
2	ARL4C	FALSE
2	ZNF574	FALSE
2	IRF1	FALSE
2	TFAP2C	FALSE
2	KLF4	TRUE
2	FBXO3	FALSE
2	ATXN7L3B	FALSE
2	ERAL1	FALSE
2	BX470102 1	FALSE
2	FAT4	FALSE
2	RNF152	FALSE
2	PIK3R1	FALSE
2	AJUBA	FALSE
2	EOMES	FALSE
2	HIVEP1	TRUE
2	SETD4	FALSE
2	BCAR1	FALSE
2	FUT11	FALSE
2	UBE2J2	FALSE
2	TENT5B	FALSE
2	AC010973 2	FALSE
2	FIZ1	FALSE
2	MAPK6	FALSE
2	ATXN7L2	FALSE
2	ADAMTS15	FALSE
2	VPS18	FALSE
2	MOCS3	FALSE
2	GFOD1	FALSE
2	SP5	FALSE
2	PRICKLE1	FALSE
2	C8orf58	FALSE
2	DUSP7	FALSE
2	KBTBD6	FALSE
2	BCL9L	FALSE
2	PARS2	FALSE
2	MRPS10	FALSE
2	KDF1	FALSE
2	RDH14	FALSE
2	SMAD7	FALSE
2	SPRY2	FALSE
2	NELFA	FALSE
2	RAPH1	FALSE
2	HPS6	FALSE
2	IRF5	FALSE
2	NR1D1	FALSE
2	ZNF652	FALSE
2	USP2	FALSE
2	BIRC3	FALSE
2	ZNF608	FALSE
2	PPP1R18	FALSE
2	SSH1	FALSE
2	FHDC1	FALSE
2	NEPRO	FALSE
2	PPP1R8	TRUE
2	PIAS4	FALSE
2	FEM1A	FALSE
2	BUD13	FALSE
2	LINC01311	FALSE
2	TBILA	FALSE
2	PANK1	FALSE
2	DLX1	FALSE
2	C6orf136	FALSE
2	INKA1	FALSE
2	GPAM	FALSE
2	KLF3	FALSE
2	CLK2	FALSE
2	MSTO1	FALSE
2	E2F5	FALSE
2	CORO1C	FALSE
2	ARHGEF2	TRUE
2	AC107068 1	FALSE
2	RPUSD2	FALSE
2	HELZ	FALSE
2	DHX35	FALSE
2	MRM2	FALSE
2	FBXO41	FALSE
2	PMS2	FALSE
2	HIRIP3	FALSE
2	TOMM40L	FALSE
2	PRPF40B	FALSE
2	GRAMD2A	FALSE
2	PRKAA1	FALSE
2	MANBAL	FALSE
2	SPATA33	FALSE
2	RNF214	FALSE
2	RCAN3	FALSE
2	KRAS	FALSE
2	DENND6A	FALSE
2	CLOCK	FALSE
2	TIMM22	FALSE
2	LEO1	TRUE
2	DDX24	FALSE
2	MECOM	FALSE
2	RASSF3	FALSE
2	SNAPC4	TRUE
2	TUBB4B	FALSE
2	DBR1	FALSE
2	TNKS1BP1	FALSE
2	PAFAH1B1	FALSE
2	WDFY2	FALSE
2	PEX11B	FALSE
2	FNBP1L	FALSE
2	ADPRHL2	FALSE
2	GIT2	FALSE
2	TRAPPC10	FALSE
2	NIN	FALSE
2	TET1	FALSE
2	BACE1-AS	FALSE
2	KAT14	FALSE
2	WBP4	FALSE
2	DNAJC18	FALSE
2	SEC24B	FALSE
2	STK38	FALSE
2	VDR	FALSE
2	DICER1	FALSE
2	CPSF4	FALSE
2	AC093627 5	FALSE
2	USP19	FALSE
2	JUNB	FALSE
2	AC027290 2	FALSE
2	FAM215B	FALSE
2	ASXL2	FALSE
2	MAP3K8	FALSE
2	PHF13	FALSE
2	PRR15	FALSE
2	RICTOR	FALSE
2	POLDIP3	FALSE
3	CLDN1	FALSE
3	SERTAD4	FALSE
3	NOG	FALSE
3	FOSL2	FALSE
3	KCTD1	FALSE
3	AURKB	FALSE
3	PHLDB1	FALSE
3	CKAP2L	FALSE
3	GPSM2	FALSE
3	DDX11	FALSE
3	TCERG1	FALSE
3	NUP107	FALSE
3	MCIDAS	FALSE
3	CCAR2	FALSE
3	NAA15	FALSE
3	PRR7	FALSE
3	THRA	FALSE
3	CCND1	FALSE
3	ABCB10	FALSE
3	ZMYND19	FALSE
3	P2RY2	FALSE
3	AP002761 4	FALSE
3	HIVEP2	TRUE
3	CARD10	FALSE
3	CDCA4	FALSE
3	STAMBPL1	TRUE
3	DFFB	FALSE
3	TBC1D2	FALSE
3	DZIP1L	FALSE
3	KIAA1211L	FALSE
3	ADORA2B	FALSE
3	SET	FALSE
3	GTF3C2	FALSE
3	SERBP1	FALSE
3	NF2	FALSE
3	ERCC6L	FALSE
3	CDT1	TRUE
3	MAD2L1	FALSE
3	TONSL	FALSE
3	PRXL2C	FALSE
3	LMNB1	FALSE
3	GNB4	FALSE
3	WDR5	FALSE
3	AC245041 2	FALSE
3	SOX12	FALSE
3	TTF2	FALSE
3	DIS3L	FALSE
3	AC010969 2	FALSE
3	PUS7	FALSE
3	MMS22L	FALSE
3	PBRM1	FALSE
3	MCMBP	FALSE
3	HR	FALSE
3	MCM3	FALSE
3	SEC22C	FALSE
3	UBA2	FALSE
3	GMPS	FALSE
3	CERK	FALSE
3	NDC1	FALSE
3	TSFM	FALSE
3	PHACTR3	FALSE
3	RFC4	FALSE
3	IMP3	TRUE
3	ELK3	FALSE
3	CCNB2	FALSE
3	EPHB4	FALSE
3	JAG2	FALSE
3	FBXO5	FALSE
3	CASP2	FALSE
3	TCF19	FALSE
3	TCOF1	TRUE
3	CDC20	FALSE
3	SETD6	TRUE
3	PRIM1	FALSE
3	APPL1	FALSE
3	PRKX	FALSE
3	SAMD1	FALSE
3	IQCE	FALSE
3	LRRC45	FALSE
3	CPT1A	FALSE
3	RFC3	FALSE
3	XRN2	FALSE
3	POLD1	FALSE
3	PARP1	FALSE
3	CHEK1	FALSE
3	AKAP1	FALSE
3	UCK2	FALSE
3	SRPK1	FALSE
3	JADE2	FALSE
3	SMAD3	TRUE
3	TBRG4	FALSE
3	MAZ	FALSE
3	CAPN15	FALSE
3	ZNF724	FALSE
3	DTX3L	FALSE
3	SEMA4B	FALSE
3	ZMAT3	FALSE
3	ARAF	FALSE
3	TBL3	FALSE
3	ATP5F1D	FALSE
3	SSNA1	FALSE
3	SCNN1G	FALSE
3	PTCD3	FALSE
3	TGFBR2	FALSE
3	IPO8	FALSE
3	ILKAP	FALSE
3	SLC22A23	FALSE
3	TGFBR3	FALSE
3	FLVCR2	FALSE
3	IQGAP3	FALSE
3	PANK4	FALSE
3	CDK4	FALSE
3	SH3TC2	TRUE
3	TSPAN14	FALSE
3	KCTD12	FALSE
3	PKP2	FALSE
3	INF2	FALSE
3	ASB13	FALSE
3	PANX1	FALSE
3	NUDT21	FALSE
3	PMPCA	FALSE
3	ACVR2B	FALSE
3	RARG	FALSE
3	CAD	FALSE
3	CDCA7	FALSE
3	NSD2	FALSE
3	HLTF	FALSE
3	TUBA1C	FALSE
3	SPIN4	FALSE
3	RPS6KA1	FALSE
3	ZNF395	FALSE
3	IPO9	FALSE
3	REEP4	FALSE
3	PARP4	FALSE
3	WDR48	FALSE
3	TBC1D2B	FALSE
3	CTIF	FALSE
3	ZCCHC7	FALSE
3	SIPA1	FALSE
3	ITPKC	FALSE
3	WDR6	FALSE
3	BRAT1	FALSE
3	COPRS	FALSE
3	MED24	FALSE
3	NTHL1	FALSE
3	ING5	FALSE
3	RAD21	FALSE
3	ELF3	FALSE
3	SZRD1	FALSE
3	RUNX1	FALSE
3	PSRC1	FALSE
3	HTRA1	FALSE
3	TMEM102	FALSE
3	KIAA0753	FALSE
3	VEZF1	FALSE
3	ZNF488	FALSE
3	DUS2	TRUE
3	MED11	FALSE
3	C6orf132	FALSE
3	VAPA	FALSE
3	NRAS	FALSE
3	NSFL1C	FALSE
3	EHMT1	FALSE
3	MED4	FALSE
3	RPUSD1	FALSE
3	PAFAH1B2	FALSE
3	PLD1	FALSE
3	CTC1	FALSE
3	IWS1	FALSE
3	GAS1	FALSE
3	CIAO3	FALSE
3	AC007996 1	FALSE
3	PAK6	FALSE
3	FZD8	FALSE
3	FOXO1	FALSE
3	MAPK8IP3	TRUE
3	COG7	FALSE
3	SLC37A4	FALSE
3	BDKRB2	FALSE
3	MEN1	FALSE
3	THOC6	FALSE
3	GLYR1	FALSE
3	NECTIN4	FALSE
3	FDXACB1	FALSE
3	VGLL3	FALSE
3	TNFRSF25	FALSE
3	NAB1	FALSE
3	TSEN54	FALSE
3	SMAD4	FALSE
3	GJB3	FALSE
3	DTX4	FALSE
3	PGP	FALSE
3	TRIM47	FALSE
3	CHN1	FALSE
3	TACC1	FALSE
3	PRMT6	FALSE
3	MED16	FALSE
3	EPN3	FALSE
3	SEMA6D	FALSE
3	TRIM35	TRUE
3	TBC1D25	FALSE
3	MIOS	FALSE
3	TLDC1	FALSE
3	PPP1R37	FALSE
3	SCYL1	FALSE
3	TFEB	FALSE
3	COQ3	FALSE
3	PPARGC1B	FALSE
3	PPRC1	FALSE
3	HEATR3	FALSE
3	TSTD2	FALSE
3	RIN2	FALSE
3	DLD	FALSE
3	BCAR3	FALSE
3	DUS3L	FALSE
3	FRMD6	FALSE
3	PALMD	FALSE
3	TP63	FALSE
3	CCDC34	FALSE
3	PLEKHA7	FALSE
3	LIMK2	FALSE
3	CCDC51	FALSE
3	NACC1	FALSE
3	SNAI2	TRUE
3	RBMS2	FALSE
3	AP5S1	FALSE
3	PBX2	FALSE
3	AC090673 1	FALSE
3	MAP2K7	FALSE
3	FXYD3	FALSE
3	MYC	TRUE
3	RGMA	FALSE
3	SOX4	FALSE
3	MN1	FALSE
3	IRS1	FALSE
3	PWWP2B	FALSE
3	GEMIN6	FALSE
3	FOXF2	FALSE
3	CAB39	FALSE
3	TOE1	FALSE
3	TPRG1	FALSE
3	PLEKHG2	FALSE
3	MRPS34	FALSE
3	SUMO3	FALSE
3	ZNF860	FALSE
3	SSH3	FALSE
3	ERCC2	FALSE
3	SMARCD1	FALSE
3	NSL1	FALSE
3	BCL11A	FALSE
3	NAA25	FALSE
3	HMGA2	FALSE
3	UTP25	FALSE
3	CDC42EP1	FALSE
3	NOL9	FALSE
3	SRRM1	FALSE
3	PLAU	FALSE
3	IRX3	FALSE
3	EDN1	FALSE
3	TRIB2	FALSE
3	NET1	FALSE
3	BNC1	FALSE
3	FUT4	FALSE
3	CCND2	TRUE
3	RGS16	FALSE
3	PROSER2	FALSE
3	KDR	FALSE
3	ZBTB4	FALSE
3	TNIP1	FALSE
3	KNOP1	FALSE
3	LSM2	FALSE
3	TEDC2	FALSE
3	DNAJA3	TRUE
3	ZFP36L2	FALSE
3	ST5	FALSE
3	HNRNPA3	FALSE
3	FJX1	TRUE
3	CRYBG1	FALSE
3	MRPL16	FALSE
3	MMD	FALSE
3	FGFR2	FALSE
3	BLM	FALSE
3	ABHD17C	FALSE
3	KIF22	FALSE
3	CBX1	FALSE
3	SSRP1	FALSE
3	TMEM246	FALSE
3	RIPOR1	FALSE
3	PLAT	FALSE
3	ACIN1	FALSE
3	DDX54	FALSE
3	TNNI2	FALSE
3	LRRC47	FALSE
3	KLF11	TRUE
3	TFAP4	FALSE
3	ABCF1	FALSE
3	YWHAH	FALSE
3	CALHM2	FALSE
3	ANP32A	FALSE
3	SNX33	TRUE
3	PSD4	FALSE
3	MAEA	FALSE
3	KIF18B	FALSE
3	NDC80	FALSE
3	TTK	FALSE
3	PUS1	FALSE
3	WDR36	FALSE
3	USP31	FALSE
3	PES1	FALSE
3	USP24	FALSE
3	ALDH1B1	FALSE
3	DLEU1	FALSE
3	MSH6	FALSE
3	MRPS26	TRUE
3	LIMK1	FALSE
3	EHD2	FALSE
3	TUBB6	FALSE
3	TAB1	FALSE
3	KCTD3	FALSE
3	ATR	FALSE
3	SDAD1	TRUE
3	PALB2	FALSE
3	MARS2	TRUE
3	NXT1	FALSE
3	SPC24	FALSE
3	RXRA	FALSE
3	MYO1B	FALSE
3	ZADH2	FALSE
3	PHF19	FALSE
3	CTDSP1	FALSE
3	CSE1L	FALSE
3	FOXK1	TRUE
3	CHML	FALSE
3	DNAJC13	FALSE
3	MTFR2	FALSE
3	EVA1C	FALSE
3	KHK	FALSE
3	MYBBP1A	FALSE
3	ELAC2	FALSE
3	CSK	FALSE
3	SUPT16H	FALSE
3	GIT1	FALSE
3	KANK1	FALSE
3	RBL1	FALSE
3	EIF3A	FALSE
3	NFIC	FALSE
3	ITPKB	FALSE
3	ZBTB42	FALSE
3	MTMR1	FALSE
3	NMT1	FALSE
3	TRERF1	FALSE
3	OSBPL10	FALSE
3	ZHX3	FALSE
3	TNS3	FALSE
3	CCDC88C	FALSE
3	GAS2L1	FALSE
3	RRP12	FALSE
3	STARD7	FALSE
3	HJURP	FALSE
3	CEP250	FALSE
3	CEBPZOS	FALSE
3	SPEG	FALSE
3	SMG9	FALSE
3	OPA3	FALSE
3	ZBTB12	FALSE
3	PPIL2	FALSE
3	FOXO3	TRUE
3	EXOSC10	FALSE
3	FAT2	FALSE
3	SMC3	FALSE
3	CCDC9B	FALSE
3	HNRNPDL	FALSE
3	MNT	TRUE
3	TRIP10	FALSE
3	EHMT2	FALSE
3	COASY	TRUE
3	TNS4	FALSE
3	LDAH	FALSE
3	MRM1	FALSE
3	TRIM37	FALSE
3	RFC1	FALSE
3	PLXNA1	FALSE
3	POLRMTP1	FALSE
3	SPTBN1	FALSE
3	CNOT10	FALSE
3	SLITRK5	FALSE
3	GOLIM4	FALSE
3	RRP1B	TRUE
3	RNPS1	FALSE
3	TUT4	FALSE
3	C1orf159	FALSE
3	IL4R	FALSE
3	YEATS4	FALSE
3	FAM110A	FALSE
3	TAF1B	FALSE
3	ATRIP	FALSE
3	LFNG	FALSE
3	TUBB	FALSE
3	UBL4A	FALSE
3	HDAC7	FALSE
3	CDK10	TRUE
3	MFN2	FALSE
3	INTS11	FALSE
3	PLEKHG3	FALSE
3	ZNF710	FALSE
3	RNF187	FALSE
3	PPTC7	FALSE
3	TRMT5	FALSE
3	TMCO6	FALSE
3	ZBED2	FALSE
3	CHTF18	FALSE
3	HMBS	FALSE
3	NUP155	FALSE
3	LPCAT4	FALSE
3	BTBD2	FALSE
3	AL133355 1	FALSE
3	NCKIPSD	FALSE
3	TEX10	FALSE
3	ZBTB16	FALSE
3	TRIM65	FALSE
3	XPO5	FALSE
3	EEF2K	FALSE
3	LRRC20	FALSE
3	ZNF512B	FALSE
3	SKIDA1	FALSE
3	OTX1	FALSE
3	MRPL19	FALSE
3	RAVER1	FALSE
3	RAD23B	FALSE
3	VARS2	TRUE
3	KIAA1671	FALSE
3	AGO1	FALSE
3	NDUFS2	FALSE
3	CAMK2N2	FALSE
3	ERAP2	FALSE
3	FAM53B	FALSE
3	LRRC42	FALSE
3	FIGNL1	FALSE
3	AP3D1	FALSE
3	TBC1D24	FALSE
3	DCAF4	FALSE
3	FAM161A	FALSE
3	MTSS1	FALSE
3	POLR1C	FALSE
3	ZNF598	FALSE
3	C1orf174	FALSE
3	SH3BP2	FALSE
3	HECTD3	FALSE
3	MGA	FALSE
3	NREP	FALSE
3	SPOUT1	FALSE
3	RTN4RL1	FALSE
3	YEATS2	FALSE
3	KIAA1841	FALSE
3	MLLT10	FALSE
3	AC104447 1	FALSE
3	LRSAM1	FALSE
3	RIOK1	FALSE
3	DIS3	FALSE
3	IQSEC1	FALSE
3	KIF2A	FALSE
3	SYNJ2	FALSE
3	NFKB1	FALSE
3	ZNF618	FALSE
3	EP400	FALSE
3	CTPS2	FALSE
3	MYB	FALSE
3	GMNN	FALSE
3	EVA1A	FALSE
3	SUV39H1	FALSE
3	C4orf46	FALSE
3	ADORA1	FALSE
3	SKA3	FALSE
3	BEND3	FALSE
3	NCAPH	FALSE
3	ZNF551	FALSE
3	IFI16	FALSE
3	NUP62	FALSE
3	UTP4	FALSE
3	SYNCRIP	FALSE
3	GEMIN4	FALSE
3	DSN1	FALSE
3	MCAT	FALSE
3	LRFN1	FALSE
3	WDR81	FALSE
3	CDC25B	FALSE
3	CD3EAP	FALSE
3	CC2D1A	FALSE
3	TNFAIP8L3	FALSE
3	PRR7	FALSE
3	TIMM21	FALSE
3	AGAP3	FALSE
3	E2F8	FALSE
3	XRCC3	FALSE
3	POLE2	FALSE
3	ARHGAP11A	FALSE
3	TRIM7	FALSE
3	CDK5RAP1	FALSE
3	ZC3HAV1L	FALSE
3	ORC2	FALSE
3	ATAD5	FALSE
3	DSCC1	FALSE
3	SKP2	FALSE
3	TGIF2	FALSE
3	USP1	FALSE
3	CSF1	FALSE
3	OGFR	FALSE
3	MSL1	FALSE
3	DDX28	FALSE
3	BCL11B	FALSE
3	POLR3A	FALSE
3	ARHGAP27	FALSE
3	SPRY1	FALSE
3	PPP4R1	FALSE
3	CNOT11	FALSE
3	AMER1	FALSE
3	LRIG3	FALSE
3	ARRDC2	FALSE
3	WEE1	FALSE
3	PRDM15	FALSE
3	SLITRK6	FALSE
3	TRAPPC2L	FALSE
3	INCENP	FALSE
3	UBE2I	FALSE
3	A4GALT	FALSE
3	MLST8	FALSE
3	KCNB1	FALSE
3	E2F4	FALSE
3	POP7	FALSE
3	PEX3	FALSE
3	PIAS3	FALSE
3	PATL1	FALSE
3	RPGRIP1L	FALSE
3	ZNF367	FALSE
3	RIBC2	FALSE
3	KIF20B	FALSE
3	WDR74	FALSE
3	DHX33	FALSE
3	TUBGCP5	FALSE
3	URB2	FALSE
3	BRIX1	FALSE
3	ESRP2	FALSE
3	GEMIN5	FALSE
3	SLC16A1-AS1	FALSE
3	DHODH	FALSE
3	EVPL	FALSE
3	WDR43	FALSE
3	MTPAP	FALSE
3	RRS1	FALSE
3	REV1	FALSE
3	TET3	TRUE
3	RDH13	FALSE
3	COA7	FALSE
3	TWNK	TRUE
3	VANGL1	FALSE
3	PUM2	FALSE
3	ZFP64	FALSE
3	GAREM1	TRUE
3	ARHGEF10L	FALSE
3	EHBP1	FALSE
3	KLF9	TRUE
3	ZNF695	FALSE
3	FLRT3	FALSE
3	DDX20	FALSE
3	SCAMP4	FALSE
3	ZNF248	FALSE
3	ZBTB7A	FALSE
3	NACC2	FALSE
3	DAXX	FALSE
3	SMARCAD1	FALSE
3	MRPS17	FALSE
3	BICD2	FALSE
3	THSD1	FALSE
3	CASKIN2	FALSE
3	DCBLD1	FALSE
3	LZTS2	FALSE
3	PTPN12	FALSE
3	CHERP	FALSE
3	MLX	FALSE
3	MARCKS	FALSE
3	C1orf35	FALSE
3	ZBTB7B	TRUE
3	ZNF639	FALSE
3	LGALSL	FALSE
3	SLK	FALSE
3	ERCC6	FALSE
3	MTG2	FALSE
3	BRCA2	FALSE
3	ORC5	TRUE
3	LIN9	FALSE
3	DHX57	FALSE
3	OTUD4	FALSE
3	DCUN1D4	FALSE
3	ZNF33A	FALSE
3	TCEAL3	FALSE
3	TIPIN	FALSE
3	RTKN	FALSE
3	MTCL1	FALSE
3	ROCK2	FALSE
3	CDC5L	FALSE
3	DEPP1	FALSE
3	SUDS3	FALSE
3	DNA2	FALSE
3	TOPBP1	FALSE
3	MYO5C	FALSE
3	GRB7	FALSE
3	ZNF143	FALSE
3	MSANTD3	FALSE
3	SLC9A3R2	FALSE
3	SKA1	FALSE
3	DHX37	FALSE
3	SRRT	FALSE
3	DCAF1	FALSE
3	KLHL23	FALSE
3	MAVS	FALSE
3	PRPF38B	FALSE
3	XRCC2	FALSE
3	MIR600HG	FALSE
3	HCFC1	FALSE
3	LUC7L2	FALSE
3	UBXN8	FALSE
3	SLITRK4	FALSE
3	CAVIN2	FALSE
3	HASPIN	FALSE
3	ZGRF1	FALSE
3	TIFA	FALSE
3	EXOSC4	FALSE
3	FAM98B	FALSE
3	CDC25A	FALSE
3	SAC3D1	FALSE
3	KHSRP	FALSE
3	ERI1	FALSE
3	SRSF2	FALSE
3	SNHG16	FALSE
3	SASS6	FALSE
3	HIRA	FALSE
3	RBMX	FALSE
3	NT5DC2	FALSE
3	SH2D4A	FALSE
3	UMPS	FALSE
3	POLR1E	FALSE
3	RCL1	TRUE
3	MFSD2A	TRUE
3	ERRFI1	FALSE
3	ZNF444	FALSE
3	CENPBD1P1	FALSE
3	SMIM3	TRUE
3	THAP11	FALSE
3	RNF145	FALSE
3	PLPP3	FALSE
3	EFCAB14	FALSE
3	SLC9B2	FALSE
3	IL6R	FALSE
3	RASSF7	FALSE
3	SEPHS1	FALSE
3	WDR34	FALSE
3	FHOD1	FALSE
3	CLPB	FALSE
3	BIN1	FALSE
3	RECQL4	TRUE
3	NUP85	FALSE
3	CYP27B1	FALSE
3	CCNA2	FALSE
3	TFAM	TRUE
3	ITPRIPL2	FALSE
3	MSH2	FALSE
3	ORC1	FALSE
3	GINS1	FALSE
3	AGPS	FALSE
3	PACSIN3	FALSE
3	AC125807 2	FALSE
3	SMC5	FALSE
3	CENPF	FALSE
3	UIMC1	FALSE
3	RCC1	TRUE
3	MCM3AP	FALSE
3	FANCB	FALSE
3	DLK2	FALSE
3	HEG1	FALSE
3	CLUH	FALSE
3	FXN	FALSE
3	SFXN1	FALSE
3	EOGT	FALSE
3	UTP18	FALSE
3	SLC45A3	FALSE
3	BMS1	FALSE
3	SYT12	FALSE
3	TOP2A	FALSE
3	SLFN13	FALSE
3	TARDBP	FALSE
3	POLR2B	FALSE
3	DEK	FALSE
3	DDX46	FALSE
3	GTF2I	FALSE
3	PRKCE	FALSE
3	SLC6A15	FALSE
3	LINC02193	FALSE
3	AC020978 9	FALSE
3	AC108134 2	FALSE
3	TRRAP	FALSE
3	KDM3B	FALSE
3	FMNL2	FALSE
4	UAP1	FALSE
4	AC068831 7	FALSE
4	SLC25A25-AS1	FALSE
4	ARAP1	FALSE
4	CDC42BPG	FALSE
4	NCAPD2	FALSE
4	AP1M1	FALSE
4	CHD4	FALSE
4	TRIB1	FALSE
4	CDS2	FALSE
4	HTT	FALSE
4	RBX1	FALSE
4	THADA	FALSE
4	RAB40B	FALSE
4	CHTF8	FALSE
4	AC087289 2	FALSE
4	SNTB2	FALSE
4	MAGEF1	FALSE
4	MEGF8	FALSE
4	MOV10	FALSE
4	FUK	FALSE
4	INTS1	FALSE
4	FAM173A	FALSE
4	CYC1	FALSE
4	MRPL54	FALSE
4	AP2A1	FALSE
4	PAXX	FALSE
4	EXTL3	FALSE
4	AC018629 1	FALSE
4	SH3RF3	FALSE
4	SNX24	FALSE
4	WDR89	FALSE
4	DDIT4	TRUE
4	AL591895 1	FALSE
4	AC006449 5	FALSE
4	NUP50-DT	FALSE
4	AC010980 2	FALSE
4	MAFB	FALSE
4	ZNF792	FALSE
4	OSR1	FALSE
4	FGF5	FALSE
4	MIRLET7BHG	FALSE
4	TAF6L	FALSE
4	ZNHIT2	FALSE
4	PHLDA3	FALSE
4	ADRB2	FALSE
4	IFIT5	FALSE
4	FBXW5	FALSE
4	ZNF628	FALSE
4	KDM8	FALSE
4	MRPL28	FALSE
4	TMEM9B	FALSE
4	DKK1	FALSE
4	GEN1	FALSE
4	INPPL1	FALSE
4	PAXIP1	FALSE
4	NOL11	FALSE
4	SMARCA5	FALSE
4	PUM1	FALSE
4	MIEF1	FALSE
4	ZNF296	FALSE
4	ERF	FALSE
4	RASL11B	FALSE
4	GTF3C4	FALSE
4	IFIT3	FALSE
4	CIPC	FALSE
4	CFL2	FALSE
4	MMACHC	FALSE
4	KLF5	FALSE
4	VPS4B	FALSE
4	MRPL1	FALSE
4	DOLPP1	FALSE
4	RNF168	FALSE
4	TMEM168	FALSE
4	MAP7D1	FALSE
4	LYRM2	FALSE
4	TMEM74	TRUE
4	RHOG	FALSE
4	NT5C	FALSE
4	ZNF8	FALSE
4	THAP7	FALSE
4	SLC39A4	FALSE
4	AC092171 2	FALSE
4	PIAS1	FALSE
4	VPS37B	FALSE
4	CNOT2	FALSE
4	FAM222B	FALSE
4	KBTBD7	FALSE
4	RNF144B	FALSE
4	ZBTB45	FALSE
4	EMSY	FALSE
4	RRP36	FALSE
4	NFRKB	FALSE
4	NUS1	FALSE
4	FASTKD3	FALSE
4	ZNF689	FALSE
4	AREL1	FALSE
4	LRCH3	FALSE
4	CDK5R1	FALSE
4	PLEKHF1	FALSE
4	FBXL18	FALSE
4	FIGN	FALSE
4	RGS17	FALSE
4	AHDC1	FALSE
4	ABT1	FALSE
4	SETD1A	FALSE
4	NR2F2	TRUE
4	ZNF398	FALSE
4	CTDP1	FALSE
4	SPRTN	FALSE
4	KBTBD4	FALSE
4	SOCS5	FALSE
4	STON2	FALSE
4	CCNH	FALSE
4	GPANK1	FALSE
4	U62317 2	FALSE
4	DEPDC7	FALSE
4	ZMYM1	FALSE
4	PHAX	FALSE
4	ZNF605	FALSE
4	PIGCP1	FALSE
4	GFER	FALSE
4	ZNFX1	FALSE
4	PYM1	FALSE
4	THUMPD1	FALSE
4	PXYLP1	FALSE
4	PCGF6	FALSE
4	LEMD3	FALSE
4	AL139423 1	FALSE
4	GMEB1	FALSE
4	TBC1D22B	FALSE
4	TEKT4P2	FALSE
4	HOXC13	FALSE
4	DTX2	FALSE
4	ZNF281	FALSE
4	KATNAL1	FALSE
4	CASP8AP2	FALSE
4	NCOA6	FALSE
4	NUP50	FALSE
4	PVR	TRUE
4	SEC63	FALSE
4	TXLNG	FALSE
4	BRF1	FALSE
4	SNAPC1	FALSE
4	NADK2	FALSE
4	FAM118A	FALSE
4	TENT4A	FALSE
4	GPX3	FALSE
4	ZSWIM9	FALSE
4	DIDO1	FALSE
4	NBEAL1	FALSE
4	ELP3	FALSE
4	C17orf97	FALSE
4	PHF12	FALSE
4	ZNF561	FALSE
4	ZNF84	FALSE
4	ZNF823	FALSE
4	AC009779 2	FALSE
4	TTF1	FALSE
4	PIK3R4	FALSE
4	RTL6	FALSE
4	POLK	FALSE
4	PPP1R10	FALSE
4	IBA57	FALSE
4	FKBP11	FALSE
4	ZSWIM1	FALSE
4	COPS7B	FALSE
4	ZNF784	FALSE
4	ARFGAP2	FALSE
4	BTBD3	FALSE
4	TNFAIP2	TRUE
4	AC020916 1	FALSE
4	ZCCHC3	FALSE
4	EEPD1	FALSE
4	SYVN1	TRUE
4	DHX36	FALSE
4	SNAPC3	FALSE
4	REST	FALSE
4	MINDY3	FALSE
4	IREB2	FALSE
4	DOP1A	FALSE
4	JARID2	FALSE
4	LINC00641	FALSE
4	INTS6	FALSE
4	KANSL1	FALSE
4	BCLAF3	FALSE
4	APC	FALSE
4	USP54	FALSE
4	RFX7	FALSE
4	ARID1A	FALSE
4	PANK3	FALSE
4	CIC	FALSE
4	PCF11	FALSE
4	CDC23	FALSE
4	BPTF	FALSE
4	TAF1	FALSE
4	AC026801 2	FALSE
4	CBX4	TRUE
4	ZNF324	FALSE
4	TIMM29	FALSE
4	SIRT7	FALSE
4	SOCS6	FALSE
4	RFX1	FALSE
4	TMED4	FALSE
4	NAB2	FALSE
4	AP5B1	FALSE
4	TUFT1	FALSE
4	MIDN	FALSE
4	IER2	TRUE
4	KDM5C	FALSE
4	ZNF397	FALSE
4	HMGCR	FALSE
4	AREG	FALSE
4	AC015813 6	FALSE
4	RNF19A	FALSE
4	SEC24C	FALSE
4	EIF4A2	FALSE
4	SNAP47	FALSE
4	TGOLN2	FALSE
4	GP1BA	FALSE
4	SSH2	FALSE
4	AL592148 3	FALSE
4	AL118558 3	FALSE
4	PLPP6	FALSE
4	ZNF699	FALSE
4	C12orf76	FALSE
4	HMGCS1	FALSE
4	AL162458 1	FALSE
4	IDI1	FALSE
4	MSMO1	FALSE
4	KDM7A-DT	FALSE
4	CMTM4	FALSE
4	ACVR1	FALSE
4	SUCO	FALSE
4	SH3PXD2B	FALSE
4	SNX18	FALSE
4	PCK2	TRUE
4	SLC50A1	FALSE
4	FICD	FALSE
4	AC138393 1	FALSE
4	DOP1B	FALSE
4	SMURF1	FALSE
4	GLB1	FALSE
4	EHHADH	FALSE
4	GOT1	TRUE
4	SLC1A4	TRUE
4	ABCB9	FALSE
4	SERTAD2	FALSE
4	ZNF18	FALSE
4	ZNF441	FALSE
4	CHMP1B	FALSE
4	HCP5	FALSE
4	AC090114 2	FALSE
4	RALY-AS1	FALSE
4	AL135905 2	FALSE
4	HIST1H4I	FALSE
4	HIST1H2BK	FALSE
4	GDF15	TRUE
4	EMC9	FALSE
4	ETV3	FALSE
4	RABIF	FALSE
4	ZYG11B	TRUE
4	ACSL3	FALSE
4	MARVELD2	FALSE
4	LMO4	TRUE
4	BLOC1S2	FALSE
4	ARHGAP39	TRUE
4	PIGL	FALSE
4	ZNF550	FALSE
4	HERPUD2	TRUE
4	CRK	FALSE
4	LRRC8D	TRUE
4	HERPUD1	TRUE
5	STC2	TRUE
5	WDR93	FALSE
5	MED7	FALSE
5	RBM5	FALSE
5	ARNT	FALSE
5	KMT5B	TRUE
5	LIME1	FALSE
5	FOXD2	FALSE
5	ZNF765	FALSE
5	LUZP1	FALSE
5	ARMC7	FALSE
5	PLCXD2	TRUE
5	IQSEC2	FALSE
5	ZNF292	FALSE
5	STK35	FALSE
5	SENP8	FALSE
5	LMTK2	FALSE
5	CD226	FALSE
5	ZBTB3	FALSE
5	SERTAD3	FALSE
5	ZNF680	FALSE
5	SLC35E4	FALSE
5	CCNYL1	FALSE
5	CYB561D2	FALSE
5	EXOC8	FALSE
5	ADNP2	FALSE
5	HIF1AN	FALSE
5	TBC1D23	FALSE
5	CNKSR1	FALSE
5	KCTD21	FALSE
5	ELL2	FALSE
5	TIPARP	FALSE
5	USP30	FALSE
5	METTL14	FALSE
5	TSC1	FALSE
5	ZBTB11	FALSE
5	RBSN	FALSE
5	UBN2	FALSE
5	HNRNPC	FALSE
5	APPBP2	FALSE
5	RNF146	FALSE
5	AC097359 2	FALSE
5	SLC35B3	FALSE
5	PPP1R13B	FALSE
5	PYCR2	FALSE
5	MT-RNR2	FALSE
5	UFL1	FALSE
5	ZNF841	FALSE
5	STX12	FALSE
5	TC2N	FALSE
5	C1orf52	FALSE
5	ZFYVE16	FALSE
5	LPIN2	FALSE
5	ZC2HC1A	FALSE
5	CYB561D1	FALSE
5	SCARB2	FALSE
5	ARIH1	FALSE
5	RAD54L2	FALSE
5	CDK7	FALSE
5	CERS5	FALSE
5	C16orf72	FALSE
5	KLHL28	FALSE
5	LNX2	FALSE
5	FBXO48	FALSE
5	RAB3IP	FALSE
5	LMBRD2	FALSE
5	KDM7A	FALSE
5	SKAP2	FALSE
5	GOLGA2P7	FALSE
5	ZBTB41	FALSE
5	UBE2W	TRUE
5	FAM107B	FALSE
5	ERN1	TRUE
5	HSPA13	FALSE
5	TMEM87A	FALSE
5	HLA-E	FALSE
5	ZNF274	FALSE
5	SAMD8	FALSE
5	SLC31A1	FALSE
5	CLDND1	FALSE
5	EIF1	TRUE
5	TRIM62	FALSE
5	SERPINI1	FALSE
5	APTR	FALSE
5	FAM161B	FALSE
5	ZNF654	FALSE
5	ZKSCAN5	FALSE
5	CLCN3	TRUE
5	DESI2	FALSE
5	HIST1H1C	FALSE
5	ZNF160	FALSE
5	SAT1	FALSE
5	SLC35A5	FALSE
5	CDK19	FALSE
5	AL139393 2	FALSE
5	NPC1	FALSE
5	MR1	FALSE
5	GSKIP	FALSE
5	KDM4D	FALSE
5	ARIH2OS	FALSE
5	CCSAP	FALSE
5	HES6	FALSE
5	ZNF619	FALSE
5	TRIM69	TRUE
5	TBX2	FALSE
5	DDIT3	TRUE
5	RYBP	FALSE
5	HIST2H2BD	FALSE
5	AL021807 1	FALSE
5	HIST1H3H	FALSE
5	HBEGF	FALSE
5	CDKN2D	FALSE
5	AL031777 1	FALSE
5	ZFAND3	FALSE
5	CDKN1A	TRUE
5	ZNF697	FALSE
5	ZFAND6	FALSE
5	RBM26-AS1	FALSE
5	ATF3	TRUE
5	ATF4	TRUE
5	AC010618 3	FALSE
5	HIST1H2BG	FALSE
5	HIST1H2BE	FALSE
5	GPX8	FALSE
5	AC141586 1	FALSE
5	GABPB1-AS1	FALSE
5	ALKBH6	FALSE
5	YARS	TRUE
5	CARS	TRUE
5	GARS	TRUE
5	EIF2AK3	FALSE
5	DNAJB9	TRUE
5	KLHL12	FALSE
5	TUBE1	FALSE
5	LINC00662	FALSE
5	MIS12	FALSE
5	NGFR	FALSE
5	ZNF616	FALSE
5	ZNF254	FALSE
5	SEPSECS	TRUE
5	SC5D	FALSE
5	TIGD6	FALSE
5	NUPR1	TRUE
5	AARS	TRUE
5	AC092164 1	FALSE
5	XBP1	TRUE
5	NRBP1	FALSE
5	AFF4	FALSE
5	MTX3	FALSE
5	YIPF5	FALSE
5	MTMR9	FALSE
5	TP53BP2	FALSE
5	HSPA5	TRUE
5	ULBP2	FALSE
5	GCC1	TRUE
5	FAM174A	FALSE
5	ZNF28	FALSE
5	ATF7IP2	FALSE
5	ZNF197	FALSE
5	ZNF585A	FALSE
5	ZNF433	FALSE
5	ZNF621	FALSE
5	NDEL1	FALSE
5	SHOC2	FALSE
5	ZNF75A	FALSE
5	RWDD2A	FALSE
5	KDM6A	TRUE
5	TAF12	FALSE
5	AL360270 1	FALSE
5	ZNF252P	FALSE
5	ZNF10	FALSE
5	ZNF597	FALSE
5	SLC25A16	FALSE
5	KLHL20	FALSE
5	STK38L	FALSE
5	NFKB2	FALSE
5	SYNRG	FALSE
5	SCML1	FALSE
[truncated: 1,740 more rows]

## Sheet: top deregulated genes
	log2 fold change (treatment vs control time point)
gene name	C75 3h	C75 6h	GSKi 3h	GSKi 6h	SCDi 3h	SCDi 6h
KRT7-AS	-5.30507	-6.11253	-0.632455	-0.941022	0.824721	0.392582
CSF3	-4.95805	-7.71278	-3.50708	-3.00922	-1.02386	-1.69323
ID1	-4.21826	-3.94153	0.264025	-1.33794	0.530117	0.505102
CDHR5	-3.93424	-1.2249	1.44946	1.86948	0.26277	0.678992
BX470102.1	-3.81425	-2.26297	-2.06459	-2.03449	-0.397832	-0.225197
NFKBIA	-3.75906	-2.31264	-1.04991	-0.904103	-0.691949	-0.558417
SERTAD4	-3.65623	-4.78699	-1.90992	-5.14305	-0.631276	-0.796636
AC004466.3	-3.53666	-3.55212	1.02341	1.81036	0.428119	-0.0532596
TENT5B	-3.50086	-0.950363	-1.36684	-0.260297	1.12741	-0.162363
ELF3	-3.27975	-3.47734	-1.74336	-1.86946	0.35296	0.0329591
AC004832.4	-3.23047	-2.24876	0.585072	0.535805	-0.399165	0.24734
AC010973.2	-3.22948	-1.65648	-1.85363	-0.956475	-0.420265	-0.840352
SP5	-3.17059	-3.01049	-1.67501	-0.850625	1.22538	0.0532738
C1orf220	-3.10804	-1.22529	-0.630034	-0.436259	-1.05414	-0.318355
AL033527.3	-3.09681	-1.67868	-0.601632	-0.575771	-1.45235	-0.834915
IRF2BPL	-3.06331	-3.99427	-1.11287	-1.19675	0.00221921	-0.660942
AC010980.2	-3.00269	-1.66339	-2.362	-2.18064	-0.313767	-0.760343
AL121772.3	-2.98398	-5.43339	0.733367	0.178762	0.734119	0.590461
ELMSAN1	-2.9584	-2.67834	-0.415216	-0.623557	0.0541966	-0.206455
BCL3	-2.89904	-3.29842	-0.51989	-0.968692	0.859767	0.0331555
GAS1	-2.86377	-3.70626	-1.72676	-1.45073	0.476842	-0.218606
BHLHE40	-2.85962	-2.72452	1.53524	-0.542939	1.16148	0.243802
LIF	-2.80016	-2.26092	-0.22847	-0.214449	-0.661128	-0.101672
KLF7	-2.76706	-3.06898	-0.948637	-0.922347	0.434085	0.395583
NR1D1	-2.76137	-2.04661	-1.36683	-0.948179	-0.125171	0.48693
SNAI2	-2.75661	-2.4925	-0.44754	-1.821	0.409074	0.354053
HES1	-2.73161	-2.57394	0.820235	-0.506862	0.252306	-0.13153
BDKRB2	-2.70554	-4.79744	-1.53296	-2.12789	-0.0617368	0.136016
OSR1	-2.70228	-0.397249	-1.99474	-1.38211	1.21527	0.282805
IER3	-2.61522	-0.766188	-0.10855	0.119145	-0.133665	0.345359
MYC	-2.59757	-3.18587	-1.72317	-2.42425	0.381991	0.382268
TMEM74	-2.5645	-2.10934	-2.59517	-2.21109	-0.653245	-0.33223
AC007996.1	-2.46139	-3.2276	-1.54473	-1.37059	0.557044	-0.662993
DUSP7	-2.44321	-2.15889	-1.14383	-0.666823	0.0640579	0.258201
C15orf39	-2.39259	-2.69733	-0.888312	-0.488159	-0.204541	0.0357952
ZNF750	-2.37979	-3.03495	-0.163331	-0.356127	0.128298	-0.0233649
TNFSF15	-2.37098	-3.19256	-1.09212	-0.994952	-0.883738	-0.621868
KDR	-2.33026	-4.49158	-0.487043	-2.41972	0.786115	1.15536
PCIF1	-2.26527	-2.65199	-0.0783009	-0.123633	0.515215	0.471192
AC073842.2	-2.2371	-1.72814	-0.613947	-0.236971	-0.742889	-0.303539
DLX1	-2.22593	-2.68792	-1.60688	-1.34888	-0.26866	0.307145
DOK7	-2.20992	-2.90529	-0.996851	-1.31856	-0.324298	-1.30076
RUNX2	-2.20751	-3.46609	-1.38787	-0.46345	0.04211	-0.264729
SCNN1G	-2.20585	-5.03922	-0.546553	-2.95932	0.288339	-0.669344
ADM5	-2.19264	-2.90944	-1.29629	-0.486692	-1.61421	-0.243319
KLF10	-2.18717	-1.54992	0.100917	-1.16327	-0.0161288	-0.465529
EPN3	-2.16949	-3.38716	-1.93593	-1.62867	-0.143292	-0.199826
DEPP1	-2.16771	-1.70797	-1.49334	-4.26929	-0.355058	-1.11814
AMOTL2	-2.15426	-0.821119	0.280702	1.1086	0.568763	0.104933
AC090673.1	-2.07794	-1.91734	-1.26397	-1.79443	-0.190325	-0.452505
KCNAB3	-2.06163	-3.93316	-1.18414	-0.49783	-0.342573	0.104924
EME1	-2.05921	-2.36953	-1.00462	-0.96485	-0.638904	-0.117037
NUAK2	-2.05587	-0.952588	0.405009	0.265143	0.0770027	0.408486
NECTIN4	-2.0282	-3.8192	-0.795508	-0.956736	0.581383	0.557462
IFIT2	-2.02406	-1.83271	-0.325079	-0.170546	-0.28226	-0.625109
MAFB	-2.02248	-0.818301	-1.77428	-0.927624	1.04957	0.14627
STARD4-AS1	-2.01379	-2.39796	0.255268	-0.59013	1.42132	0.456611
ADAMTS15	-1.97835	-1.18974	-1.15856	0.0528211	1.15348	0.394742
RIN2	-1.96772	-3.43877	-1.49248	-1.56335	0.324166	0.0493711
GPX3	-1.96277	-1.28179	-0.869016	-1.07779	-1.28437	-0.329092
KIF18B	-1.94152	-4.94575	-1.62502	-3.3292	-1.16833	-0.46442
AC005840.2	-1.93879	-2.42258	-0.0367195	0.232429	-0.461977	0.923843
PTX3	-1.92988	-1.63395	-0.0690875	1.07575	0.966025	-0.463986
BCL9L	-1.92814	-2.03316	-1.15911	-0.466658	0.338993	0.133662
AC008764.2	-1.9091	-1.90742	-0.404196	-0.390064	-0.471081	-1.15815
PIK3R1	-1.89253	-2.414	-2.05207	-1.19338	-0.0360278	0.0457659
HOXA6	-1.89104	-2.57686	-1.20843	-0.738177	-0.437673	-0.426277
MMAA	-1.85157	-1.90455	0.363057	0.758467	0.445036	0.496736
AL139423.1	-1.84113	0.373085	-0.40832	-0.464138	-0.388483	0.511388
TSC22D3	-1.83136	-3.47731	0.490507	-0.252081	-0.369831	-0.170714
PRR15L	-1.83068	-2.52152	-0.49819	-1.11652	-0.0409086	-0.479099
AC093627.5	-1.82815	-0.705805	-0.134546	-0.574601	-0.411164	-0.131249
WDR93	-1.8184	-0.144724	-1.25176	0.752346	-0.515978	0.131559
HJURP	-1.80475	-2.79609	-1.16024	-2.10701	-0.785664	-0.296771
AC026801.2	-1.80448	-0.0583501	1.10381	0.656481	-0.831242	-0.408198
AL359504.2	-1.79866	-0.552645	0.51892	1.57169	-0.426644	-0.412884
FAT2	-1.79627	-4.00768	-0.286628	-1.36691	-0.0877645	0.402762
IRF2BP2	-1.78554	-2.27108	0.523656	0.0386846	0.918176	0.361169
AURKB	-1.76492	-3.13279	-1.51972	-2.49989	-1.03942	-0.612813
GADD45A	-1.75949	-0.743208	0.846247	0.590662	1.60393	0.745815
JUNB	-1.75767	-0.412647	0.649571	-0.288731	-0.30326	-0.111237
MN1	-1.75349	-2.79122	-1.2242	-1.87856	1.2809	1.05255
PLAU	-1.74375	-2.80468	-1.07042	-1.4531	0.912305	0.00804824
ARL4C	-1.72812	-0.829831	0.155496	0.515065	1.52551	0.819399
FJX1	-1.71846	-3.90254	-0.93596	-1.6706	0.707729	0.308741
TRIB2	-1.71003	-2.16953	-1.05933	-1.58591	0.468774	0.0582519
ZNF414	-1.7065	-2.15943	-0.193388	-0.338823	0.1848	0.131789
MYB	-1.69922	-3.68565	-2.4293	-4.00907	-0.766113	-0.465132
AL512274.1	-1.69509	-2.21888	-0.332224	-0.367033	-0.620408	-0.253583
CBX8	-1.69319	-1.60309	0.0112612	0.325446	-0.0243522	-0.318537
HEATR6	-1.68867	-2.47823	0.0314245	0.478891	-0.00510358	0.0220573
RIPK4	-1.67402	-1.75302	-0.589146	-0.534719	0.0352978	-0.292875
KLF9	-1.6715	-1.48105	-1.02391	-1.756	-0.792096	-0.676435
ST6GAL2	-1.66417	-2.22715	-1.07154	-0.502504	-1.43985	-0.766318
E2F8	-1.65993	-2.85581	-2.58538	-2.83381	-0.794038	-0.575437
TNNI2	-1.65724	-3.02249	-1.01995	-2.21219	-0.571248	-0.33331
ZBED2	-1.64421	-5.68563	-0.496406	-2.16639	0.495231	-0.105674
KLF6	-1.62211	-1.60792	0.206097	-0.57673	0.161507	0.149999
MIDN	-1.61362	-0.352648	1.54191	0.987564	-0.180737	-0.718487
TFAP4	-1.61334	-4.26583	-1.25197	-2.52049	-0.254664	0.131098
FXYD3	-1.60952	-1.50901	-0.874336	-1.03975	0.378833	0.304534
USP2	-1.60464	-1.34943	-0.692616	-0.438849	0.36661	1.02539
LINC01311	-1.60195	-1.10149	-0.267697	-0.247349	-0.130605	0.423982
ZNF792	-1.59635	-1.16802	-1.4752	-1.40074	-0.629374	-0.834819
ALKBH4	-1.59504	-1.55244	-0.983828	-0.00300942	-0.199065	0.0422212
TRIM25	-1.58728	-1.4224	-0.418492	-0.0536887	-0.375643	-0.407672
ENC1	-1.568	-1.34286	-0.185364	-0.31253	0.310338	-0.535493
ZNF367	-1.56739	-2.97479	-1.84388	-2.56224	-1.13854	-0.208458
FDXACB1	-1.56287	-2.56029	-0.731603	-0.882815	0.0569605	0.232423
NEURL1B	-1.55928	-3.72977	-0.751911	-0.557078	0.00447107	0.189046
RAB3A	-1.55856	-0.98002	1.0092	0.893373	-0.209089	-0.0378082
SEMA7A	-1.53753	-0.759912	0.79368	1.35719	0.386673	0.155831
ST18	-1.53734	-2.57752	-0.149508	-0.301449	0.992229	-0.0369529
ZNF608	-1.53719	-1.71791	-1.18743	-0.514745	-0.0620193	0.469043
SPON1	-1.52781	0.331942	-0.60048	-0.51782	-1.06104	-0.138244
CD226	-1.51906	-0.24666	0.0409696	-0.613538	-0.723408	-0.514469
SKIDA1	-1.51307	-2.45567	-0.769185	-1.13251	0.324829	-0.503456
DUSP6	-1.50932	-0.988186	0.429698	-0.475082	-0.0393354	-0.120881
FADD	-1.50406	-1.87552	-0.46413	0.0522661	-0.300855	-0.106523
BNIP1	-1.4991	-1.72777	-0.0190113	0.225424	0.0123225	0.306373
SGK1	-1.49792	-1.32754	1.26971	-0.884204	0.703989	-0.0145873
HOXA3	-1.48915	-1.19433	-0.0509663	0.152992	0.483898	0.562407
RIBC2	-1.48616	-3.15952	-1.40127	-2.67576	-0.738699	0.287126
TEF	-1.48275	-2.26276	-0.539375	-0.173308	-0.181273	-0.652442
KLF11	-1.48115	-2.75852	-0.699155	-1.9707	-0.458705	-0.0267382
ETAA1	-1.47853	-1.91008	0.416558	0.462119	0.0748413	0.201436
FGF5	-1.47121	-0.836497	-1.53042	-1.9847	0.154192	-0.297067
AJUBA	-1.47063	-1.81869	-1.60909	-0.814799	0.482881	0.524032
CSF1	-1.46755	-1.64122	-1.25466	-1.5005	0.236127	0.0620518
FO538757.1	-1.45957	-1.42762	-0.41204	-0.470202	0.252195	-0.405565
IRF1	-1.45078	-1.19071	-0.745567	-0.989954	-0.795937	-1.13864
ZFP1	-1.43609	-1.56982	-0.591761	-0.239811	0.210855	0.144194
FAM215B	-1.43513	-0.993809	-0.330054	-1.19381	-0.944747	-0.376243
GRB7	-1.43382	-0.904597	-0.582045	-2.11028	-0.642261	-0.62251
PLK4	-1.43351	-2.34678	-0.120227	-0.864731	-0.184941	0.0854286
BRICD5	-1.42387	-1.43362	-0.143002	0.0845112	-1.27056	-0.0670722
ERCC6L	-1.4086	-3.18437	-1.3877	-2.98691	-0.414765	-0.532846
IFITM10	-1.4072	-1.53037	-0.421413	-0.569756	-0.985658	-0.923851
KLF3	-1.40221	-1.63859	-0.762697	-0.558034	0.0216946	0.31314
PALMD	-1.40134	-2.92539	-0.413504	-1.35586	1.1319	1.54383
INKA1	-1.39255	-2.14799	-1.25617	-0.296734	0.454119	0.808924
MAP3K8	-1.39128	-0.0604244	-0.0145752	-0.228694	0.34286	-0.43673
SOX4	-1.38695	-2.22537	-1.1758	-1.32853	0.357071	0.306807
SKA3	-1.3855	-3.2389	-1.80811	-3.1306	-0.899437	-0.430567
GJB3	-1.38172	-2.7038	-1.19576	-1.11054	-0.189948	-0.202037
NCAPH	-1.37961	-2.80268	-1.49123	-2.9424	-0.694018	-0.461543
PHACTR3	-1.37611	-4.69736	-1.32898	-3.14285	-0.36457	-0.441914
ZNF488	-1.36886	-1.58649	-0.912753	-1.1755	-0.26268	-0.0547242
TRIM47	-1.3668	-2.57004	-0.879776	-1.11448	0.113486	-0.0149477
THBD	-1.36577	-2.51466	-0.627485	-0.688899	0.461403	-0.23657
PPP1R10	-1.35233	-0.775822	-0.320812	0.680825	-1.25168	0.18389
KAT5	-1.35128	-1.40539	0.00479669	0.0290992	0.244045	0.268195
CKAP2L	-1.34894	-2.92488	-1.18936	-2.33876	-0.336155	-0.0750766
TTC30B	-1.34861	-0.496975	-0.0535579	0.471153	-0.0496314	-0.0705138
PWWP2B	-1.34392	-2.12793	-1.51404	-1.42743	0.189276	0.253749
ALKBH8	-1.34363	-2.10066	-0.289902	-0.34006	-0.287929	0.14088
AL451123.1	-1.33663	0.133531	-0.416195	-0.63154	-0.971566	-0.650489
BIRC3	-1.33035	-1.25388	-1.06052	-1.04873	-0.801276	-0.604931
P2RY2	-1.33026	-2.52587	-0.995464	-2.13063	0.362537	0.364842
SPRY2	-1.32846	-0.934418	-0.591745	-0.400278	0.459818	0.223824
RGMA	-1.31863	-1.80055	-0.903538	-1.01433	0.709272	0.478312
VDAC1P8	-1.31008	-0.759985	-0.159471	-0.247152	0.139542	-0.301841
S100A3	-1.30803	-2.03281	0.903972	1.01772	-1.29277	-1.34221
PDE4B	-1.30666	-1.82491	0.436112	-0.200575	0.633602	0.404352
CCDC12	-1.30482	-1.42046	-0.204685	-0.445964	0.0104107	0.260228
TAF5	-1.30458	-1.64684	-0.144159	-0.360068	-0.340738	-0.0687407
ZNF860	-1.30267	-2.41267	-1.04215	-1.45255	-0.07288	0.450263
OSBPL7	-1.29917	-2.43019	-0.0428106	0.0817312	-0.0790025	0.0221722
EEPD1	-1.2988	-1.03859	-1.20945	1.60541	-0.621793	0.10281
SPC24	-1.29547	-3.42005	-0.517543	-1.93282	-0.302522	-0.192534
BLM	-1.29442	-3.04999	-1.03064	-1.70629	-0.488314	-0.432962
DTX4	-1.28982	-2.69166	-1.35991	-0.958294	-0.16164	-0.373011
CEBPB	-1.28802	-1.44423	-0.442559	-0.383886	0.359012	0.00781981
HSH2D	-1.27863	-2.04781	-0.109262	-0.0392749	0.241565	-0.334211
PATZ1	-1.27503	-2.66822	-0.0118398	-0.0495815	0.0138728	0.0429037
LFNG	-1.27099	-2.84029	-0.816933	-1.09253	-0.311357	-0.460106
SEMA6D	-1.27029	-2.91122	-1.2155	-0.671985	0.951948	0.864464
TET1	-1.26577	-1.09055	-0.750342	-0.698866	-0.66277	0.208799
IRX3	-1.26161	-1.87355	-0.59371	-1.23515	0.680281	0.173786
SARM1	-1.25634	-0.471005	0.973993	1.59839	0.851546	0.723476
BNC1	-1.25385	-1.62651	-0.977991	-0.847461	0.754925	0.138746
PLEKHA2	-1.25309	-2.55986	-0.302242	-0.65875	0.31709	-0.142854
IRS1	-1.25294	-2.34189	-1.30522	-1.51568	1.06583	0.74045
TADA2A	-1.24937	-1.84964	-0.471874	-0.33425	-0.16953	0.126267
AC005674.2	-1.2477	-1.55712	-0.0930694	1.09679	-0.990049	0.483663
EPPK1	-1.24634	-0.311725	0.0509194	1.23676	0.0912123	0.578744
JRK	-1.24556	-1.45969	-0.190918	-0.587626	0.0657614	-0.0438071
EFNA1	-1.24509	-0.72356	-0.175306	0.210492	0.115038	0.0435012
PRR12	-1.24431	-1.34267	-0.490614	-0.444694	-0.0988365	0.0405506
AC068831.7	-1.23917	-2.15282	0.59518	-1.31148	-0.840512	-0.890435
MSH5	-1.23657	-1.07722	0.176797	0.143367	0.0477287	0.44142
TNFRSF25	-1.2343	-2.13963	-0.78273	-0.761665	0.0955675	0.218613
DKK1	-1.23186	-2.11284	-2.80944	-2.90424	0.855142	0.748646
AP002761.4	-1.23117	-2.53936	-0.807634	-2.10533	0.188255	0.205457
PAK6	-1.2293	-2.14569	-0.407427	-0.796786	0.787886	0.482327
DUSP4	-1.22812	-0.458901	0.314835	0.0191321	1.0868	0.275927
ZNF710-AS1	-1.22626	-0.957845	-0.278211	0.178266	-0.0829872	-0.391225
EFNA3	-1.22469	-1.33152	-0.571038	-0.461859	-0.778774	0.0810237
RIN1	-1.22444	-2.21809	-0.411542	-0.135147	-0.0478204	0.0471075
PPARGC1B	-1.2224	-3.87445	-2.00483	-1.05576	0.146862	0.274119
PIK3C2B	-1.21845	-2.17077	-0.841519	0.283242	-0.335711	0.366271
FBXO5	-1.21642	-2.3041	-0.934281	-1.95318	-0.508035	-0.547318
TEKT4P2	-1.21122	-0.0629269	-0.571828	-0.38137	-0.0981496	0.0506395
MAP2K6	-1.20966	-2.79895	-0.145754	-0.480251	-0.911379	-1.13562
WEE1	-1.20792	-1.28307	-0.719877	-1.46086	-0.129113	-0.044845
NDC80	-1.20756	-2.09168	-1.16576	-1.51657	-0.903031	-0.741972
FIGNL1	-1.20698	-2.50452	-1.01786	-0.978172	-0.462435	-0.212231
PRR22	-1.2068	-2.81039	0.118105	-0.363718	-0.104576	0.333043
NOG	-1.20635	-1.92484	-0.0251785	-2.04203	0.718043	0.467114
TCF19	-1.20286	-2.36752	-1.00774	-1.96551	-0.590494	-0.529214
BCL11B	-1.20205	-2.0643	-1.51021	-2.56705	0.628984	0.920254
IFFO2	-1.202	-1.41172	-0.126103	1.03889	1.48484	1.0652
NANOS1	-1.20186	-0.874867	-1.33683	-1.33139	-0.861652	-1.16796
ZBTB14	-1.20103	-1.67581	0.210094	0.592114	-0.0205966	0.0424207
CXCL2	-1.19354	-2.43002	0.179656	0.426785	0.188571	-0.076901
AC107068.1	-1.18799	-1.53434	-1.11735	-0.72566	-0.541055	-0.0344685
FOXO1	-1.18633	-1.88141	-0.623176	-0.742474	0.442142	0.00842841
FOXQ1	-1.1829	-1.46048	0.447458	-0.127768	1.25438	0.779459
CBX2	-1.18097	-1.9246	-0.913388	-0.320006	0.00865834	0.00412634
B3GNT5	-1.17609	-1.1987	-0.643584	-0.536763	-0.412094	-0.504736
ZNF784	-1.17481	0.0899951	-0.084311	1.09565	-0.140477	0.108969
MMRN2	-1.17417	-0.507508	-0.0545828	1.14339	0.495974	0.192336
FOXF2	-1.17084	-2.73052	-1.89423	-1.52711	0.432052	0.278218
JADE2	-1.17074	-2.45424	-1.04365	-1.997	-0.513973	-0.800175
CDK5R1	-1.16621	-0.505033	-1.44996	-0.768276	0.0847224	-0.123679
CARD10	-1.16516	-2.8512	-1.30878	-2.10544	-0.0260039	0.0507289
TEDC2	-1.1595	-2.10647	-0.947159	-1.43275	-0.304264	-0.150332
RAB7B	-1.15228	-3.3626	-0.830643	-1.14352	-0.571527	-0.718651
TIGD5	-1.14918	-1.93445	-0.653758	-0.43979	0.168326	0.0193274
TRIM35	-1.14522	-2.23436	-1.13329	-0.976392	-0.120943	0.109435
CDC20	-1.1443	-2.69131	-0.929511	-1.95668	-0.434757	-0.303472
POLRMT	-1.14415	-1.9374	-0.101387	-0.346884	-0.00996721	0.0312975
XKR8	-1.14242	-1.07244	-0.741182	-0.341388	-0.286913	-0.565262
PDGFA	-1.14068	-1.18779	-0.578078	-0.164022	0.127191	-0.0774658
DIDO1	-1.1361	-0.959085	-0.886648	-0.426355	-0.727159	0.0628666
FZD8	-1.13144	-1.76896	-0.596453	-0.804313	0.15646	0.0047946
AC004812.2	-1.12972	-0.789615	1.10093	0.794268	-0.214895	0.330642
FLRT3	-1.12785	-1.44031	-1.70978	-1.10964	0.68328	0.744137
TNS4	-1.12282	-4.21328	-0.83403	-1.35673	-0.107865	0.277398
TRIM32	-1.12259	-2.14455	-0.704195	-0.608578	0.0895761	-0.290236
INAVA	-1.1224	-1.10018	-0.0707782	-0.183761	0.0440415	0.0413422
KANK2	-1.12055	-2.89024	-0.34158	-0.592584	-0.116057	-0.0779976
TBILA	-1.12037	-0.94074	-0.122958	-0.391449	-0.222432	0.644003
ZNF34	-1.11797	-1.14615	-0.189461	0.227569	0.339339	0.154666
DAGLA	-1.11306	-1.43061	-1.0822	0.429799	-0.944773	-0.129436
PRR15	-1.10915	-0.263946	-0.0633505	-0.775376	-0.0713366	0.0377697
LINC00641	-1.10593	-0.822582	-1.07136	0.0614991	-1.43858	0.00337083
CALHM2	-1.10526	-2.23989	-0.673727	-1.42738	-0.107799	-0.0511185
FZD4	-1.10453	-1.01477	-0.40175	-0.281546	-0.569434	-0.272236
BARD1	-1.10248	-2.12394	-0.0433254	-0.526689	0.180335	-0.0224219
THSD1	-1.09998	-1.63951	-1.77646	-0.729532	0.24206	0.334976
CDK9	-1.09958	-0.843545	-0.39243	0.0140164	0.0870178	0.0550275
U62317.2	-1.09594	-0.962585	-1.17493	-0.713577	-0.93875	-0.170389
HS3ST1	-1.09591	-1.76253	0.215468	0.109401	1.14636	0.0608329
LTB4R2	-1.09543	-0.903765	-0.0329886	0.0359552	-0.0966838	0.0499939
FHDC1	-1.09331	-0.964062	-0.748359	-0.365634	-0.00803969	0.0709136
EOMES	-1.09129	-1.3814	-1.02575	-0.568118	0.698135	0.638446
SKA1	-1.08835	-1.9694	-1.27316	-2.40483	-0.854132	-0.555394
ZNF449	-1.08773	-0.65125	0.0117234	1.38195	0.606174	0.793938
OTX1	-1.08739	-1.72695	-0.282814	-0.748596	0.234175	-0.146564
PLEKHH3	-1.08519	-1.23828	-0.268371	0.173865	0.181255	-0.158589
BHLHE41	-1.07955	-2.24488	-0.131272	0.0127146	0.638276	0.376029
RTL10	-1.07934	-1.89281	-0.633089	-0.292803	0.183858	-0.0159068
C6orf132	-1.07846	-1.84493	-0.7295	-0.56725	0.236795	0.290684
AL034417.4	-1.07599	-0.489045	-0.0231807	-1.55726	-0.967453	-0.759087
C8orf58	-1.07252	-1.04936	-0.543687	-0.171825	0.450641	-0.26645
TP63	-1.07158	-2.6007	-0.824071	-0.99509	1.12068	0.916655
PDP1	-1.07015	-1.00978	-0.596634	0.112806	-0.0011539	-0.133293
ZBTB12	-1.06864	-2.04885	-0.0730252	-1.20442	-0.0990675	0.23881
AC245060.5	-1.06718	-0.793439	0.753262	0.104091	-0.0983151	0.383881
SMAD7	-1.05431	-0.780758	-0.256032	-0.24904	0.213755	0.190876
ADNP	-1.04925	-1.37528	-0.66811	-0.353553	-0.195722	-0.00953602
ZNF296	-1.04366	-1.24617	-2.17588	-1.37593	-0.100975	0.462499
ZNF652	-1.04327	-0.887602	-0.704358	-0.397553	-0.223982	0.0487297
ZBTB37	-1.04314	-0.327123	0.615878	0.401209	0.126058	-0.121815
TSSK4	-1.04224	-1.43344	0.116093	0.266409	-0.715674	-0.0999389
AC073857.1	-1.03839	-1.47791	-0.896033	-0.752936	-1.22293	-0.799686
FAM50B	-1.03766	-1.24432	-0.166647	0.478221	0.167109	0.439863
CDPF1	-1.03662	-1.73458	0.275689	0.22561	0.329321	0.174091
IBA57	-1.03335	-0.662241	-0.454714	-0.511125	-0.756204	-0.501911
ARHGEF39	-1.03122	-1.92739	0.0110748	-0.42386	-0.228889	-0.184324
ZBTB21	-1.03012	-0.310429	0.257277	0.69753	0.0320078	0.33406
AP5S1	-1.02813	-1.0051	-0.41444	-0.698291	-0.178961	0.040426
ZBTB7B	-1.02759	-1.13109	-1.01943	-0.805593	0.157685	0.0449972
ZFP14	-1.02678	-0.576398	0.486839	0.0818161	0.664953	0.281697
AC024075.2	-1.02656	-0.892216	-0.140912	-0.0659901	-0.355785	-0.333612
MAP2K7	-1.02424	-0.96867	-0.39776	-0.864853	-0.0199027	-0.0279083
THNSL1	-1.02415	-2.35491	0.285692	0.642331	0.170069	0.341531
FUT4	-1.01997	-1.07524	-0.664998	-0.84931	-0.0944163	-0.331325
COG8	-1.0182	-1.52175	-0.311101	-0.505075	-0.556321	-0.400677
C1orf116	-1.01709	-0.34007	1.00395	1.03786	0.699534	0.774922
SLX4	-1.01561	-1.27656	-0.731092	0.502061	-0.156575	0.370791
LRFN1	-1.01461	-2.05006	-1.03913	-2.27115	-0.43117	0.0686985
CDCA4	-1.01363	-2.1289	-1.01941	-1.49103	0.128932	-0.218997
TNFAIP2	-1.01295	-0.241896	-0.382653	0.218147	-0.176625	-0.0167926
MIR4697HG	-1.00916	-1.67946	-0.246121	-0.514503	-0.567649	-1.00073
C17orf53	-1.00705	-2.59675	-0.311486	-0.727019	-0.17255	-0.195606
AC092171.2	-1.00665	-0.661539	-0.999915	-0.500887	-0.203425	-0.144631
PANK1	-1.00227	-0.779112	-0.26158	-0.307104	-0.11023	0.31764
GADD45B	-1.0001	-0.347555	1.538	0.854898	0.695668	0.273593
GP1BA	-0.997803	-1.10021	0.12549	-0.604911	-1.87724	0.030297
CASZ1	-0.997751	-1.09103	-0.757223	-0.337224	-0.21969	-0.227262
PSRC1	-0.990375	-1.32567	-0.759207	-0.468876	0.280616	0.0768332
SEMA4C	-0.988962	-1.21355	-0.52009	-0.0627934	0.0177515	-0.445974
RASL11B	-0.987334	-1.34479	-2.23513	-1.25891	-0.192279	-0.209341
SPRY1	-0.987023	-2.10549	-1.56857	-1.77635	0.471711	0.229467
SWSAP1	-0.986954	-1.41276	-0.506056	-0.158577	-0.594281	-0.520378
C2orf15	-0.984317	-1.81458	0.181075	0.0443012	0.0244512	0.264203
AC027290.2	-0.983232	-0.369041	0.439083	-0.17702	-0.304898	-0.0203826
PRICKLE1	-0.982724	-1.04728	-0.736634	0.325654	1.23238	0.299859
TTK	-0.98135	-2.49262	-0.940577	-1.52214	-0.584183	-0.329336
GMNN	-0.975139	-1.38084	-0.926359	-1.61629	-0.219267	-0.179435
TUBB	-0.974978	-2.38745	-0.510571	-0.786924	-0.0484231	-0.17519
MCIDAS	-0.974577	-2.64865	-1.15102	-1.99143	0.0179709	-0.0370646
DFFB	-0.973531	-1.71232	-0.670235	-1.36225	0.018046	-0.170963
IER2	-0.972846	-0.21072	0.620605	0.250906	-0.494806	-0.596191
NET1	-0.971482	-1.27809	-0.580577	-0.900824	0.676617	0.14621
LIME1	-0.969331	0.205043	-0.330106	0.372056	-0.287484	0.0922367
AC000403.1	-0.967724	-1.33557	0.452502	1.50314	0.108968	0.780595
RIMS3	-0.966444	-0.699752	0.009051	1.27667	-0.582129	-0.398141
GMEB1	-0.96358	0.149887	-0.441609	-0.196096	-0.291342	0.0758411
STARD13	-0.961413	-0.648902	-0.31552	0.0945764	0.00567509	0.218931
AC055811.4	-0.957663	-2.02373	1.33151	0.752732	1.03857	0.0535505
IL6R	-0.956231	-1.42675	-1.12095	-1.45578	-0.230971	-0.952086
FKBP11	-0.955349	-0.477642	-0.363844	-0.396005	-0.641662	-0.421845
SYBU	-0.954852	-2.7717	-0.597819	-0.0703163	0.0802948	-0.281395
MTFR2	-0.953174	-2.94898	-0.88699	-1.61858	-0.543429	-0.447759
XRCC2	-0.953108	-1.56569	-1.16865	-2.41706	-0.877513	-0.0323959
CDT1	-0.948734	-2.60237	-0.842917	-2.24112	-0.21266	-0.203706
AC046143.1	-0.948298	-0.915745	-0.746351	-0.284058	-0.821701	-0.737752
P2RY11	-0.947309	-2.2899	0.265516	-0.345484	-1.00775	-0.0917175
PLEKHF1	-0.946087	-0.479804	-1.3785	-0.53759	0.194967	0.258243
MID1IP1	-0.943884	-1.70202	0.836141	0.881567	0.248308	0.0468001
KLF13	-0.943585	-2.55046	-0.0808385	-0.489983	0.0077386	-0.181762
ADORA1	-0.941776	-1.64869	-1.13553	-1.70104	-0.137869	-0.415747
ZBTB16	-0.940942	-3.8297	-0.528282	-1.22165	-0.322786	-0.187002
ZKSCAN2	-0.930493	-1.03144	-0.155881	0.0360217	-0.234061	0.0938853
PIGCP1	-0.929168	-0.375179	-1.10054	-0.367136	-0.188451	0.710492
AC113191.1	-0.927815	-1.01175	-0.598007	-0.12044	-0.368902	-0.221021
NELFA	-0.926225	-0.824363	-0.586911	-0.392595	0.0427342	-0.0108031
SLITRK4	-0.925875	-1.49194	-1.10276	-2.05282	-0.172593	-0.209428
TOE1	-0.922704	-1.84355	-1.06393	-1.18984	-0.15135	-0.124083
TNFAIP8	-0.922196	-1.46016	-0.23246	-0.523554	-0.282677	-0.642802
MIR600HG	-0.919229	-1.11317	-0.98247	-1.70757	-0.530621	-0.310978
AP001972.5	-0.91758	-0.960644	-0.0398652	-0.906393	-0.875615	-1.09533
ZC3H4	-0.91746	-1.04571	-0.27337	0.0525547	-0.26145	0.199472
CCNB2	-0.916885	-1.77938	-0.659382	-1.49189	-0.636863	-0.570037
HMGA2	-0.916674	-2.32416	-1.48822	-1.09762	-0.00613097	0.326243
C17orf97	-0.916007	-0.320058	-0.564344	0.597966	0.195023	1.19753
SIN3A	-0.915243	-1.14701	-0.325707	-0.442209	-0.347953	-0.256906
PLCXD2	-0.913925	0.113469	-0.430539	-0.0334183	-0.586272	-0.435163
GPR37	-0.913785	-1.72548	0.218902	0.491705	0.201031	-0.246747
ZNF724	-0.912883	-1.04618	0.0940177	-1.42688	-0.425265	0.00607454
WASH5P	-0.908866	-0.509184	0.62424	0.696839	0.119631	0.260289
CAVIN2	-0.908689	-1.28085	-1.12384	-1.9096	-0.0234977	-0.245602
HEATR3	-0.904876	-1.89963	-1.01222	-1.00895	-0.351319	-0.230758
AC018629.1	-0.902609	-4.20789	-0.794025	-2.27589	-2.18052	-1.593
AMER1	-0.901418	-1.6762	-1.26227	-1.44258	-0.210753	-0.121961
USP21	-0.896695	-1.05952	-0.0427017	0.00270167	0.184812	-0.0842317
CDC7	-0.893514	-1.70013	-0.292311	-0.364497	-0.264198	0.0683262
ZNF143	-0.893502	-0.355524	-0.302051	-1.61974	0.0771603	-0.111749
PPAN	-0.891746	-1.63858	-0.273313	-0.333983	-0.13317	-0.144942
ABHD17C	-0.890253	-2.09488	-0.656681	-1.07832	-0.0774529	-0.150873
IL4R	-0.889128	-2.53937	-0.640103	-0.874295	0.0684471	-0.0947625
KBTBD6	-0.88732	-0.91953	-0.604162	-0.289706	-0.0033058	0.0211682
KMT5C	-0.886248	-1.56269	0.887697	0.117314	-0.0632569	-0.0539748
AHDC1	-0.884316	-0.2995	-1.50162	-0.585405	0.0135468	-0.129751
HASPIN	-0.884024	-1.55999	-1.03825	-2.22032	-0.247167	-0.358952
ZNF180	-0.883476	-0.736048	-0.222184	-0.548608	-0.0940144	-0.289474
GLYCTK	-0.882367	-1.03671	0.233386	0.465145	-0.0145456	-0.203889
POLRMTP1	-0.880381	-2.00886	-0.237139	-0.948454	-0.233561	-0.00207608
POMK	-0.88013	-0.800982	-0.378591	-0.0609946	-0.263027	-0.144352
DCTN4	-0.877853	-0.670128	0.0600571	0.506107	-0.032158	0.0214243
BTBD19	-0.875964	-0.823339	1.39631	0.656558	-1.07372	-1.0734
TMEM102	-0.87341	-1.13634	-0.862253	-0.496518	0.0826464	-0.116701
CCNA2	-0.871496	-2.06353	-1.19058	-2.04555	-0.788547	-0.587142
ZMYND8	-0.87122	-2.19259	-0.263284	0.0511724	0.0793407	-0.228279
SLITRK6	-0.867309	-1.13491	-0.364956	-1.20658	0.305299	0.26303
GIN1	-0.866898	-0.112713	0.0712274	0.359045	0.2076	0.0138091
ZBTB25	-0.866745	-1.67974	-0.00916365	-0.0860343	0.169194	-0.0532614
TGFBR3	-0.866154	-3.26715	0.247156	-1.55799	-0.00880486	-0.52357
CCDC71	-0.864516	-0.438206	-0.314193	0.0423521	0.116545	0.205966
LMNB1	-0.863295	-3.04692	-1.34253	-2.67589	-0.604437	-0.48778
TJP3	-0.863208	-0.905141	0.0226683	-0.0033297	-0.486452	-0.460127
RREB1	-0.859271	-1.26922	-0.406608	0.260646	0.415744	0.0147222
ZNF22	-0.856736	-1.89929	0.0921245	0.186989	0.0416611	0.362307
CXXC5	-0.855867	-1.28151	-0.476969	-0.130314	-0.624823	-0.580496
KAT7	-0.855192	-0.835788	0.241602	0.0136599	0.0781752	0.00648401
ZNF639	-0.855052	-1.11005	-1.07755	-0.809555	0.135198	0.197441
RNF220	-0.854214	-2.24555	-0.0317136	-0.662646	0.0170854	0.0300865
PHF13	-0.853203	-0.337589	-0.56336	-0.159304	-0.111894	-0.554482
EHD1	-0.848976	-0.717202	-0.676336	0.210573	0.141666	-0.222743
TBC1D2	-0.847918	-1.97714	-0.525644	-1.32496	0.727873	0.344846
KNOP1	-0.847508	-1.86623	-0.458715	-0.941891	0.021168	0.260222
TNFAIP3	-0.845996	-0.554591	0.626647	1.00909	0.857566	0.236885
TAF6L	-0.845526	-0.445693	-0.676494	-0.996055	-0.0177431	-0.0953278
B4GAT1	-0.843858	-1.45718	-0.363282	-0.23218	-0.137496	-0.580602
ANKRD33B	-0.843722	-1.30453	-0.0297321	0.675394	0.529074	-0.349772
PLEKHG3	-0.843107	-2.57254	-0.62601	-0.408892	0.53111	0.188921
AC005034.3	-0.842706	-1.55533	-0.38208	-0.51782	-0.120129	-0.170035
RIPOR1	-0.842351	-2.22601	-0.484585	-1.12565	0.0492984	0.28728
SH3BP2	-0.842244	-1.79073	-0.645757	-0.770136	-0.0526783	0.194718
PIM3	-0.838743	-1.00696	0.940008	0.632821	0.237687	-0.226465
RPUSD2	-0.838148	-1.15463	-0.732266	-0.279873	-0.141019	0.198082
SLC25A25-AS1	-0.83726	-1.53105	0.302233	-0.892158	-0.366891	-0.379248
IFIT3	-0.836054	-1.09009	-1.95234	-1.22117	-0.511142	-0.294195
PPP1R18	-0.835888	-0.856209	-0.579784	0.168924	0.435611	0.566201
RAB20	-0.835824	-1.97294	-0.338377	-0.343513	-0.402742	-0.619266
WASH2P	-0.835712	-0.498766	0.148769	0.316833	0.168908	0.381232
FANCE	-0.834095	-2.40566	-0.00700364	-0.323111	0.038992	0.0698757
SH3TC1	-0.833677	-0.927	-0.0283229	1.48732	0.195671	-1.14766
TBC1D24	-0.830624	-1.7544	-0.78563	-0.805143	-0.449681	-0.21955
EPHB3	-0.829067	0.15968	0.500077	0.805951	1.0236	0.635574
DCAF15	-0.828207	-0.732727	0.0689086	0.316842	0.0328242	-0.0623723
SLITRK5	-0.82764	-2.25717	-0.329282	-0.825305	-0.20117	0.144538
UBL4A	-0.825873	-2.23831	-0.345251	-0.565006	0.280345	-0.0166098
WDR43	-0.825363	-1.8927	-1.31343	-1.35122	-0.109469	0.273228
FIGN	-0.82447	-0.454283	-1.18398	-0.442351	0.00426961	0.00558607
RAPH1	-0.82425	-0.917477	-0.735237	0.362624	0.424551	0.196757
ZNF628	-0.823751	-0.0265694	-0.658786	-0.7642	0.0322251	-0.0581312
MAPK6	-0.822965	-0.373585	-0.334037	-0.0443657	0.264756	0.284612
AC245060.6	-0.819518	-0.663132	0.123151	0.277125	-0.312047	0.119712
ZNF8	-0.818269	-0.449247	-0.754647	-0.615486	-0.0863474	0.107569
POLR3B	-0.817008	-1.52227	-0.450504	-0.186673	-0.368866	-0.0284492
DCBLD1	-0.816517	-1.27188	-1.17463	-0.406097	0.313308	0.590422
RBL1	-0.815003	-1.81488	-0.496573	-1.12689	-0.402974	-0.155582
FAT4	-0.814188	-0.613084	-0.574483	-0.258801	0.432062	0.307593
VPS37B	-0.810413	-0.5131	-0.642952	-0.397649	-0.0627443	0.262227
MUC20-OT1	-0.808753	-0.653171	-0.0792553	-0.343115	-0.0585791	-0.0142706
ZNF518B	-0.807373	-0.172189	-1.67847	-0.330832	-0.552343	-0.108502
LZTS2	-0.807313	-1.40179	-1.11432	-0.835551	-0.209054	0.164966
BCAR3	-0.807112	-1.9289	-0.689418	-0.745975	0.472775	0.222624
SNHG10	-0.807099	-0.917695	-0.382273	-0.175712	-0.382595	0.365086
CCDC51	-0.804089	-1.62538	-0.544253	-0.795655	0.402197	0.292292
HILPDA	-0.803484	-2.30764	-0.244293	-0.553949	-0.104642	0.125148
TPRG1	-0.802638	-1.82792	-0.701874	-1.20373	0.650945	0.632628
AC125807.2	-0.801001	-3.19604	-1.11071	-3.66781	-0.872306	-0.664773
FEM1A	-0.800958	-0.611316	-0.539864	-0.375051	-0.293282	-0.0900213
ANKRD34A	-0.80078	-0.425064	-0.299016	0.25068	0.12909	0.35988
NEK8	-0.800576	-1.60534	0.536003	0.668223	-0.00367399	0.0786716
ATAD5	-0.799481	-1.92552	-1.34896	-2.04453	-0.747443	-0.299172
TFCP2L1	-0.798487	-1.43532	-0.13354	-0.19932	0.136866	-0.064503
CHN1	-0.795782	-1.26703	-0.661436	-0.368098	0.0411357	-0.137506
ERRFI1	-0.794728	-0.886297	-0.674024	-1.37677	0.425746	-0.153323
AMH	-0.792235	-1.2402	-0.167393	-0.307751	-0.961142	-0.696348
BAIAP2-DT	-0.792214	-1.11591	-0.134066	-0.137576	-0.356977	-0.723198
TUBGCP3	-0.790508	-1.55927	-0.273907	-0.140134	-0.131759	0.00818802
ARF6	-0.790206	-1.33411	-0.121844	-0.0212316	0.285793	0.150374
ZNF607	-0.787531	-0.847032	-0.535067	0.463483	0.0450442	-0.0793215
ITPKB	-0.787243	-1.64274	-0.211624	-1.16806	-0.4306	-0.153478
URB2	-0.785328	-2.45662	-1.57296	-1.22246	-0.064086	-0.136277
KDF1	-0.785302	-0.876901	-0.530122	-0.26974	0.0616926	-0.0516747
EDN1	-0.784482	-1.11081	-0.188	-0.857359	0.739186	0.174884
PLEKHA7	-0.78431	-2.15846	-0.776219	-0.862579	0.596082	0.524341
SHB	-0.783673	-1.14197	-0.654951	0.0353832	-0.0347301	-0.086987
HR	-0.783436	-2.63524	-0.803845	-2.47012	-0.307995	-0.475961
TAF8	-0.783333	-0.0940871	-0.441137	-0.454536	-0.557189	-0.198596
RAB3D	-0.78141	-1.98447	-0.0471468	-0.262406	-0.198436	-0.362812
SEMA4B	-0.781049	-1.34891	-0.0652731	-1.02697	0.307083	-0.158155
ORC1	-0.780239	-2.41213	-0.841783	-2.35377	-0.606589	-0.45963
KBTBD4	-0.780201	0.267909	-0.658038	-0.15271	0.159725	-0.110054
MNT	-0.779814	-1.59174	0.0541996	-0.760786	0.168566	0.26938
NFYA	-0.778659	-0.603493	-0.0523635	0.659031	0.00284275	-0.159091
EZH1	-0.777858	-0.929962	0.332395	0.174841	0.32643	0.110507
NRDE2	-0.77784	-0.013677	-0.537284	-0.81303	-0.409121	-0.193155
CIPC	-0.776622	-0.788255	-1.59783	-1.21108	0.0189853	0.0969685
ATXN7L2	-0.774823	-0.369738	-0.387364	-0.129954	0.061266	0.0547503
KDM8	-0.774458	0.0714144	-0.468574	-0.757691	0.378196	-0.174397
SDHAP1	-0.773859	-0.584587	-0.0132223	-0.014596	0.0550847	-0.18882
WDR81	-0.770811	-1.39174	-0.730567	-1.41637	-0.340939	-0.0765863
SMC3	-0.770085	-1.5277	-0.268333	-0.640738	-0.150963	0.107515
LGALSL	-0.767976	-0.990602	-0.90534	-0.651051	0.44975	0.681344
AL158212.3	-0.765081	-0.707858	0.173434	0.108868	-0.466461	-0.171667
VPS18	-0.765075	-0.451719	-0.49392	-0.192602	0.0429194	-0.195185
GAB3	-0.763901	-1.29673	-0.411938	-0.0705909	0.0102349	-0.486528
EPHA2	-0.763809	-0.89616	0.89885	0.595931	0.24287	-0.18658
PRMT6	-0.763737	-1.3285	-0.545627	-0.31168	0.177669	-0.0716097
FANCB	-0.760373	-1.83545	-1.2825	-1.91174	-0.65496	-0.682219
FKBPL	-0.759631	0.0727169	-1.2485	-0.897424	-0.219467	-0.3555
ZNF605	-0.759483	-0.315143	-0.462158	-0.466106	-0.3065	0.151693
PRDM15	-0.759413	-0.983136	-0.395368	-1.04448	-0.0186122	0.116137
TFAP2C	-0.755909	-0.529618	0.0842808	0.0934463	0.0545618	-0.478767
ZNF823	-0.751944	-0.326554	-0.214821	0.243901	-0.352012	0.213564
SAPCD2	-0.751751	-1.24568	-0.732176	-0.351798	-0.91971	-0.689333
EMSY	-0.750016	-0.781433	-1.11774	-0.645845	-0.346778	0.0067175
ZBTB22	-0.746715	-0.0906472	0.609984	1.06638	0.0598772	0.0428134
PIAS1	-0.745705	-0.353123	-0.600503	-0.206894	0.0288686	0.257366
ZBTB3	-0.745114	0.471792	0.287688	0.286615	-0.0688539	-0.245645
SFSWAP	-0.744055	-1.19132	0.154987	0.123218	0.16852	0.270226
CCND2	-0.743942	-1.17795	-0.84824	-0.627871	0.2271	-0.191571
TEDC1	-0.743784	-1.47731	0.120175	-0.123755	-0.27818	-0.416192
RAPGEFL1	-0.742351	-1.92234	-0.546492	-0.366067	-0.358665	0.104278
ZFP36L2	-0.740461	-1.73714	-0.405999	-1.11254	0.320849	0.34958
ACTR5	-0.738213	-1.7769	-0.0597156	-0.10606	-0.121989	-0.437002
DNA2	-0.737976	-1.06815	-0.950863	-2.13705	-0.25528	-0.439665
INTS5	-0.73796	-0.760227	-0.150669	0.177523	-0.0106995	-0.187692
GINS1	-0.735519	-2.36043	-1.11247	-2.29849	-0.539812	-0.572647
TMX2P1	-0.735083	-1.27532	-0.0146056	-0.441259	-0.229134	-0.207829
CBX4	-0.735042	0.546651	0.752987	1.88053	0.752429	0.12596
TXNIP	-0.733687	-2.299	-2.46904	-4.03274	-2.46773	-2.25166
HELZ	-0.733468	-0.973119	-0.503173	-0.300096	-0.192074	0.223174
ARL4D	-0.730734	-0.881163	0.327549	0.440633	0.699321	0.457967
WARS2	-0.730029	-1.41993	0.101472	-0.207142	0.214608	0.082134
FAM131A	-0.728163	-0.62816	0.141298	1.20086	0.0572214	0.0330769
SIK1B	-0.727766	-1.46454	2.04167	0.651525	0.866215	0.145256
POLE2	-0.725789	-1.39037	-1.02637	-1.623	-0.449525	-0.12268
TOP2A	-0.72377	-1.54928	-0.910861	-1.97994	-0.863007	-0.821392
SYT12	-0.723206	-1.38125	-1.05732	-1.18836	-0.6765	-0.87157
MAP1S	-0.722882	-0.0844409	0.0535389	0.443401	-0.0228311	0.0847877
GPSM2	-0.722459	-1.95094	-0.440728	-1.50112	0.060568	0.270449
KIF20B	-0.721233	-1.48715	-0.906355	-1.18187	-0.366498	-0.136988
ACVR2B	-0.717932	-2.30583	0.0339211	-1.38548	-0.107794	-0.332424
DYRK2	-0.71731	-0.861398	-0.503951	-0.0777067	-0.0392287	-0.033695
RGS16	-0.716694	-1.03659	-0.724907	-0.780962	0.71601	0.039679
KAT6A	-0.716649	-0.767997	-0.0946142	0.133888	-0.20826	0.0681374
HOXC13	-0.715888	0.130131	-0.66662	0.0884898	0.283356	0.0507799
AC022107.1	-0.715248	-0.320223	1.1427	1.70172	0.594074	0.659265
AHNAK	-0.714653	-1.63251	0.0424864	-0.397529	-0.197726	-0.50802
ETS2	-0.714142	-1.4114	0.407088	-0.0950817	0.54936	0.192082
PARS2	-0.713915	-0.749334	-0.325449	-0.0573525	0.280751	0.236715
BICRAL	-0.713801	-0.858689	0.166471	0.299769	-0.0699626	0.289225
CFL2	-0.712957	-0.935917	-1.42811	-1.23092	-0.116696	0.036323
ADRB2	-0.712104	-0.71909	-0.902382	-1.08833	0.833227	0.193514
GDPGP1	-0.711545	-1.24219	-0.271936	0.181506	-0.0166171	-0.0787493
HMGXB4	-0.710955	-0.66205	-0.120131	0.0842868	-0.142869	-0.0697904
HIVEP1	-0.710282	-0.929122	-0.961258	-0.152217	0.576705	0.369579
SH3BP4	-0.710172	-2.1169	-0.193776	-0.469289	0.12373	-0.0899679
AC009779.2	-0.709942	-0.220791	-0.211548	0.184828	-0.317655	0.258316
BCL7A	-0.709583	-1.47803	-0.232182	-0.210834	0.209172	0.240603
FASTKD2	-0.707651	-1.2152	-0.196228	-0.201488	0.0574319	-0.0919581
EVA1A	-0.706648	-1.25745	-0.855777	-1.30272	-0.080911	-0.0977181
DAB2IP	-0.703549	-1.74928	-0.322478	-0.279104	0.190891	0.517284
TMEM186	-0.703511	-1.08906	-0.0787258	-0.477782	-0.177508	-0.314192
BRCA2	-0.701842	-1.48165	-1.34341	-1.08135	-0.648228	-0.217583
MRGBP	-0.7017	-1.38275	-0.508008	-0.297058	0.0567507	-0.0968332
HRK	-0.701533	-1.74001	0.525773	0.489047	0.575113	0.615101
BACE1-AS	-0.701369	-0.881955	-0.478358	-0.604769	-0.510301	0.374228
FOSL2	-0.700994	-0.860179	-0.397983	-0.892587	0.242176	-0.0945634
GPAM	-0.699191	-0.982541	-0.654034	-0.406757	-0.180376	0.0355301
MAGEE1	-0.698438	-0.841573	0.063146	0.0540252	0.19002	-0.0565624
AC015813.6	-0.69783	-0.275145	0.146118	0.562027	-0.542776	-0.567366
KBTBD7	-0.697649	-0.491178	-0.753098	-0.281468	0.171862	0.0226977
RARA	-0.697418	-1.15841	-0.492463	-0.062275	-0.0532826	0.133215
CASKIN2	-0.696254	-1.14204	-1.27211	-0.427825	0.157261	0.136365
LONRF1	-0.694349	-1.76834	-0.124519	1.08497	0.462169	0.4482
ZGRF1	-0.694054	-1.6059	-1.25565	-1.86324	-0.412254	-0.235062
BCL11A	-0.690507	-1.33379	-0.674704	-0.951655	-0.245776	0.073413
FBXL18	-0.689591	-0.428523	-1.04948	-0.446157	0.0277243	-0.00933875
PRAG1	-0.689214	-0.822122	0.0517943	0.293824	0.594434	-0.0859104
UTP25	-0.688806	-1.64727	-0.881428	-0.879431	-0.15173	0.303139
ZMYM3	-0.688758	-1.54003	-0.098784	-0.31817	-0.265234	0.0195957
CBX6	-0.68815	-1.08448	-0.50116	-0.486385	-0.320044	-0.179808
ZSWIM1	-0.687396	-0.069083	-0.0183636	0.158731	-0.269538	-0.00463974
NAB2	-0.686351	-0.125323	-0.245047	0.193677	-0.0030359	-0.788314
ZNF696	-0.686	-1.20696	-0.0911887	0.661716	0.0925994	0.0163329
PDE4DIP	-0.685668	-0.871158	0.0688015	0.543875	-0.0642621	-0.459412
DZIP1L	-0.684492	-2.26659	-0.661346	-1.32088	0.318459	0.252915
ERBB3	-0.683808	-0.968252	-0.0877035	-0.525329	-0.743931	-0.669359
SNRNP35	-0.68321	-0.460158	-1.18525	-1.16741	-0.25422	0.157636
FANCF	-0.68248	-1.23292	0.484604	0.524476	0.0688097	0.0292659
EHMT2	-0.679525	-1.41641	-0.269625	-0.650267	-0.0932282	-0.0472273
ZNF84	-0.678058	-0.317783	-0.259264	0.0729365	-0.106397	0.328155
MAD2L1	-0.677855	-1.45963	-0.561449	-1.38402	-0.307065	-0.286792
SETD1A	-0.677681	-0.341451	-1.0622	-0.721916	-0.150345	0.274036
TRMT5	-0.677144	-1.93421	-0.343157	-0.326918	0.118451	0.227359
VEZF1	-0.675367	-0.916126	-0.666838	-0.487008	-0.084875	-0.146367
ZNF341	-0.675296	-0.768985	-0.270736	-0.370526	-0.211397	-0.0964152
BUD13	-0.674919	-0.65749	-0.531214	-0.12252	-0.0539434	0.274494
MAP3K14	-0.674005	-0.195523	0.586504	-0.273922	0.281392	-0.837957
SERTAD3	-0.672962	0.668464	0.469393	0.626682	0.0331224	0.00225122
CCDC9B	-0.672913	-1.98523	0.386302	-0.539352	0.550572	0.895727
KMT2B	-0.672103	-0.846393	-0.282577	0.118143	0.148184	0.338615
ZC3H10	-0.67114	0.00640864	0.81993	0.929081	0.415771	0.32687
DUS2	-0.670769	-0.979205	-0.492599	-0.528878	0.0746113	0.225297
MRM1	-0.66977	-2.12547	-0.44416	-0.750863	-0.0636346	0.187977
ARHGAP11A	-0.667177	-1.27167	-0.973323	-1.27418	-0.422808	-0.204739
PROSER2	-0.666595	-0.685523	-0.625952	-0.258771	0.53575	-0.102166
CDC25A	-0.664673	-1.57079	-1.69251	-2.18448	-0.446968	-0.464927
MAP3K1	-0.660606	-0.262594	0.327416	0.536941	0.85971	0.237856
C1orf74	-0.660318	-1.12711	-0.152138	-0.0548384	-0.071093	0.115621
PLEC	-0.659767	-1.6229	0.00854375	0.188618	-0.0315534	0.00392845
TFEB	-0.657926	-1.254	-0.836102	-0.579846	0.0307237	-0.0419919
INTS6	-0.657003	-0.500928	-0.718609	0.0331026	-0.696936	-0.172786
FAM234B	-0.656241	-0.390644	-0.0597551	0.664911	-0.206688	-0.0767225
FBXL5	-0.656202	-0.64433	-0.179897	0.577774	0.259058	0.0651816
SNPH	-0.652815	-0.906149	-0.42268	0.644325	-0.241198	-0.119051
MIOS	-0.652752	-1.36734	-0.559021	-0.427561	0.616574	0.478539
CBX5	-0.651785	-1.35154	0.0212712	-0.27943	0.0337703	0.0480674
SOCS5	-0.65167	-0.101826	-0.838712	-0.29846	-0.0576153	-0.225606
THRA	-0.650751	-1.90974	-0.605749	-1.57195	0.0819936	0.16269
STAMBPL1	-0.649644	-1.33928	-0.765767	-0.951263	-0.059976	-0.21799
KIAA1671	-0.649636	-1.70534	0.225578	-0.711633	0.25902	0.184285
INCENP	-0.648906	-0.933488	-0.591783	-0.940259	-0.116565	0.0120195
LRIG3	-0.647834	-1.43263	-1.34772	-1.22552	0.520912	0.347639
FAM84B	-0.647713	-0.65602	0.59813	1.00935	-0.0088702	0.0230186
MRPS18B	-0.647067	-1.2315	-0.0828071	-0.1365	0.117572	-0.0217158
SLC9A8	-0.647023	-0.260613	-0.146356	0.746165	-0.0144377	0.194581
RUNX1	-0.645482	-0.802022	-0.383683	-0.364561	0.115462	0.052017
C6orf136	-0.645455	-0.726481	-0.315422	-0.244686	0.173682	0.384911
PRTG	-0.645356	-1.29817	0.124195	0.721281	-0.141326	0.256682
STRADA	-0.645244	-0.0806703	0.632006	0.815626	0.0959134	0.119603
ZNF205	-0.645141	-0.855015	-0.332725	0.153567	0.0585219	0.0902265
FRY	-0.641221	-1.05827	-0.34427	0.352355	-0.448739	-0.444136
ZCCHC3	-0.640919	-0.161521	-0.340678	0.0798345	-0.0764827	0.0147657
N6AMT1	-0.639809	-0.827442	-0.131189	0.0516482	0.136777	0.145448
MIRLET7BHG	-0.639693	-0.3988	-0.83042	-1.04188	0.36153	-0.000850994
CCNF	-0.637725	-1.16251	-0.259986	-0.316248	-0.689416	-0.380324
MMACHC	-0.637434	-0.471436	-0.474137	-0.755796	0.166368	0.483717
ZNF526	-0.636309	-1.04769	-0.49278	0.096465	0.131084	0.193516
WASH3P	-0.635843	-0.183985	0.0931776	0.674174	0.193986	0.329051
BTBD7	-0.635344	-0.548051	-0.517288	0.0324347	-0.331589	-0.0413126
NAB1	-0.634629	-1.20214	-0.340367	-0.414221	0.149589	0.219871
TTI1	-0.634438	-0.989832	-0.283752	-0.42185	-0.124619	-0.11085
NFIC	-0.634349	-1.89704	-0.103375	-1.04243	-0.163911	0.138234
AC245041.2	-0.63366	-2.88855	-0.0860956	-2.48587	-0.270413	0.352616
ZNF462	-0.633016	-1.38948	0.215729	0.464409	0.271258	0.195706
GPRIN1	-0.632879	-1.24507	-0.583489	-0.344288	-0.678518	-0.626772
RANBP6	-0.632747	-0.873659	-0.133412	0.0800493	-0.173983	-0.197117
NOD1	-0.632362	-1.8627	-0.486587	0.0458095	-0.248127	-0.29272
OGFR	-0.63015	-0.941365	-0.953153	-0.688915	-0.0523232	-0.204138
TADA1	-0.629039	-0.917799	-0.16482	0.000437457	0.11348	-0.0456203
NOM1	-0.628316	-1.46231	-0.370296	-0.257246	0.0269015	0.202765
SMAD4	-0.627864	-0.749083	-0.357313	-0.529777	-0.30096	-0.221693
ITGA2	-0.627857	-1.68385	0.22019	0.387061	0.679857	0.276958
ASB8	-0.626881	-0.403159	-0.20264	0.283867	-0.169607	-0.23303
MIER2	-0.62599	-0.48671	-0.400654	0.0413135	0.125889	-0.0682183
MED11	-0.625616	-0.911657	-0.287047	-0.473501	0.143133	0.390662
FOXD2	-0.625004	0.399963	-0.135201	0.671688	-0.0504922	0.360775
RHOBTB2	-0.624924	-1.63121	-0.0496148	-0.622792	0.185056	-0.293102
KHK	-0.623222	-1.49119	-0.433337	-0.958881	-0.394495	-0.246288
HIVEP2	-0.621769	-1.68137	-0.49422	-1.2335	0.558105	0.382121
TONSL	-0.621314	-1.91107	-0.796054	-1.59999	-0.192324	-0.395793
MGA	-0.621272	-1.16434	-0.315456	-0.549454	-0.0833739	0.176971
TTC30A	-0.620952	-0.297306	0.52888	0.670629	0.202467	0.222735
A4GALT	-0.62017	-1.00084	-0.559186	-0.883737	0.388778	0.343986
ZFP64	-0.618989	-0.82336	-0.488676	-1.08107	-0.382611	0.188467
ZMIZ1	-0.618204	-0.621203	-0.29048	0.299846	-0.2086	-0.0157439
RPSAP52	-0.618192	-1.5162	-0.563254	-0.193146	0.0241791	-0.275408
MRTFB	-0.6178	-1.80159	-0.384556	-0.435116	-0.553503	-0.0632898
USP27X	-0.614539	0.406583	-0.804708	-0.0873851	-0.433617	0.234362
ZNF324	-0.613624	0.000737664	0.272975	0.351883	-0.0431915	-0.322556
TRERF1	-0.613007	-3.33379	0.310368	-1.68489	-0.181459	0.170602
OSGEPL1	-0.612273	-1.3034	-0.1087	-0.367336	-0.0759241	-0.0453092
ZNFX1	-0.612112	-0.3841	-0.795166	-0.379443	-0.341627	-0.030869
PUS1	-0.610381	-1.67772	-0.680642	-0.975865	-0.206581	-0.0490997
SNX33	-0.606502	-1.44992	-0.289579	-0.892427	0.118182	0.0256697
MAST4	-0.606311	-0.406579	0.224119	0.542826	0.41078	0.350517
E2F5	-0.606017	-1.2678	-0.72775	-0.145074	-0.0683121	0.199475
ALDH1B1	-0.605766	-2.37912	-0.627246	-1.25784	0.249236	0.458178
ZNF678	-0.605317	-0.662028	0.0402834	-0.212216	-0.196019	-0.0654016
IQGAP3	-0.604944	-2.55233	-0.168553	-1.1183	-0.035777	-0.556519
PHLDB1	-0.603604	-1.70861	-0.41027	-1.3203	0.109937	0.545261
RELL1	-0.603483	-0.863445	-0.202338	0.118798	-0.283737	-0.204539
ZNF280D	-0.600972	-0.840676	-0.274546	0.779257	0.050824	0.230058
BCL2L1	-0.600143	-1.19207	-0.00530358	-0.102571	0.376484	-0.050025
ZNF710	-0.599114	-1.65366	-0.274448	-0.362566	0.29772	0.237126
ZC3HAV1L	-0.59864	-1.38213	-0.99842	-1.34389	-0.424768	0.0683698
CHAMP1	-0.598596	-0.554248	-0.414559	0.0328365	-0.278499	-0.0402911
EPHA1	-0.598594	-1.1631	-0.562911	-0.252334	-0.414712	-0.643188
NREP	-0.598147	-1.7121	-0.228833	-0.546008	0.232831	0.684235
AC021106.1	-0.597929	-1.02659	-0.216041	-0.263195	-0.737128	-0.535504
VAV3	-0.597905	0.178917	-1.19863	-1.36554	-0.488244	-0.108125
AC010969.2	-0.597797	-1.51428	-0.543282	-1.31234	-0.576731	-0.28817
TRIM65	-0.597431	-2.35358	-0.246202	-0.813995	-0.0679157	-0.0953978
ZNF624	-0.596973	-0.892856	1.30338	1.16667	0.494768	0.437854
FOXO3	-0.595644	-0.795748	-0.244114	-0.65511	-0.211979	-0.134207
ZBTB42	-0.594864	-0.957841	-0.395234	-0.783502	-0.431531	-0.394163
ZFP30	-0.594857	-0.586994	-0.429537	0.289776	0.135033	-0.061286
CENPF	-0.594722	-1.56197	-0.514272	-1.8905	-0.427563	-0.322261
ZC3H12C	-0.592628	-0.363165	-1.03956	-0.974972	-0.503557	-0.302965
CAMK2N2	-0.592474	-1.06935	-0.0770178	-0.53149	0.103887	0.00460017
NACC2	-0.591218	-0.984252	-1.24899	-0.444402	-0.106772	-0.0821597
PPRC1	-0.591063	-2.42935	-1.04884	-0.700519	0.043244	0.270386
MOCS3	-0.590647	-0.383333	-0.417659	-0.0479202	0.10251	0.0561863
MIS18A	-0.590544	-1.01803	-0.314479	-0.344228	-0.0995904	-0.189642
RDH14	-0.590195	-0.739137	-0.445378	-0.144451	0.0583964	0.0101615
MRPL27	-0.589082	-1.39692	-0.0350556	-0.329975	0.0642074	-0.0741314
DNMBP	-0.587803	-0.745843	0.0879561	0.344954	0.227269	0.267676
NOL12	-0.585503	-0.445825	-0.177783	-0.180399	-0.333291	0.0577515
RCAN3	-0.585479	-1.22685	-0.806259	-0.309988	-0.425741	-0.142935
RPUSD1	-0.58503	-0.945071	-0.529052	-0.437207	-0.0967342	-0.0201618
N4BP1	-0.584437	-0.815098	-0.571118	0.165252	-0.163032	0.101565
SMIM3	-0.584377	-0.702945	-0.723924	-0.883181	-0.140153	-0.612216
DNAJA3	-0.584285	-1.16311	-0.411555	-0.755183	-0.143841	0.046884
TLDC1	-0.583834	-1.28434	-0.739824	-0.534699	-0.0529124	0.0490138
CXorf38	-0.583228	-1.35777	-0.285523	0.225317	0.0350284	0.170253
CTCF	-0.58314	-0.737352	0.0382476	0.0884081	-0.0989413	0.0181349
TIMM22	-0.582901	-0.890345	-0.545692	-0.442475	-0.257596	0.0967165
KLF4	-0.582859	-0.236969	0.102694	0.185769	0.192591	-0.327785
PIAS4	-0.582118	-0.486234	-0.4297	-0.1668	-0.0183968	-0.0114166
COG1	-0.58144	-0.838244	-0.180504	0.362206	-0.216737	0.252651
TLE1	-0.580747	-0.68264	-0.0541693	-0.137627	0.0913911	0.176334
ERAP2	-0.580049	-1.0131	-0.0834888	-0.575637	0.0442305	-0.0684637
ZNF551	-0.579152	-1.30612	-0.661919	-1.30738	-0.176701	-0.116513
TGFBR2	-0.578392	-2.05868	-0.281725	-1.05616	0.359714	-0.249987
TIGD2	-0.578187	-0.335198	0.057628	0.261446	-0.10544	0.195985
FHOD1	-0.577413	-0.776305	-0.288618	-1.11848	-0.141764	-0.434591
PPM1A	-0.576223	-0.73448	-0.0873999	-0.0304143	-0.400217	0.0294259
FAM161A	-0.575935	-1.49208	-0.49395	-0.630147	-0.189325	0.0951231
MRM2	-0.575077	-0.931016	-0.436067	-0.286801	-0.181671	0.012859
ZNF248	-0.573784	-0.898964	-0.969253	-0.812303	-0.0998177	0.10092
MSH6	-0.573269	-1.44417	-0.502814	-0.790463	-0.319858	-0.0771286
CD3EAP	-0.572426	-2.03999	-1.24162	-1.69863	-0.215442	0.231351
CDC42EP1	-0.571771	-1.29108	-0.674799	-0.579819	0.0941493	0.500095
CCND1	-0.571477	-1.48438	-0.56992	-1.25941	0.110775	0.092824
RAB38	-0.571234	-1.65862	-0.0380871	-0.253866	0.0305896	-0.383864
KCNB1	-0.569583	-1.4701	-0.140824	-1.40709	0.575263	1.55794
RTN4RL1	-0.569557	-2.12264	-0.0820115	-0.532435	-0.130991	0.488242
INTS7	-0.569351	-0.739065	-0.322128	0.0862132	-0.31661	-0.085082
ERCC6	-0.568952	-0.624445	-0.430404	-0.654763	-0.105278	0.0973277
SRBD1	-0.568928	-1.03181	-0.014799	0.10466	0.0437171	0.314702
PHF19	-0.567807	-1.41922	-0.294803	-0.967718	-0.0677576	-0.212026
CASP2	-0.565945	-1.26217	-0.344165	-1.054	-0.134802	-0.126847
PAK4	-0.565944	-0.84115	-0.326185	-0.0861139	-0.162196	0.0686382
SSX2IP	-0.56577	-1.25269	-0.377687	-0.3768	-0.373903	-0.139493
CDKN1C	-0.56491	-0.319808	0.0878017	0.360273	0.0767378	-0.673996
PLD1	-0.564896	-1.01424	-0.0873487	-0.270174	0.307674	0.587794
AL592148.3	-0.563974	-0.36764	0.0797155	0.0350441	-1.23981	-0.790244
POGZ	-0.5636	-0.60246	-0.18136	0.0877251	-0.167834	0.0546547
MRPL19	-0.562725	-1.02119	-0.294024	-0.499177	0.0367846	-0.128311
MMD	-0.561617	-1.13175	-0.536002	-0.570584	-0.057134	-0.165562
EEF2K	-0.56158	-2.03896	-0.321868	-0.836651	-0.107196	-0.141633
GTF3C4	-0.561543	-0.749982	-1.23422	-0.74157	-0.225131	-0.128322
AHNAK2	-0.56091	-1.41985	0.152499	0.121103	0.0467729	0.052865
PPP1R9B	-0.559253	-0.356857	-0.0784087	0.0630667	0.0234102	0.0794086
VGLL3	-0.558226	-1.41158	0.048419	-0.0806582	0.853574	0.829395
SLC16A1-AS1	-0.558176	-1.36311	-0.169813	-1.03601	-0.372488	0.179586
FRMD6	-0.557919	-1.30945	-0.334879	-0.454726	0.601984	0.180256
HECTD3	-0.557367	-1.14049	-0.400509	-0.576583	-0.0828534	0.116159
ZNF695	-0.556769	-0.437195	-0.0132166	-0.830536	0.0544303	0.0837259
FAM217B	-0.556731	-0.0928261	-1.23691	-0.569239	-0.660637	-0.423426
XAB2	-0.556678	-0.507426	0.267485	0.285912	0.208995	0.0460488
CTDSP1	-0.556325	-1.37727	-0.343331	-0.779675	0.0118372	-0.13524
TNKS1BP1	-0.556293	-1.16799	-0.602077	0.00770637	-0.11687	-0.0116657
MARCKS	-0.552627	-1.12276	-0.928791	-0.550185	0.212082	0.412966
TFAP2A	-0.551838	-0.458766	0.265298	0.319834	0.313382	0.00594536
PELP1	-0.551487	-1.539	-0.0579069	-0.396366	-0.0122938	0.100129
DSCC1	-0.551058	-1.34651	-0.891194	-1.25522	-0.603119	-0.290612
DCAF4	-0.550954	-1.87143	-0.387121	-0.574477	-0.0777405	0.367556
AC104447.1	-0.550602	-2.03954	-0.620403	-0.294643	-0.0795304	0.229001
ZNF2	-0.549253	-0.161391	-0.0630816	0.543803	0.094555	0.356703
KAT8	-0.548885	-0.810019	0.196842	-0.136225	-0.0938123	-0.0812514
KIF22	-0.548865	-1.29969	-0.399305	-0.724247	-0.0822568	-0.0763526
SH3TC2	-0.547857	-2.3615	0.142315	-1.1344	0.177899	-0.106599
POP7	-0.547711	-0.814659	-0.559088	-0.793236	-0.16	-0.0102762
DEPDC7	-0.547428	-0.131348	-0.876121	0.369652	-0.0509189	1.19392
NOL9	-0.547393	-1.03012	-0.571156	-0.575984	-0.0648172	0.224261
STON2	-0.547379	0.0592917	-0.588932	-0.217896	-0.0353502	0.252239
SHROOM3	-0.546558	-1.05641	-0.035275	-0.015317	0.219016	0.151277
PHF12	-0.546443	-0.382685	-0.446899	0.066002	-0.0896678	0.212784
GEN1	-0.546346	-0.807958	-0.962899	-0.851744	-0.265981	-0.254158
RRS1	-0.546177	-1.98397	-1.47021	-1.22262	0.054141	0.345149
ADORA2B	-0.54579	-1.97149	-0.361039	-1.23058	0.304257	0.250087
FASTKD3	-0.544658	-0.510657	-0.855954	-0.0970949	-0.0780237	-0.125545
ARHGEF2	-0.544557	-1.023	-0.623026	-0.022963	0.236958	0.185252
TNFAIP8L3	-0.544132	-1.15691	-0.516792	-1.14499	0.346463	0.370762
TLNRD1	-0.544015	-0.563336	-0.219077	0.409877	-0.178905	-0.217509
C2orf76	-0.543424	-0.44678	0.343586	0.686669	0.244094	0.215376
CCNA1	-0.543408	-1.36583	-0.334279	-0.350143	-0.403798	-0.642315
PDXK	-0.543063	-0.911903	-0.0846449	-0.173057	-0.104458	-0.241431
PLAT	-0.542654	-2.144	-0.104934	-0.741758	0.631518	0.718576
RRP1B	-0.542538	-1.50213	-0.367211	-0.592625	-0.0112888	0.14036
MEN1	-0.542351	-0.879159	-0.215946	-0.418512	-0.00281327	0.0715017
HPS6	-0.541707	-0.590726	-0.518783	0.0726093	0.15984	0.0159537
HAUS6	-0.540043	-0.937357	-0.215144	-0.116773	-0.0787258	0.037362
RECQL4	-0.539889	-1.23767	-0.68779	-1.30719	-0.392161	-0.68738
WASH8P	-0.539412	-0.598603	0.324149	0.0491023	0.477632	-0.0154145
SASS6	-0.53885	-1.15124	-1.45288	-1.62332	-0.348692	-0.233374
SAMD1	-0.537858	-1.25857	-0.137219	-1.20542	-0.0143954	-0.138248
ZNF202	-0.537704	-1.35024	-0.130059	0.181393	0.0124385	0.20365
AC020916.1	-0.537645	0.265653	0.142364	0.536571	0.228988	0.292566
EEF1AKMT1	-0.537121	-1.22422	-0.22193	-0.0712977	0.178565	0.202099
LIN9	-0.536428	-0.997374	-0.966517	-0.85273	-0.468256	-0.0577881
DAXX	-0.536057	-0.65511	-0.737129	-0.454783	-0.174283	0.0993113
CLK2	-0.535626	-0.754621	-0.336084	-0.0823996	0.259994	0.343578
KMT2A	-0.535411	-0.606259	-0.316676	-0.0892626	-0.326972	-0.101585
TMEM107	-0.534786	-0.789103	0.230619	0.513132	-0.194125	-0.234462
ELK3	-0.53347	-1.8053	-0.438537	-1.22143	0.0535409	-0.193628
PRIM1	-0.533003	-2.034	-0.532945	-1.21518	0.0741638	0.0259968
TMEM143	-0.532537	-1.05535	-0.126115	0.78027	0.31425	0.636469
KIAA0895L	-0.53218	-0.74959	-0.211054	-0.168796	-0.191057	0.0375107
TSEN54	-0.532107	-0.828071	-0.345645	-0.469635	-0.101636	-0.0198943
ARHGEF10L	-0.53195	-1.32625	-0.72127	-1.18786	-0.528667	0.148693
COQ9	-0.531759	-1.19228	0.0938346	-0.00322648	0.0907987	0.15921
PLEKHG2	-0.531709	-1.22408	-0.210915	-0.991079	0.433925	0.647839
ARRDC2	-0.531666	-0.967503	-1.01818	-0.901441	0.109547	-0.209105
RNF144B	-0.531468	-0.551932	-0.551668	-0.303032	-0.00250347	0.171472
RASSF3	-0.531453	-1.10891	-0.72116	-0.401192	-0.0536872	0.118552
ZBTB4	-0.5314	-1.05865	-0.108706	-0.636425	0.168092	0.320105
PTCD2	-0.530779	-0.710717	0.133701	0.625518	0.344244	0.295619
RNF152	-0.530697	-0.351384	-0.369134	-0.220856	0.134664	0.0133696
MARS2	-0.530262	-1.96592	-0.752904	-0.874648	0.224302	-0.167789
FRAT2	-0.530219	-1.10104	-1.13796	-1.84558	-1.14647	-0.143507
RIOX1	-0.529832	-0.624237	-0.31126	-0.0742051	-0.000846822	0.116268
SECISBP2	-0.528903	-0.61242	-0.18298	0.286074	-0.168387	0.137331
CDCA7	-0.527694	-2.50105	-0.340519	-1.45176	-0.144869	-0.165752
MOB3A	-0.526559	-1.05078	-0.147549	-0.405114	-0.0915197	-0.137376
FAM53B	-0.525705	-0.766365	-0.18562	-0.495157	-0.191333	-0.27379
OPA3	-0.525363	-0.875284	-0.300638	-0.700843	-0.21773	0.128455
COQ3	-0.523202	-0.911286	-0.591692	-0.53104	-0.0783145	-0.0738658
ISCA2	-0.521065	-0.344757	0.0412619	0.21259	-0.0261664	-0.0309943
SOX12	-0.520384	-2.27249	-0.409582	-2.09995	-0.100553	0.199007
NUDT18	-0.520005	-0.534518	0.337711	0.981469	0.200492	0.345356
EVA1C	-0.519802	-2.01462	-0.231351	-1.09186	0.0349279	0.0579716
ZBED6	-0.519784	-0.0504374	-0.527611	-0.640142	-0.366419	0.217667
GPR87	-0.519667	-0.351784	-0.975092	-0.774978	-0.498288	-0.50137
MICAL2	-0.51963	-0.97862	-0.176407	0.650553	0.67439	0.591288
ESRP2	-0.518929	-1.78827	-0.85643	-0.923605	-0.164762	-0.0176491
MROH6	-0.518756	-1.5825	-0.0663309	-0.592878	-0.139823	-0.347835
TCTN2	-0.518564	-0.720808	-0.133007	-0.265276	-0.140204	0.0281211
SMAD3	-0.518122	-1.90733	-0.335979	-1.48994	0.438593	0.0281116
FBXL16	-0.518094	-2.09035	0.174651	-0.43055	0.0424067	-0.235645
KIAA1211L	-0.516667	-0.983283	-0.464543	-0.707447	-0.213737	-0.195334
PTPN3	-0.516261	-1.48263	-0.173467	0.514364	-0.144551	-0.0237842
OXSM	-0.515183	-0.503938	0.0069851	0.202396	0.126535	0.179712
PML	-0.514549	-1.00352	-0.105913	-0.0665969	-0.0225485	-0.199637
SBNO1	-0.514292	-0.778367	-0.114407	-0.26644	-0.249915	-0.138518
OGA	-0.514292	-1.08647	0.0829116	0.0490883	-0.438388	-0.684202
SMARCD1	-0.514045	-0.76547	-0.445337	-0.568674	-0.113051	0.00972198
TUBB6	-0.512604	-1.56769	-0.619233	-0.665442	-0.041344	-0.000367671
BNIP2	-0.511721	-0.71857	-0.317681	-0.271478	-0.262265	-0.105218
DBR1	-0.510206	-1.04488	-0.836932	-0.421607	-0.284862	-0.0854499
JAG1	-0.510029	-0.817736	0.372438	0.833367	0.653797	0.226216
MMS22L	-0.509775	-1.14456	-0.495832	-1.07036	-0.572668	-0.397421
TRRAP	-0.50824	-0.559788	-0.111514	-0.941061	-0.294691	-0.368751
ZNHIT2	-0.50821	-0.266594	-0.798375	-0.489967	0.320747	-0.0343629
MLLT10	-0.508166	-1.45729	-0.136318	-0.360925	-0.105836	0.383153
MT1E	-0.506848	-0.926801	1.01591	1.38362	-0.495994	-0.861305
RARG	-0.50654	-1.57766	-0.13745	-1.03428	-0.182896	-0.28966
RASSF7	-0.505794	-0.719496	-0.570882	-0.711306	-0.382085	-0.482308
ARMC7	-0.505659	-0.0365136	-0.308127	0.316708	-0.369125	-0.0478212
GRAMD2A	-0.505283	-1.1824	-0.297537	0.165309	0.233786	0.848008
CDC42BPG	-0.504497	-1.36292	-0.113979	-0.658611	-0.336746	-0.948961
DLEU1	-0.503779	-1.21809	-0.443023	-0.799267	-0.156956	-0.0268875
PRKAA1	-0.502613	-0.798474	-0.356243	0.0365294	-0.0060922	0.313259
NUDT12	-0.502244	-0.00277064	0.1923	0.477722	0.0529481	0.124546
FAM222B	-0.502158	-0.420261	-0.525487	-0.192081	-0.0894296	0.211568
SUV39H1	-0.502058	-1.05325	-0.692215	-1.05376	-0.0875725	-0.0587913
THUMPD1	-0.501752	-0.329904	-0.6297	-0.378402	-0.256386	-0.111902
HPS3	-0.501236	-0.726595	0.0672175	0.0410814	0.000567455	-0.264445
EPB41L4B	-0.499078	-1.49856	0.0462004	-0.0260523	0.536419	0.41936
HOXA10	-0.498818	-1.47339	-0.197641	-0.36904	-0.109496	-0.116273
RNF168	-0.498693	-0.283759	-0.44414	-0.832667	-0.199507	0.144979
AL133355.1	-0.498502	-1.89044	0.0630289	-0.554305	0.215444	0.0474424
POGK	-0.498494	-1.46447	-0.128095	-0.184886	-0.00144512	0.0983063
LDAH	-0.498427	-1.29847	-0.40483	-0.532824	-0.180863	-0.143057
FOXK1	-0.498212	-1.52683	-0.0609123	-0.971768	0.0598576	0.129532
ST5	-0.496878	-1.10926	-0.225502	-0.733279	0.203138	0.302021
KLF5	-0.496304	-0.591026	-0.860311	-0.653187	0.100358	0.192425
OSBPL5	-0.495964	-1.66054	-0.276595	-0.692175	-0.286465	-0.292526
GLI4	-0.495788	-0.907899	0.797082	1.00623	0.202922	0.64745
AC015712.2	-0.495693	-0.864349	0.244312	0.663532	0.091703	0.438252
E2F4	-0.494571	-0.833845	-0.432465	-0.774687	-0.0902659	0.104464
JDP2	-0.494297	-1.23628	-0.462893	0.73733	-0.912091	-0.627497
LGR4	-0.494226	-0.489494	-0.202142	0.39321	0.0840657	0.000298322
ZBTB10	-0.494179	-0.74803	-0.325715	-0.180901	-0.077766	0.00757362
MTSS1	-0.493753	-2.20167	0.162792	-0.660513	0.206451	1.04559
MCM3	-0.493612	-1.79046	-0.585299	-1.58627	-0.261613	-0.339574
FAM78A	-0.493407	-0.925407	-0.251324	-0.0919644	-0.48311	-0.276077
RFC3	-0.493267	-1.32089	-0.476423	-0.975165	-0.242433	-0.419197
PRR7	-0.49314	-1.06509	-0.473947	-1.07974	0.157122	0.218685
SIPA1	-0.492547	-1.07515	-0.249877	-1.01998	-0.21388	-0.647217
SETDB1	-0.491875	-0.651682	0.204871	0.0179242	0.179957	0.233004
CCDC34	-0.491781	-0.717682	-0.471158	-0.488901	-0.189978	-0.195234
LRRC45	-0.491544	-1.53622	-0.312521	-1.31843	-0.0491011	-0.133435
FAM110A	-0.49147	-1.19704	-0.446169	-0.543481	-0.160352	-0.16769
PROSER3	-0.489987	-0.366554	0.0498223	0.284503	-0.0170964	0.254084
FLVCR2	-0.489904	-1.42985	0.002585	-0.722048	-0.0374047	-0.409589
C1orf159	-0.489585	-1.11449	-0.185385	-0.453627	0.0156122	0.217463
KCTD12	-0.489201	-1.43959	-0.206048	-0.710859	-0.0467114	-0.183971
PHC2	-0.489153	-0.78964	-0.269921	-0.306264	-0.18649	-0.237818
AP5B1	-0.488875	0.138345	0.0369422	0.253428	0.0767806	-0.192522
SPIN4	-0.488476	-1.19135	-0.389576	-0.84941	-0.271095	-0.470818
LRCH3	-0.488437	-0.451319	-0.646135	-0.174499	-0.27003	-0.113932
LIG3	-0.488264	-0.731446	-0.0585634	0.133645	0.115056	0.33308
THOC6	-0.487817	-1.15462	0.162618	-0.161588	0.504544	0.706025
GCNT1	-0.487695	-1.44458	-0.282601	0.238454	0.364998	0.457147
AL160006.1	-0.487562	-0.946116	0.0743953	0.650694	-0.116075	0.402538
INTS3	-0.487212	-1.27664	0.0489521	-0.166301	-0.0500242	-0.126728
TNRC6A	-0.48673	-0.262201	-1.04306	-0.324817	-0.43149	-0.0985922
HMBS	-0.486036	-1.19976	-0.213317	-0.554392	-0.0219358	-0.135309
ZBTB45	-0.485939	-0.434386	-0.651444	-0.0468912	0.292418	0.432598
ZBED4	-0.484918	-0.71752	-0.258975	-0.141013	-0.139444	0.0533427
KCTD21	-0.48459	0.172578	-0.680592	0.149281	-0.287679	-0.211254
GTF2IRD1	-0.484011	-1.29476	-0.0762416	-0.0420862	0.0830001	0.305013
NANP	-0.483967	-1.63221	-0.0193301	-0.219832	0.0140667	0.0350419
PPP1R26	-0.481881	-1.4264	0.0537395	-0.13348	0.12203	-0.0421775
MED28	-0.481848	-0.436158	0.0458595	0.170065	0.0434891	-0.0336915
PPP1R35	-0.481813	-0.635212	-0.258675	-0.0597698	-0.00346784	0.000552475
POP1	-0.481581	-0.79158	-1.14793	-1.97866	-0.317137	-0.0159355
ZBTB38	-0.481338	-1.01904	0.435636	0.635179	-0.0203425	-0.302948
SBNO2	-0.480448	-1.15913	-0.0339093	-0.476898	0.126245	-0.200205
DTX2	-0.480104	-0.138215	-0.458743	-0.152712	0.0108475	-0.207635
PCNX3	-0.479505	-0.769633	-0.0809394	0.139504	-0.0270769	0.00283273
NAA25	-0.478954	-0.893561	-0.538849	-0.661488	-0.104134	0.0935963
YEATS4	-0.478314	-1.32109	-0.338598	-0.53678	-0.0433885	-0.0668599
THAP11	-0.478199	-0.701134	-0.674193	-0.855828	0.00123399	-0.332742
ANKRD13D	-0.478147	-0.82397	0.0253282	0.177688	0.0111524	-0.0747959
WDR36	-0.477999	-1.58251	-0.589635	-0.80571	-0.120854	0.0099514
CHERP	-0.477716	-0.824331	-0.74602	-0.457451	-0.00540206	0.321954
TRIP10	-0.476393	-0.978556	-0.115614	-0.412527	0.110201	0.129262
TUBB4B	-0.475865	-0.718279	-0.604974	-0.393571	-0.286821	-0.24906
CEP250	-0.475532	-0.928669	-0.113698	-0.602112	-0.0410237	0.233175
DDX42	-0.475235	-1.40381	-0.161108	-0.0560276	-0.0605851	0.189248
MSTO1	-0.475072	-0.740682	-0.355181	-0.0679588	0.337278	0.347855
BICRA	-0.475049	-0.127265	-0.0327157	0.369304	-0.0091582	0.144142
PBX2	-0.475002	-0.485643	-0.0585029	-0.36094	0.00735563	0.137753
FGFR2	-0.474865	-1.64065	-0.43311	-0.594695	0.304234	0.177084
AGAP3	-0.474776	-0.80131	-0.495637	-0.706981	-0.142102	-0.0886013
IFNGR2	-0.474411	-2.13856	0.26632	-0.343257	0.365262	-0.105045
PTPN14	-0.474315	-1.31744	0.123082	0.169069	0.285634	0.102159
NEPRO	-0.473498	-0.44445	-0.351419	-0.232811	-0.142821	-0.0997196
BCAR1	-0.472536	-0.459631	-0.535791	-0.0919351	0.155574	0.0290158
SRRT	-0.472409	-1.11947	-0.521713	-1.6472	-0.274842	-0.201816
ASXL2	-0.472282	-0.359128	-0.139202	-0.405289	-0.347874	-0.0144144
HDAC7	-0.472272	-1.30755	-0.2112	-0.265249	0.245093	-0.0509275
MPHOSPH9	-0.472171	-0.958901	-0.229453	-0.256981	-0.261074	-0.0640911
USP31	-0.472142	-1.657	-0.526314	-0.841556	-0.0868578	0.195016
PGP	-0.4719	-1.04685	-0.422424	-0.422366	0.0644958	0.0607298
SMIM7	-0.471847	-0.218739	-0.0594965	-0.0426034	-0.133339	-0.0979063
DCLRE1A	-0.471527	-0.350356	-0.0921242	0.299112	-0.144424	-0.0340352
ZNF827	-0.470723	-0.795424	0.0391664	-0.0323719	0.0480545	0.387945
MAGEF1	-0.470023	-0.784618	0.329142	-0.330516	0.222467	-0.183204
CIAO3	-0.469507	-0.579316	-0.206339	-0.240353	0.125953	-0.00796229
CHTF18	-0.469466	-1.26303	-0.205515	-0.572492	-0.0393382	-0.152504
AKNA	-0.46879	-2.15082	-0.188318	-0.560311	-0.631101	-0.393681
NUP62	-0.468019	-1.26254	-0.514584	-1.10907	-0.00916462	0.170411
ANKRD50	-0.467709	0.0317181	0.429183	0.953318	0.654108	0.108804
PTPN23	-0.466301	-0.87092	-0.159266	-0.190778	0.0207749	0.16908
BCAM	-0.466219	-0.407345	-0.0486798	-0.152236	-0.407884	-0.0169503
TBC1D25	-0.466174	-0.950503	-0.395337	-0.376709	0.15035	0.207015
SENP8	-0.466078	0.566105	0.207687	0.725832	-0.15114	0.0783355
FIZ1	-0.465159	-0.0731991	-0.129064	0.0926442	0.215287	0.213411
HIRIP3	-0.464797	-0.823268	-0.135269	-0.255201	-0.01866	0.395294
POU2F1	-0.464079	-0.659994	-0.384427	0.234762	-0.438471	-0.424213
ERI2	-0.463954	-0.518518	-0.00350921	0.286266	0.0191696	0.0468164
STK35	-0.463025	-0.106255	-0.255307	-0.218342	-0.328336	-0.206088
EMC9	-0.462795	0.196765	0.305071	0.637704	-0.233805	-0.113862
RAVER1	-0.462695	-0.765309	-0.243694	-0.376658	0.000457723	-0.12833
KLHL23	-0.462525	-0.835359	-0.395482	-1.84665	-0.26896	-0.0849659
TBC1D14	-0.46198	-1.5566	0.0301795	-0.225339	0.10015	-0.024797
RXRA	-0.461365	-1.54961	-0.156655	-0.70024	0.159199	0.0710173
TIPARP	-0.46084	0.0822095	-0.276853	0.0443594	-0.46132	0.0560034
DOLPP1	-0.460109	-0.443729	-0.592444	-0.465217	-0.196204	-0.107593
SPATA33	-0.459962	-0.616107	-0.209686	-0.314615	-0.241889	0.165257
ABCB9	-0.45979	-0.12267	-0.0230589	0.251611	-0.355189	-0.879049
MPP5	-0.459569	-0.47581	-0.315843	-0.171351	-0.233607	-0.194324
ZNF668	-0.459523	0.003095	-0.961546	-0.114804	-0.152923	-0.216392
ZNF438	-0.459282	-0.774888	-0.0180979	0.0794065	0.285408	0.206319
DLK2	-0.459254	-1.51774	-0.566943	-1.8845	-0.0852801	-0.220723
LSM2	-0.458169	-1.08007	-0.245839	-0.587689	0.0781968	0.197221
GGA3	-0.457471	-0.391055	-0.175071	0.149088	0.0616052	0.249518
PSMG3	-0.457416	-0.956177	-0.178907	-0.377434	-0.108778	-0.17062
RFX2	-0.457415	-1.30378	0.514957	0.102875	0.397328	0.347973
TET3	-0.456568	-1.2754	-0.96979	-0.90904	-0.337638	-0.0153317
IRX2	-0.456467	-0.487095	0.291506	-0.0914964	0.284442	-0.00370744
MED7	-0.456048	0.273148	-0.0577739	0.453631	0.102421	0.32554
TRIM13	-0.455994	-0.717582	-0.0964069	0.358976	-0.0350159	0.0269184
CRTC1	-0.455718	-1.28146	-0.0450126	-0.218767	-0.183877	-0.00562814
DENND6A	-0.45565	-0.875803	-0.576956	-0.293102	-0.255775	0.0205361
RFWD3	-0.455477	-0.815202	-0.264065	-0.189469	-0.412606	-0.162311
DHX37	-0.455315	-1.15577	-0.572732	-1.57227	-0.167366	0.00594771
ZNF618	-0.454251	-0.914299	0.0569796	-0.512344	-0.456911	-0.0489172
NSD1	-0.454139	-0.470534	-0.027173	-0.210894	-0.380748	0.00941751
MKS1	-0.453736	-0.874844	0.382261	0.848321	0.105796	0.0431302
VARS2	-0.453557	-1.02776	-0.09743	-0.425036	0.413571	0.114278
UBA3	-0.45259	-1.07664	-0.00255917	0.00265315	-0.00145812	0.119382
ZHX3	-0.452428	-1.36922	-0.136072	-0.794935	-0.272531	-0.0906911
DUS3L	-0.452086	-0.937983	-0.269663	-0.431166	0.232643	0.115666
C17orf75	-0.452041	-0.79795	0.203405	0.415825	-0.00971317	0.00689202
SLK	-0.451223	-0.67461	-0.525618	-0.304985	0.484523	0.64585
BEND3	-0.451161	-1.6276	-0.781665	-1.44819	-0.265085	0.0616527
MAPK7	-0.450723	-0.254117	-0.164073	0.310086	0.208411	0.0458504
CHML	-0.450715	-1.34034	0.0719766	-0.795188	0.177034	0.222237
CNOT2	-0.450529	-0.370448	-0.421821	-0.325214	-0.12787	0.0526687
MSANTD3	-0.450355	-0.491727	-0.290439	-0.911458	-0.100858	-0.265877
METTL18	-0.450328	0.363408	-0.237584	-0.203873	-0.473493	0.218838
ZNF250	-0.450229	-0.391721	-0.236184	-0.0231794	-0.139522	0.0924946
PODXL	-0.450119	-0.971818	-0.0921231	-0.494709	-0.184693	-0.223473
POLR1C	-0.448475	-1.25732	-0.474828	-0.445208	-0.0472133	0.0123455
PCF11	-0.445133	0.123153	0.130134	0.501313	-0.701433	0.178061
ZNF555	-0.444605	-0.112454	0.75207	0.887431	0.204875	0.08849
SLC20A1	-0.443438	-1.11441	-0.0940539	0.54574	0.106989	-0.736021
LENG9	-0.443091	-1.07823	0.223633	0.596552	0.201703	0.259082
ITPRIP	-0.442981	-0.142127	1.79339	1.6092	-0.0173691	-0.148558
IQCE	-0.442668	-1.01823	-0.159807	-0.952372	-0.18791	-0.180767
NAA15	-0.44217	-1.22119	-0.585703	-0.952207	-0.152994	-0.114788
CNTRL	-0.441867	-0.799412	0.051248	0.829726	-0.20037	0.103441
TMEM168	-0.441528	-0.341458	-0.496339	-0.558713	-0.210347	-0.143777
HAUS5	-0.441148	-0.816431	-0.131246	-0.126109	-0.00974797	0.079371
CERK	-0.44003	-1.04915	-0.468489	-1.00365	-0.124966	-0.288035
XRCC3	-0.439534	-1.07865	-0.919525	-1.09849	-0.211267	-0.0712206
MAP7D1	-0.439044	-0.406075	-0.582705	-0.693743	-0.205725	0.212827
C12orf66	-0.438596	-0.850236	0.984957	1.10565	-0.026937	0.206758
TEX10	-0.438396	-0.927157	-0.18057	-0.488642	-0.183599	-0.179683
PYGO2	-0.438371	-0.645185	0.186292	0.372145	-0.308588	-0.415629
TUBGCP5	-0.43658	-1.67261	-0.812387	-1.18753	-0.290667	0.0186718
NR2F2	-0.436233	-0.215216	-0.561435	-0.449387	-0.108786	0.204804
KIAA0753	-0.435861	-0.537367	-0.444193	-0.315907	-0.0936458	-0.192026
ZNF512B	-0.43569	-1.92894	-0.412087	-0.677455	-0.14779	-0.0353096
YWHAH	-0.434989	-1.36201	-0.365002	-0.734797	0.0830398	0.0963084
KIAA1841	-0.434801	-0.905162	-0.366022	-0.405743	-0.31162	-0.140691
ZNF174	-0.434662	0.219385	-0.58505	-0.1926	-0.310507	-0.0652158
AGO1	-0.434532	-0.828786	-0.190325	-0.4705	-0.115367	-0.167267
SLFN13	-0.433021	-1.11219	-0.491481	-1.49803	-0.727697	-0.579274
IFIT5	-0.432561	-0.382257	-0.599669	-0.478308	0.213526	-0.0143475
C22orf39	-0.431387	-0.607523	0.0761761	-0.145089	-0.0925416	-0.0686504
WRAP73	-0.431258	-0.555619	0.07528	-0.0210174	-0.0484788	-0.0639414
PAFAH1B2	-0.430863	-0.60427	-0.325976	-0.344461	-0.132392	-0.041814
C4orf46	-0.430633	-1.38291	-0.805001	-1.51784	0.313208	0.364083
EXOC6	-0.43029	-0.724757	-0.589782	0.118971	-0.52869	-0.412738
TIPIN	-0.43001	-1.10188	-0.647192	-0.506634	-0.291159	0.16013
COG7	-0.429519	-0.630175	-0.217451	-0.292159	0.0286631	-0.0811413
ZDHHC17	-0.428842	-0.755337	0.390103	0.555929	0.142833	-0.0732863
PSD4	-0.428689	-1.12082	-0.0938773	-0.579597	0.419105	0.276106
ZFP62	-0.428067	-0.537995	0.449999	0.078858	-0.0346719	0.235792
ENTPD1	-0.42777	-1.00207	-0.530912	-1.12664	-1.01476	-0.273119
GLI3	-0.427635	-1.27714	0.0370099	-0.36152	0.0510499	0.170573
EXOG	-0.426545	-0.336965	-1.19715	-0.510872	-0.332486	-0.243351
FAM102B	-0.426481	-0.764162	-0.205289	-0.136242	-0.217397	-0.334475
UBE3B	-0.426388	-0.620502	0.0692046	0.270069	0.0653959	0.0806854
RBM5	-0.425717	0.0855052	-0.21697	0.369616	0.0858822	0.0818916
ZBTB7A	-0.425692	-0.82263	-0.790545	-0.57484	-0.080725	0.112283
LIMK2	-0.42507	-1.08779	-0.348821	-0.46355	0.38543	0.349136
PPP1R3B	-0.42505	-0.329087	0.594182	1.34218	0.886919	0.274611
RTKN	-0.425028	-0.986528	-0.679355	-0.501183	-0.168754	0.169038
ZNF786	-0.424624	-0.456683	-0.372158	0.402419	0.215194	0.172193
CSNK1D	-0.424351	-0.372108	-0.151073	0.0207477	-0.16885	-0.31339
NBN	-0.424209	-1.14246	-0.0665972	-0.338671	-0.0231777	-0.0804515
YEATS2	-0.423498	-1.58747	-0.273061	-0.407764	-0.251552	0.14024
PPP1R8	-0.422907	-0.419984	-0.330476	-0.222015	-0.099219	-0.0658282
LRRC20	-0.422298	-1.79927	-0.285601	-0.714934	-0.0566472	-0.00885989
GEMIN4	-0.421846	-1.49008	-0.876218	-1.11599	-0.0706757	-0.175822
SNN	-0.421651	-0.549106	-0.147415	0.20268	-0.173389	-0.113911
TRAF4	-0.421314	-0.896483	0.25626	0.148957	0.0804571	-0.1035
GARS-DT	-0.421177	-0.144554	0.433178	0.304087	-0.0767214	0.0229854
IFNGR1	-0.420722	-0.958207	-0.05864	-0.0592401	-0.027932	0.0397653
KMT5B	-0.420293	-0.0732524	-0.273109	0.156922	-0.153151	-0.130726
TWNK	-0.420096	-2.46064	-1.85458	-1.64712	-0.334707	0.273649
LRFN4	-0.419724	-1.01363	-0.0514531	-0.259531	0.0856947	-0.183555
C11orf68	-0.419508	-0.392075	0.394429	0.738102	0.157776	0.0924112
BTBD3	-0.418826	-0.0902664	-0.182488	0.461547	-0.0515503	-0.161374
ZNF623	-0.417978	-0.616631	0.600975	0.439805	0.0147063	0.0814417
2020-03-09	-0.416939	-1.29526	-0.499821	-0.969222	0.0231872	-0.0537832
PPIL2	-0.416324	-0.800348	-0.0726149	-0.488978	-0.0579139	0.0858256
ZNF444	-0.415446	-0.30511	-0.253535	-0.658608	0.134857	-0.0383123
AKAP8	-0.414935	-0.445753	-1.19272	-1.48349	-0.336448	-0.0630426
ING5	-0.413711	-0.586264	-0.149374	-0.537607	-0.212052	-0.295192
RGS17	-0.4137	-0.10328	-0.485609	-0.325004	0.170938	0.402815
PRMT9	-0.41315	-0.367768	-0.0556754	0.34959	-0.171419	0.0900628
FASTKD5	-0.412828	0.353577	-2.61866	-1.4458	-0.79259	-0.304233
CDC23	-0.412823	-0.219135	-0.130847	-0.115414	-0.400931	-0.031302
DSN1	-0.412567	-0.975379	-0.60532	-0.808266	-0.159326	-0.198094
TUBG2	-0.412297	-0.557296	0.234393	0.311329	0.291652	0.221238
PEX11B	-0.411732	-0.879613	-0.365023	-0.0670961	-0.154281	0.0918178
KIAA0355	-0.411689	-0.334444	0.371872	0.634212	-0.137379	0.0376328
DDX20	-0.411527	-0.651544	-0.844738	-0.424203	-0.00700576	0.0386997
IRF5	-0.411181	-0.512428	-0.409107	0.0490483	0.189539	0.098368
FAM86EP	-0.411165	-1.09183	0.623983	0.959723	0.391896	0.634686
CCDC88C	-0.410955	-2.25248	-0.227069	-1.15951	-0.227557	0.180782
ZNF865	-0.410763	-0.463727	-0.0919142	0.0567039	0.248246	0.256513
STOML1	-0.410566	-0.433875	0.125572	0.794791	0.343515	0.26129
TUT4	-0.410481	-1.05288	-0.122293	-0.495364	0.0352704	0.21057
ABCF3	-0.409664	-0.632609	-0.132132	-0.0906117	-0.06425	0.0301002
TIFA	-0.409336	-0.770176	-0.736439	-0.898923	-0.221847	-0.258238
FEM1B	-0.408937	-0.448942	0.0439003	0.0225024	0.115866	0.0410168
NACC1	-0.407648	-0.595817	-0.302057	-0.418938	-0.0730181	-0.0708877
SAC3D1	-0.407451	-0.962103	-0.743324	-1.42178	-0.278282	-0.226432
TARBP1	-0.406748	-1.29203	0.063247	-0.287604	0.00943002	-0.248936
RAB40B	-0.406557	-1.20218	-0.437279	-0.487682	-0.631843	-0.951442
RTN4IP1	-0.406082	-0.960919	-0.27761	-0.161496	0.00543963	-0.176925
SH2D4A	-0.405888	-1.23944	-1.01784	-1.61813	-0.604694	-0.0995559
KAT14	-0.405139	-0.561423	-0.250526	0.0212754	-0.0606825	0.489595
CCDC43	-0.40482	-0.477994	-0.0865611	-0.0903775	-0.034741	0.0665793
SSH1	-0.404767	-0.460261	-0.348764	0.00432323	0.104928	0.228821
C17orf51	-0.404693	-0.478521	-0.270128	0.186737	-0.413262	-0.0242891
USP30	-0.404225	0.401461	-0.468279	0.573787	-0.182725	0.193378
ASH2L	-0.403475	-0.608004	-0.0551739	0.370013	-0.129037	0.121532
AGFG2	-0.403407	-0.776069	0.172138	0.115324	0.0149556	-0.182125
CNOT10	-0.40306	-0.913072	-0.112601	-0.438398	-0.188109	-0.0212298
CAPN15	-0.402972	-0.85533	-0.287057	-0.850412	0.10389	-0.0538347
SRGAP3	-0.401391	-1.954	0.563579	0.067645	0.239942	0.462229
ABCF1	-0.400924	-1.01041	-0.248502	-0.582985	-0.0243187	0.0764568
PHF20	-0.400287	-1.33878	0.345955	0.324535	0.195402	0.0742687
TSC22D1	-0.399794	-0.254838	0.383068	-0.0204732	0.0766437	0.0230516
MSL1	-0.398619	-0.599231	-0.527541	-0.464317	0.0378671	0.0133599
RFC1	-0.397683	-0.868259	-0.303076	-0.494074	-0.285098	-0.142056
PRPF38B	-0.397404	-0.740631	-0.496905	-1.33978	-0.217363	-0.0320243
PTPRE	-0.397215	-0.72928	-0.33379	0.60937	0.212095	0.107182
SEC14L1	-0.397181	-0.451813	-0.17448	0.161012	0.112299	-0.0207123
ELAC2	-0.397031	-1.36873	-0.222445	-0.718204	-0.0212843	0.0632649
SLC35E4	-0.396801	0.153898	-0.32243	0.374163	-0.105762	-0.372346
POLD1	-0.395643	-1.0991	-0.213926	-0.877107	-0.0769323	-0.229608
LPCAT4	-0.395443	-1.36121	-0.0069672	-0.458784	0.225013	-0.0220439
COA7	-0.394459	-1.4257	-1.08645	-1.04757	-0.0832013	0.277224
FBXO41	-0.394375	-0.869683	-0.199633	-0.0693131	-0.00121244	0.333109
MTG2	-0.39374	-0.429444	-0.287195	-0.427263	0.0563856	0.268683
ITPKC	-0.392907	-0.684374	-0.253208	-0.612647	-0.208354	-0.483137
KCTD1	-0.392801	-0.65485	-0.30068	-0.695712	0.267842	0.0778705
XPO4	-0.392439	-0.86451	0.0177101	-0.194124	-0.0222812	-0.0308152
TRAPPC8	-0.392317	-0.209507	0.0749166	0.123052	-0.0102266	-0.0959596
SLC37A4	-0.392173	-0.607027	-0.0973443	-0.232365	0.1727	0.0957374
BBS10	-0.392129	-0.448075	0.383	0.630471	-0.0108086	0.281125
USP54	-0.392093	-0.447635	-0.323533	0.0722508	-0.362637	0.268967
SLF2	-0.390845	-0.503056	-0.267842	0.343728	-0.496329	-0.213467
CAMSAP1	-0.390659	-0.972653	-0.143917	-0.0394551	-0.119805	-0.00141052
TTF2	-0.390459	-0.918038	-0.360735	-0.792346	-0.294164	-0.181468
GIT2	-0.38967	-0.64292	-0.155912	-0.273835	-0.238216	0.06515
TCOF1	-0.389662	-1.35561	-0.240983	-1.01916	-0.00409006	0.0434441
PPTC7	-0.389632	-1.09806	-0.0825189	-0.219592	0.356862	0.225449
THUMPD3	-0.389621	-0.551784	-0.0687097	0.0432415	0.137936	0.249359
PHLPP1	-0.389291	-0.839381	0.040697	-0.235779	0.107037	-0.0937313
JAG2	-0.388645	-1.7164	-0.0513627	-1.16265	-0.00160174	0.0563312
APPL1	-0.388575	-1.23934	-0.494676	-0.784612	-0.205734	-0.201285
TMEM245	-0.388293	-0.56997	-0.166015	0.0220034	-0.174744	-0.219324
MTMR1	-0.388259	-0.774907	-0.129822	-0.549191	-0.200366	-0.157325
KLHL36	-0.388218	-0.354308	0.318793	0.592588	-0.110945	-0.439222
DNAAF5	-0.387217	-1.26559	-0.0920865	-0.361208	0.0619247	-0.139634
MECOM	-0.387058	-0.743387	-0.141245	-0.232724	0.230804	0.669419
MAP2K3	-0.386767	-0.741506	0.315716	0.712879	0.00109404	-0.682404
PRXL2C	-0.386535	-1.14875	-0.582218	-0.908964	-0.222441	-0.260414
FUT11	-0.386319	-0.408716	-0.429854	-0.176506	-0.0756796	-0.133508
SLC25A51	-0.386225	-0.488576	-0.258323	-0.104455	-0.151165	-0.102916
CKMT1B	-0.386107	-0.606191	0.247697	-0.188796	0.369358	0.2598
ZSWIM9	-0.386066	-0.258876	-0.18277	-0.131386	-0.269956	0.0362884
TMEM218	-0.385929	-0.271323	-0.104576	0.13701	0.0252361	0.120453
CTC1	-0.385776	-0.78183	-0.211573	-0.275622	0.0441233	0.25361
POLR3A	-0.385773	-0.526996	-0.41312	-0.624792	-0.161241	-0.0740047
SPEG	-0.38568	-0.975072	0.100853	-0.474156	0.371563	0.79055
JUP	-0.384353	-0.943226	-0.0527021	-0.0890378	0.102651	0.172554
RDH13	-0.383737	-0.985682	-0.768091	-0.70002	-0.327262	-0.0401929
INSIG2	-0.383314	-0.162112	0.0590337	0.614512	0.175274	0.0543837
IWS1	-0.383204	-0.671783	-0.258527	-0.240359	-0.0406037	0.128313
HNRNPDL	-0.383192	-1.20878	-0.0816397	-0.342492	0.124707	0.28448
CHD4	-0.382905	-0.792948	-0.291594	-0.405001	-0.369172	-0.61235
CHST10	-0.382533	-0.68649	-1.17125	-1.17817	-0.552499	-0.104154
KLHL9	-0.382358	-0.348035	0.41177	0.401825	0.211959	-0.0445725
NCAPD2	-0.382282	-0.857046	0.0576869	-0.450148	-0.156806	-0.564552
MINDY2	-0.382059	-0.343312	-0.154196	0.58605	-0.0798729	-0.0708952
LEO1	-0.381867	-0.7712	-0.421737	-0.258998	-0.058992	0.298245
ZNF500	-0.381864	-0.250955	-0.0951176	0.277051	0.0695861	0.14146
DTX3L	-0.381132	-0.573999	-0.0822194	-0.594009	-0.153522	-0.138413
THAP7	-0.380913	-0.0932456	-0.285492	-0.170866	0.210007	0.372257
RUNDC1	-0.380452	-0.279156	-0.274324	0.172025	-0.00420254	0.02115
DMPK	-0.380423	-0.60417	0.0145519	-0.132093	-0.743699	-0.74265
ZNF680	-0.379767	0.65556	0.445384	0.551195	-0.00849929	0.0471078
TBC1D10B	-0.37956	-0.62971	-0.191228	-0.0853359	0.111939	0.10257
LRRC42	-0.378686	-0.745611	-0.459985	-0.343575	-0.18644	-0.317745
TMEM223	-0.378221	-1.23792	-0.0115685	-0.419362	-0.191177	-0.241619
ZNF445	-0.378156	-0.455825	0.222432	0.515662	0.145201	-0.0643292
CCDC113	-0.378055	-0.582247	0.0202768	0.649719	-0.229578	0.364388
PEX3	-0.37778	-0.708164	-0.396591	-0.718492	0.0794796	0.334904
PHLDA3	-0.377199	0.00626688	-0.405397	-0.218594	0.563032	0.121086
NFX1	-0.376842	-0.729875	0.0720354	0.460286	0.280983	0.406123
SKP2	-0.376744	-1.07052	-0.807147	-0.91909	-0.281701	-0.251477
TRMO	-0.376434	0.0467962	-0.36356	-0.3482	-0.220676	0.0686598
PLXNA1	-0.376098	-1.0079	-0.202947	-0.472621	-0.133676	0.0556458
MRPS17	-0.375674	-0.582588	-0.58469	-0.448565	0.0342377	0.385205
MCRS1	-0.375584	-0.794229	-0.0716444	-0.271549	0.0591087	-0.146461
CDR2	-0.375227	-0.600204	-0.328555	0.632742	0.100651	0.244698
RASSF8	-0.375085	-0.839516	-0.203973	0.0578734	0.19443	0.0538878
ZNF33A	-0.374688	-0.276455	0.0993354	-0.385828	0.0403574	0.430222
ELMO3	-0.374349	-0.555047	-0.103456	-0.0557217	0.169345	-0.0906297
RNF145	-0.373997	-0.822619	-0.773047	-0.797397	0.0369672	-0.394926
TOMM40L	-0.373735	-0.523411	-0.0771247	-0.0552674	0.0977803	0.367377
SYMPK	-0.373621	-1.03551	0.171388	-0.0101952	0.0197344	-0.0196022
PATL1	-0.373535	-0.553398	-0.229115	-0.743704	-0.133625	0.0994413
SMAD5	-0.372937	-0.945157	-0.239656	-0.387923	-0.404983	-0.28093
GPANK1	-0.372707	0.371234	-0.162835	-0.122624	0.240109	0.52342
C18orf54	-0.372295	-0.50286	0.207468	0.454882	-0.229023	-0.0259087
EP400	-0.372193	-0.620232	-0.11798	-0.364969	-0.220362	-0.0194727
TAF1B	-0.371291	-1.18948	-0.254912	-0.395826	0.187531	0.0519653
CENPB	-0.37075	-1.38647	-0.0699038	-0.116446	0.156263	0.0521949
KATNAL1	-0.370104	-0.732595	-0.925849	-0.473551	-0.522363	-0.0574567
LSM11	-0.369893	-0.811427	-0.33327	-0.0903876	-0.258744	-0.165298
TAB1	-0.369243	-1.21203	-0.343687	-0.495258	0.00474672	0.115647
NIF3L1	-0.369115	-0.758737	-0.0732278	-0.292501	-0.147604	-0.0675402
TDRD7	-0.36869	-0.658376	-0.16897	0.0103398	-0.0334165	-0.240743
MTCL1	-0.368513	-1.3571	-0.728957	-0.751397	-0.451038	0.27482
BX255925.3	-0.368478	-0.501771	0.0151094	-0.355772	-0.484236	-0.732943
METTL17	-0.367848	-0.777802	0.036726	-0.0766504	0.0583304	-0.141253
USP1	-0.367624	-0.680612	-0.655106	-0.634751	-0.370161	-0.229955
MAP3K2	-0.367419	-0.543204	0.0293475	0.280261	-0.261304	-0.100466
PPP4R1	-0.367411	-0.744246	-0.625825	-0.608392	-0.036489	-0.0733993
ZNF765	-0.366239	0.0100675	-0.161804	0.0805656	-0.206082	0.0334667
C1orf123	-0.366151	-0.601171	0.0682091	0.252685	0.145796	0.313627
ERCC2	-0.366088	-0.862752	-0.312254	-0.457826	0.1581	0.385867
COQ8B	-0.364918	-0.686999	-0.0220094	0.317561	0.154495	-0.115381
CAB39	-0.364517	-0.760868	-0.435362	-0.477655	0.131855	0.20178
FAM160B2	-0.36445	-0.815245	-0.119871	-0.111087	0.0242996	0.135579
ARHGAP35	-0.364184	-0.686673	0.244457	-0.137643	-0.125729	-0.0513503
PMS2	-0.364084	-0.723584	-0.0730594	-0.0833435	0.0978738	0.390141
GSK3B	-0.363895	-0.408792	-0.216808	0.160563	-0.056934	0.230832
LUC7L2	-0.363637	-0.570951	-0.516919	-0.835373	-0.162261	-0.0229001
LRIG2	-0.363589	-0.779357	0.0429705	0.339194	-0.0356804	0.101803
SOWAHC	-0.363528	-0.29291	0.398646	0.197073	-0.283239	-0.298923
ALMS1	-0.363261	-1.09696	-0.130635	-0.130093	-0.205043	0.0813986
TCERG1	-0.363204	-0.7998	-0.156488	-0.740395	0.0694063	0.189405
SMARCB1	-0.363053	-0.921998	0.0200941	-0.0980959	0.12734	0.0604339
MSL2	-0.362812	-0.301796	0.00814557	-0.00394854	0.020431	0.00158453
DOP1A	-0.362552	-0.282244	-0.426563	1.09246	0.0940022	-0.0542925
ZMAT3	-0.362192	-0.52999	-0.146156	-0.408267	0.089191	-0.153423
NCOA6	-0.361938	-0.483078	-0.600039	-0.505012	-0.396119	0.297181
LUZP1	-0.361894	0.173889	-0.213478	0.326907	-0.0997651	0.0128101
HERC6	-0.361802	-0.276404	-0.104481	0.0282112	-0.128422	-0.211427
REEP4	-0.361465	-1.26733	-0.108501	-0.849278	-0.344064	-0.504613
CYB561D2	-0.36133	0.0256783	-0.232491	-0.00199876	-0.29322	-0.323689
CTDP1	-0.361266	-0.250919	-0.599615	-0.376357	-0.192818	-0.118907
DDX60	-0.360189	-0.502309	0.137048	0.32011	0.247722	-0.0821625
RFX7	-0.35978	-0.429401	-0.504661	-0.019709	-0.347193	0.221112
GAS2L1	-0.359361	-0.986953	-0.312157	-0.559168	-0.270898	-0.131139
SMARCA4	-0.359106	-0.957571	0.0874339	-0.116077	0.0699273	0.249632
FNBP1L	-0.35881	-0.795116	-0.499899	0.243471	0.081259	0.0317114
IQSEC2	-0.358592	0.171269	-0.116368	0.190246	-0.195874	0.00269788
VANGL1	-0.358585	-0.799589	-0.626134	-0.53105	-0.386766	-0.218625
NCKIPSD	-0.358385	-1.22254	0.0408245	-0.431125	-0.000371191	-0.0203678
NSL1	-0.357985	-0.487354	-0.191365	-0.378337	-0.0196721	0.0720987
TTC39C	-0.35786	-1.04882	-0.297714	-0.311853	-0.286595	-0.201946
NUP54	-0.357634	-0.530759	-0.436124	0.0774109	-0.230619	-0.00333749
HEG1	-0.357331	-1.04186	-0.362405	-1.43039	0.0427681	-0.0680691
NOC2L	-0.357203	-1.18365	-0.0777096	-0.267281	0.0752661	0.0531344
HIRA	-0.357066	-0.74705	-0.804459	-1.02605	-0.334308	-0.0186311
UBLCP1	-0.357056	-0.392484	-0.216164	0.32976	-0.0351958	0.0470212
VDR	-0.35651	-0.810878	-0.788447	-0.147754	-0.337508	-0.0789025
ZMYM1	-0.355716	-0.2158	-0.414504	-0.0970836	-0.259195	0.0589339
XPO5	-0.355259	-1.11182	-0.140192	-0.402224	-0.0522052	0.00428732
LIMK1	-0.355047	-0.943585	-0.33314	-0.474062	-0.0581034	0.0548829
RNPS1	-0.3545	-0.876734	-0.175054	-0.393264	-0.0244931	0.0739918
RTL6	-0.35441	-0.216163	-0.371475	0.112975	-0.0353024	-0.168239
PXYLP1	-0.354034	-0.342548	-0.553441	-0.299724	-0.307172	-0.217437
SNAPC4	-0.35382	-0.817631	-0.550939	-0.27519	0.0752253	0.134329
GFOD1	-0.353578	-0.198939	-0.209048	0.109345	0.29634	0.19979
RAB14	-0.353262	-0.37622	-0.174958	0.133885	-0.13831	-0.124129
TMEM246	-0.353123	-1.39585	-0.241377	-0.56331	0.268832	0.119701
TTC31	-0.353117	-0.766578	0.00234095	0.053925	-0.0292914	0.0912179
TDP1	-0.353011	-1.09366	-0.0559994	-0.295078	-0.0866606	-0.0188774
PIAS3	-0.353009	-0.470301	-0.197267	-0.536502	-0.166937	0.0483847
ZNF141	-0.352463	-0.722134	0.417633	0.12679	0.0829734	0.19587
MED15	-0.352458	-0.571872	0.0208066	-0.0341871	0.216717	0.320068
ZNF516	-0.35237	-0.718047	-0.152511	0.100834	0.0917055	-0.231326
ATRIP	-0.351552	-0.903541	-0.319737	-0.350478	-0.0195742	-0.0464564
SETD6	-0.350816	-1.27792	-0.291409	-0.85342	-0.0125624	0.0321336
PPP1R12B	-0.350383	-0.188128	0.0555555	-0.381836	-0.173743	-0.387592
YARS2	-0.350201	-0.771363	-0.248076	-0.238548	0.0431954	-0.266363
MTPAP	-0.350126	-0.841157	-0.61062	-0.533399	-0.0913007	0.0402892
ASB13	-0.350012	-1.8869	-0.323488	-0.713109	0.08764	-0.301783
AKIP1	-0.349916	-0.844529	-0.0338143	-0.0776044	0.251953	0.234694
DDX11	-0.349903	-1.05443	-0.25183	-0.863856	-0.04761	0.129933
GTF3C1	-0.349435	-0.555615	0.0815568	-0.14499	-0.0160554	0.00132379
CAD	-0.349402	-1.56779	-0.0368562	-0.775583	-0.13853	-0.204022
PHAX	-0.349389	-0.122256	-0.31867	-0.0070391	-0.116202	0.177463
ZC3H3	-0.348669	-0.293404	-0.0263002	0.525256	0.119908	0.209382
RFC4	-0.347863	-1.15909	-0.274953	-0.864181	-0.0396265	-0.101041
WBP4	-0.347825	-0.59822	-0.388943	-0.0263369	-0.150346	0.261526
C1orf35	-0.347388	-0.718153	-0.624579	-0.311543	0.0648084	0.0990817
STK11IP	-0.347152	-0.206293	-0.0788416	-0.11092	0.0839787	-0.137483
RAB3GAP1	-0.34713	-0.52673	-0.0288984	0.135674	-0.165623	-0.282299
TAF6	-0.346851	-0.90697	0.15574	-0.149676	0.156429	-0.0871689
SEC24B	-0.343889	-0.44049	-0.434223	-0.0513184	-0.13778	0.0149286
UBN2	-0.343703	0.119372	-0.461046	0.082893	-0.449528	-0.158852
SNUPN	-0.34355	-0.352243	-0.0587135	-0.115536	0.10518	0.0673148
GCN1	-0.341999	-0.99946	0.126778	-0.114141	-0.0741009	-0.215392
RNF214	-0.341121	-0.369884	0.00145482	-0.11342	0.123855	0.478789
HAUS3	-0.340791	-0.761418	-0.175435	-0.102606	-0.247936	0.0136915
NFRKB	-0.340665	-0.418101	-0.555386	-0.174562	-0.125916	0.180931
RTF1	-0.340649	-0.851597	-0.0656387	-0.112312	0.0312489	0.0184748
ANAPC2	-0.340196	-0.267014	-0.0651667	-0.204809	-0.0155954	-0.210835
RRP12	-0.339658	-1.43565	-0.226916	-0.880187	-0.225335	-0.0229676
NAGLU	-0.339633	-0.733097	0.153481	-0.102657	0.21872	0.0024955
UTP18	-0.3392	-1.31245	-0.480186	-1.86525	-0.116651	-0.272585
TMEM250	-0.339158	-0.69523	-0.0921103	-0.186866	-0.0418156	-0.116279
KRAS	-0.338687	-0.605299	-0.411899	-0.206198	-0.24668	-0.081394
EPHB4	-0.337825	-1.44123	-0.0942554	-1.11194	0.026046	0.0880555
CRKL	-0.337701	-0.444576	-0.0605119	0.125929	-0.0998189	-0.0971459
MFSD8	-0.337646	-0.656531	-0.253241	0.363646	0.0424004	0.0431176
NSFL1C	-0.337033	-0.541417	-0.0870196	-0.0892363	0.161162	0.297961
RPGRIP1L	-0.336945	-0.709953	-0.290077	-0.882263	-0.0194343	0.289055
MRPS26	-0.336717	-1.15494	-0.287025	-0.48671	-0.0325564	0.206428
MEGF8	-0.336714	-0.449435	-0.117291	-0.323059	-0.114016	-0.336561
ARID1A	-0.336367	-0.5486	-0.671807	0.481103	-0.440885	0.197279
TRIM7	-0.336077	-0.836436	-0.57883	-0.88598	-0.159511	0.0518687
SPRTN	-0.336022	-0.169945	-0.820592	-0.420898	-0.0466298	0.173323
PCCB	-0.335663	-0.663428	0.0905199	0.250671	0.185013	0.0259033
TTF1	-0.335572	-0.0498883	-0.137906	0.157166	-0.0728984	0.138474
NUDT21	-0.335539	-0.849619	-0.244583	-0.48552	-0.0888918	-0.208863
USP19	-0.334911	-0.145167	-0.0821635	-0.160232	-0.141719	-0.136805
FAM98B	-0.334453	-0.377163	-0.409413	-0.587415	-0.0149347	-0.0921507
TUBA1C	-0.334184	-1.16882	-0.430871	-0.617924	-0.111211	-0.210286
TMCO6	-0.33365	-1.1492	-0.00778353	-0.114106	0.313752	0.326719
TJP1	-0.333453	-0.566294	-0.131531	-0.00364268	-0.0453265	0.00357553
SBF1	-0.333257	-0.710272	-0.104189	-0.0532231	0.024029	-0.189103
PIK3R4	-0.333106	-0.280907	-0.299604	-0.196655	-0.276006	-0.159179
ACIN1	-0.332993	-0.698352	-0.145166	-0.447385	-0.0482121	0.015646
CDK10	-0.332926	-0.90638	0.000770002	-0.259333	0.162422	0.0363175
SLC45A3	-0.332822	-0.946531	-0.540609	-1.05864	-0.458094	-0.238216
FAM120C	-0.332418	-1.01367	-0.300423	-0.191553	-0.379843	-0.198199
DDX54	-0.332354	-0.981786	-0.092304	-0.496058	0.0702583	0.178868
MCAT	-0.332081	-0.961426	-0.624276	-0.80233	-0.073664	-0.141153
MANBAL	-0.331777	-0.446996	-0.185143	-0.107905	-0.128396	0.0411264
TACC1	-0.331675	-0.767945	-0.319509	-0.0983425	0.145748	0.0591762
PKP2	-0.331452	-1.84169	-0.101609	-0.637147	0.182779	-0.0842269
NUDT22	-0.331344	-0.540273	0.0408652	-0.0455398	0.0732854	-0.223238
SNAPC2	-0.331335	-0.483966	-0.0675323	0.147929	-0.250052	-0.268623
ARHGAP12	-0.330957	-0.393077	-0.306162	0.190655	-0.0225646	-0.159307
HCFC1	-0.330796	-0.442492	-0.323569	-0.801294	-0.148712	-0.00358854
GEMIN6	-0.330571	-0.687656	-0.361011	-0.345917	0.260706	0.366933
GGNBP2	-0.330393	-0.188891	-0.11064	0.475675	-0.0383877	0.0314825
LRSAM1	-0.330026	-0.798115	-0.351587	-0.278037	-0.162262	-0.00110682
CEP192	-0.329727	-0.409633	-0.196666	0.0576705	-0.0231096	0.0148717
SPOP	-0.329373	-0.00236946	-0.220615	-0.114167	-0.227074	-0.103088
CTBP1	-0.329128	-0.811644	0.0651199	-0.0873728	0.0693593	-0.140153
CDC25B	-0.329109	-1.06791	-0.370155	-0.98951	0.0761152	0.370703
BRAT1	-0.329002	-0.956175	-0.167286	-0.648485	-0.0132076	-0.429469
FXN	-0.328405	-0.99506	-0.522188	-1.15966	-0.194907	-0.326193
ERI1	-0.32837	-0.919068	-0.865128	-1.22941	-0.319639	-0.310317
DHODH	-0.328082	-1.12039	-0.22849	-0.784181	-0.0995389	0.405188
WDR74	-0.327465	-1.15512	-0.413473	-0.855397	0.0419091	0.355105
NDC1	-0.327108	-0.990704	-0.359369	-0.951672	-0.0741361	-0.246177
TNS3	-0.326946	-2.45782	0.370572	-0.976412	-0.101945	0.286437
CHEK1	-0.326475	-1.13114	-0.331913	-0.862141	-0.209535	-0.188076
HELZ2	-0.326427	-0.462051	0.00856569	0.958559	-0.430179	-0.427651
PURB	-0.32629	-0.332447	-0.221281	-0.0911793	-0.215632	-0.055994
TBC1D2B	-0.326137	-1.36019	-0.199802	-0.760552	-0.226807	-0.619499
NCOA5	-0.32572	0.000363377	-0.99781	-1.12966	-0.685187	-0.0807377
PHF23	-0.324846	0.336033	-1.11335	-0.426008	0.108723	0.168631
TSTD2	-0.324768	-0.799397	-0.405916	-0.357401	0.00146186	-0.0308351
RIOK1	-0.324385	-1.2201	-0.544173	-0.180832	0.0459483	0.242078
NT5DC2	-0.323554	-0.55441	-0.645142	-0.82809	-0.0708944	0.0320569
TBRG4	-0.323536	-0.79113	-0.22351	-0.673941	0.167878	-0.0877578
CMTM4	-0.323495	-0.21445	-0.33858	0.01344	-0.397674	-0.412434
PTCD3	-0.323493	-0.654573	-0.0717902	-0.42032	0.0238278	-0.0768408
NEK6	-0.322537	-1.37878	0.160708	0.0381921	0.015672	0.262663
POLK	-0.322196	-0.0767068	-0.253249	0.337222	0.167562	0.17241
ELK4	-0.321814	-0.392707	-0.40243	-0.444947	-0.406053	-0.30407
DICER1	-0.321705	-0.742266	-0.798378	-0.151005	-0.295453	-0.0703108
PAFAH1B1	-0.321016	-0.533358	-0.336699	-0.122592	-0.20116	-0.17961
GFER	-0.32072	-0.1281	-0.438404	-0.113936	0.00142232	0.513497
ARHGAP27	-0.320425	-0.417761	-0.407285	-0.500118	0.170947	0.18631
PMPCA	-0.320395	-0.932984	-0.252958	-0.522899	-0.128368	-0.258872
MRPS34	-0.319776	-0.661161	-0.195731	-0.485129	0.100831	0.201662
SRRM1	-0.319523	-0.790565	-0.345111	-0.387652	0.148076	0.49378
SFI1	-0.31943	-0.848597	0.0936393	0.169924	-0.0573612	0.00101018
FBXO3	-0.31879	-0.209082	-0.0282942	-0.149586	-0.147126	-0.329176
RNF19A	-0.318657	0.152017	0.486794	0.785345	-0.133004	-0.138649
PANX1	-0.318449	-1.21619	-0.276527	-0.484319	-0.0401867	-0.313828
PCGF6	-0.317561	-0.148184	-0.681559	0.0440362	-0.0117092	0.141163
RBX1	-0.317378	-0.507038	0.00563425	-0.0709437	0.0292915	-0.49863
ZNF689	-0.317314	-0.291158	-0.44191	-0.0377015	-0.0165507	0.0302757
TSC1	-0.317234	0.0863317	-0.247683	0.166627	-0.234145	-0.0222439
MAP3K4	-0.317107	-0.951565	-0.370907	0.17152	-0.113934	-0.175385
CREB3L2	-0.316837	-0.717081	0.151208	0.701995	-0.0389111	0.149585
EHMT1	-0.316765	-0.477005	-0.15472	-0.126874	0.0972877	0.171863
BCLAF3	-0.316632	-0.274389	-0.687339	0.235642	-0.343841	0.0627768
NELFB	-0.316509	-0.965831	-0.00886801	-0.173732	0.0908201	-0.257824
CEBPZOS	-0.316446	-0.435483	-0.164701	-0.369189	-0.160419	-0.0548343
NBEAL1	-0.316117	-0.261172	-0.224073	-0.161366	-0.204183	-0.0486509
MPV17	-0.315902	-0.523222	0.0992475	0.126344	0.102015	0.245003
BAK1	-0.314918	-0.541125	-0.245687	0.143736	-0.0971422	-0.224835
TIMM29	-0.314865	0.0135581	0.0963519	0.194981	-0.11416	-0.240334
OTUD4	-0.314591	-0.72733	-0.765129	-0.520363	-0.242051	0.0291227
HDAC4	-0.313844	0.515829	0.0952356	-0.243985	-0.10964	-0.110669
MMS19	-0.313664	-1.11314	0.0672824	-0.0651222	0.141301	-0.117962
ZBTB17	-0.313404	-0.0294528	0.155289	0.294296	0.212701	0.250285
RHOG	-0.313385	-0.259391	-0.332105	-0.223904	-0.0183266	-0.0370006
SMARCD2	-0.313207	-0.611481	-0.0173493	-0.270698	0.0253596	-0.208288
SETD4	-0.313008	-0.471468	-0.438772	-0.187343	-0.0244467	-0.0625635
HNRNPA3	-0.313005	-0.51264	-0.107651	-0.383737	0.0225036	0.0530617
MYBBP1A	-0.312749	-1.33175	-0.129219	-0.664861	-0.00749105	0.131683
SZRD1	-0.312712	-0.338686	-0.193938	-0.213791	-0.0329633	-0.0427176
LMTK2	-0.312564	0.298639	-0.00157871	0.516105	-0.323321	-0.0602537
EXOSC8	-0.312233	-0.644807	-0.0279337	-0.0360864	0.0735048	0.00374742
TSPAN14	-0.311875	-1.25676	0.0163013	-0.549064	0.112467	-0.0991516
KDM3B	-0.311456	-0.412217	-0.115877	-0.683524	-0.23863	-0.152184
EXOSC10	-0.311455	-0.532673	0.0199371	-0.368027	-0.0139592	0.120649
CUL9	-0.310189	-0.672061	0.0853548	0.21746	0.00620723	0.0780001
UTP4	-0.309569	-1.00038	-0.421734	-0.874865	-0.0111172	0.103764
BAHCC1	-0.309447	-1.30882	0.260179	-0.47915	-0.081345	-0.343314
WDR6	-0.308887	-0.790144	-0.263735	-0.598422	-0.139283	-0.521986
SYNCRIP	-0.308579	-1.00688	-0.432072	-0.829772	-0.0569497	0.0760583
DCAF10	-0.308539	-0.499497	0.0733196	-0.0361323	0.0227951	-0.0842247
TCEAL3	-0.307783	-0.399346	-0.132264	-0.218004	0.262518	0.868966
SRP72	-0.307461	-0.682525	0.0218214	0.0192182	0.122567	0.120948
PRPF40B	-0.306596	-0.591246	-0.0397766	0.0597145	0.22136	0.525024
UBXN8	-0.306375	-0.410189	-0.304467	-0.658902	-0.0568219	0.0312576
NXT1	-0.306332	-1.72269	-0.723892	-0.723017	0.140443	-0.0269398
IMP3	-0.305822	-1.08601	-0.346588	-0.748391	-0.0562387	-0.149091
RBM15B	-0.305187	-0.457747	-0.173366	0.0290759	0.111585	0.219816
DDX28	-0.305072	-0.68476	-0.554246	-0.320145	0.381676	0.265791
HCFC2	-0.304527	-0.531842	-0.180843	0.804828	0.0243229	0.114026
SON	-0.304241	0.0740403	-0.193471	-0.245123	-0.175698	-0.18166
ZNF335	-0.303863	0.664885	-0.643938	-0.571314	-0.0843691	-0.0803996
NUP107	-0.303108	-0.60419	-0.197912	-0.555106	-0.0675144	-0.0289267
OXA1L	-0.302934	-0.655196	0.0228003	-0.127162	0.13628	0.136091
SUDS3	-0.302751	-0.32241	-0.308284	-0.805286	0.0245851	-0.13664
GAREM1	-0.302313	-0.555206	-0.378456	-0.689356	-0.189539	0.160402
RPAP1	-0.301992	-0.452898	-0.0681074	-0.190836	-0.0698331	-0.184728
POLDIP3	-0.301373	-0.179328	-0.129488	-0.265182	-0.128723	-0.172068
RASA2	-0.301262	-0.794739	-0.430382	0.552614	0.138045	-0.098291
MED24	-0.301197	-0.913126	-0.0667882	-0.512185	0.122678	-0.265475
CTPS2	-0.301069	-0.561591	-0.0143524	-0.387501	-0.18729	0.0182883
KANSL3	-0.300973	-0.156722	-0.514351	-0.474661	-0.480666	-0.30015
NAPRT	-0.30022	-0.494556	-0.0160428	-0.0335485	0.256556	-0.0460961
U2SURP	-0.300183	-0.764269	-0.0824628	0.0517667	0.0582917	0.322583
PACSIN3	-0.300142	-1.19229	-0.272959	-1.31958	0.0978242	0.151801
ABT1	-0.299348	-0.0366939	-0.455531	-0.231083	0.00717773	0.119894
ZNF395	-0.299217	-1.612	-0.130975	-1.01128	-0.133494	-0.339146
SLC39A4	-0.29912	-0.202212	-0.240398	-0.268432	-0.0642921	0.0955619
COASY	-0.299092	-0.743258	-0.0678335	-0.306104	-0.0103484	0.00733137
FNTA	-0.299021	-0.573591	-0.782276	-1.04875	-0.303926	-0.221475
WASF2	-0.29896	-0.459015	0.23629	0.275459	0.0226689	0.120294
PLD2	-0.298946	-1.08197	0.034138	-0.0104178	0.0277611	-0.0733652
LRRC47	-0.298651	-0.568857	-0.118481	-0.427634	-0.0381509	0.0104523
RING1	-0.297785	-0.317478	0.0540441	0.176856	-0.183531	-0.0342887
ZNF598	-0.297676	-1.23635	-0.339691	-0.397935	-0.0439627	0.118063
CYB561D1	-0.297676	0.371346	-0.0625501	0.390232	-0.552416	-0.462264
ZNF574	-0.297573	-0.1346	0.0436692	0.136815	0.289476	0.0929811
METTL14	-0.297362	0.181978	-0.339902	0.326896	-0.163489	0.177287
APPBP2	-0.296658	0.185554	-0.248514	0.178627	-0.432911	-0.242648
ARHGAP1	-0.295999	-1.03891	-0.0287869	0.0428178	0.00196406	-0.0753924
FUK	-0.294969	-0.564831	0.0324444	-0.151731	0.258068	-0.251585
AARS2	-0.294928	-0.377243	0.0552236	0.0628032	0.0368776	0.0729273
ZNF507	-0.293771	-0.848312	0.00385855	-0.0146934	0.120899	0.0286667
RICTOR	-0.293395	-0.031969	-0.00173332	-0.138999	0.145925	0.123577
DHX35	-0.29326	-0.485827	-0.366111	-0.0201823	0.0769065	0.179124
RPP30	-0.293027	-0.127519	-0.086756	-0.325913	-0.177464	-0.19127
MBTPS2	-0.293023	-0.488964	0.0389741	0.0646379	0.157382	-0.0260973
ERF	-0.292147	-0.291931	-0.738198	-0.40424	0.0965184	0.389749
MAST3	-0.291746	-0.659548	-0.49064	0.342637	-0.364394	-0.0760474
MYH10	-0.291106	-0.789226	-0.12758	-0.326585	-0.185698	-0.211074
GTF3C2	-0.291047	-0.572539	-0.206811	-0.458119	-0.0555252	-0.0808223
BPTF	-0.29103	-0.141887	-0.0529178	-0.0667238	-0.368141	0.012221
SPAG7	-0.291008	-0.640576	0.146735	0.157046	0.267877	0.319238
KCTD3	-0.290932	-0.898308	-0.24016	-0.429936	-0.0110389	0.0502837
TBC1D16	-0.290486	-0.437567	0.0571308	0.346047	-0.0106839	-0.133008
DNAJC18	-0.290393	-0.436844	-0.313748	-0.0948387	-0.140937	0.0210999
RRP36	-0.290391	-0.304521	-0.332329	-0.272643	-0.111066	0.268794
CEP170	-0.290195	-0.328088	-0.135321	0.356959	-0.0182821	0.0777961
IPO8	-0.290057	-0.705035	-0.147218	-0.405441	0.0657842	-0.142418
RAD21	-0.289862	-0.417344	0.0475695	-0.425743	0.0345751	-0.249642
TBC1D13	-0.289828	-0.415322	-0.202476	-0.0999029	-0.0798526	-0.278733
ADPRHL2	-0.289652	-0.626626	-0.474481	0.072657	0.000415225	0.0655866
CLOCK	-0.289632	-0.516276	-0.377346	-0.223845	-0.224983	0.0164656
GIT1	-0.289091	-0.956886	-0.0875248	-0.578634	-0.0568661	0.120142
SNTB2	-0.288001	-0.454798	-0.0883088	-0.398539	-0.331746	-0.3856
NRAS	-0.287871	-0.494681	-0.261896	-0.113237	0.025801	0.0382537
DNAJC13	-0.287281	-0.647113	-0.0839552	-0.439042	-0.0334472	-0.0344687
CSK	-0.287208	-1.01617	-0.168232	-0.568982	-0.0230752	0.0893658
CC2D1A	-0.287161	-0.603706	-0.383721	-0.574637	-0.160009	-0.0162124
CCAR2	-0.286882	-0.644246	-0.37295	-0.487261	-0.101672	-0.135749
NOA1	-0.286402	-0.867418	0.207293	0.286773	0.358299	0.204714
DIS3L	-0.28638	-1.25137	-0.272423	-1.02524	-0.0735153	0.0377947
TBC1D22B	-0.28629	0.198362	-0.143627	0.0202906	0.0474222	0.11509
ATR	-0.286016	-0.940777	-0.34478	-0.422069	-0.115491	-0.0625276
NUP155	-0.285889	-0.904084	-0.0607481	-0.34036	0.0541254	-0.0182632
CRYBG1	-0.285853	-1.02842	0.0147625	-0.36368	0.464221	0.360695
DCUN1D3	-0.285748	0.521095	-0.20547	0.258031	0.171347	-0.12989
RCC1	-0.285058	-0.745589	-0.225991	-0.938693	-0.340684	-0.287856
OSBPL6	-0.284711	-1.12346	-0.00559092	0.453278	0.43218	0.563679
ANKRD52	-0.284208	-0.34362	-0.818735	-0.945031	-0.315793	-0.200546
STK10	-0.284102	-0.977435	0.0252777	0.109275	-0.171923	0.298515
RAB27B	-0.283558	-1.22728	0.209498	0.256456	0.595728	0.395382
XPO7	-0.281508	-0.666496	0.0370133	-0.102704	-0.0316998	-0.0922678
SPTBN1	-0.281411	-1.10462	0.0660316	-0.375628	0.0464289	0.221438
CAMTA2	-0.281322	-0.584787	-0.0179234	0.030724	0.0729012	0.343446
SLC9A3R2	-0.280342	-0.207515	-0.13101	-0.412824	-0.0702356	-0.141948
NF2	-0.280243	-0.443314	-0.16218	-0.397874	-0.0978596	-0.0833612
SRSF2	-0.279915	-0.941046	-0.85342	-1.38893	-0.179954	-0.299383
SEPHS1	-0.278181	-0.404717	-0.23899	-0.422184	-0.0710093	-0.205664
DSE	-0.27808	-0.833524	-0.019549	-0.0386455	0.147332	0.124008
PES1	-0.277926	-1.03738	-0.223935	-0.563496	0.023472	0.199208
MRPL54	-0.277886	-0.237272	-0.0270399	-0.2225	0.172137	-0.321959
PAXX	-0.277407	-0.417123	-0.0920083	-0.290344	0.209099	-0.244232
FBXO31	-0.277077	-1.50272	-0.471739	0.0173954	-0.219514	-0.111657
CNOT11	-0.276942	-0.403877	-0.366326	-0.364665	-0.142773	-0.16704
CIC	-0.276515	-0.469028	-0.291915	-0.196211	-0.44369	0.0380828
TBL3	-0.276514	-0.538648	-0.159563	-0.427384	0.0879301	-0.0699423
STK38	-0.275991	-0.52785	-0.418229	-0.124278	-0.266123	0.0934967
MFN2	-0.275975	-0.571604	-0.0877284	-0.219078	0.0173825	-0.0416943
ZFP90	-0.275869	-0.397761	0.139465	0.597992	0.0774541	0.157424
RABIF	-0.27532	-0.0740082	0.0446552	0.259808	-0.297717	-0.196958
TMEM184B	-0.275139	-0.652486	-0.0761176	0.0737165	-0.0839708	-0.147413
UBE2J2	-0.274011	-0.320757	-0.309146	-0.138698	-0.066368	-0.0893596
ZNF561	-0.273469	0.025426	-0.0730717	0.550575	0.425517	0.807866
TMEM94	-0.27339	-0.371887	0.0370441	-0.00931273	0.119815	-0.0288249
BRIX1	-0.272765	-1.03575	-0.568266	-0.541502	0.0846061	0.259109
ZNF292	-0.272693	0.26941	0.0362463	0.260303	-0.0154845	0.0100672
MAZ	-0.272462	-0.694719	-0.18425	-0.574594	0.113399	-0.0479984
C1orf174	-0.272356	-0.825071	-0.329892	-0.259762	-0.121031	-0.0635991
ACTR1B	-0.272137	-0.486118	-0.0352136	0.0545044	0.0761368	-0.190969
STK11	-0.272017	-0.741375	-0.000525398	-0.243937	-0.0784324	-0.152216
TMEM189	-0.271904	-0.522066	0.172888	0.0139435	-0.104976	0.305953
CELF1	-0.271376	-0.626226	-0.212142	-0.243616	-0.172032	-0.185976
MARK2	-0.271118	-0.184278	-0.130789	-0.0595565	-0.146518	-0.0811754
DHTKD1	-0.270405	-0.771645	-0.0711305	-0.111933	-0.235365	-0.301446
SART3	-0.269735	-0.496056	-0.122645	-0.0860868	-0.087061	-0.0169584
USP40	-0.269726	-0.805604	-0.0288651	0.548818	-0.014801	0.179582
RBMX	-0.269581	-0.607998	-0.606859	-0.831271	-0.210591	-0.0447872
MLST8	-0.269565	-0.424288	-0.144167	-0.402242	0.236664	0.278048
SYVN1	-0.26932	-0.138691	-0.142324	0.737205	-0.22877	0.187367
CDK4	-0.269201	-0.92919	-0.135441	-0.331177	0.0687386	-0.245777
SSH3	-0.269062	-0.580197	-0.151256	-0.297152	0.107557	0.27185
DDX46	-0.268978	-0.967224	-0.182378	-1.04016	-0.125988	-0.353492
DCAF1	-0.268904	-0.515244	-0.265106	-0.832933	-0.125785	-0.0671971
PUM2	-0.26859	-0.636314	-0.508554	-0.39149	-0.253219	-0.15893
BIN1	-0.268426	-0.581646	-0.260007	-0.778744	-0.0271518	-0.239005
DYNLT1	-0.268257	-0.300068	0.0394175	0.174804	0.0212801	-0.0915512
USP24	-0.267986	-0.80615	-0.230696	-0.46465	-0.0860375	0.0604383
TECPR1	-0.267975	-0.461721	-0.105216	0.260157	-0.163662	-0.108553
TAF1	-0.267352	0.0188562	0.0520085	0.0272053	-0.198191	0.0439849
NTHL1	-0.26707	-0.766769	0.0934742	-0.461177	0.309071	-0.233481
SMARCAD1	-0.266845	-0.441172	-0.462939	-0.276627	-0.124331	0.109041
NIN	-0.266354	-0.705102	-0.355543	-0.145775	-0.344868	-0.0696579
NUP85	-0.266352	-0.869704	-0.199094	-1.03427	-0.0171643	-0.223468
MEX3C	-0.265088	-0.317814	-0.105301	0.430796	-0.0482854	-0.068695
BMP2K	-0.26471	-0.556354	-0.541135	0.706541	0.0678243	0.557708
FAM173A	-0.264647	-0.438883	-0.103279	-0.0385155	0.198495	-0.282033
TMEM9B	-0.264311	-0.143245	-0.312781	-0.259032	-0.0922389	-0.205391
SMC5	-0.264295	-1.09102	-0.404711	-1.25785	-0.283696	-0.295989
MBD3	-0.263918	-0.378953	-0.16676	-0.358568	-0.14688	-0.585245
NSMCE4A	-0.263288	-1.13902	-0.0827687	-0.363173	-0.0603041	-0.159436
CBX1	-0.263033	-0.642583	-0.116631	-0.361137	0.000672892	0.0245537
SMG9	-0.261832	-0.579374	-0.159717	-0.3669	-0.141909	0.0330991
LRRC1	-0.260899	-0.88622	-0.0162192	0.0315357	0.298367	-0.097011
TFAM	-0.260635	-1.15138	-0.679662	-0.956058	-0.358699	-0.293909
SPOUT1	-0.259859	-0.592943	-0.158962	-0.232449	-0.0601088	0.146979
TIMM21	-0.259472	-0.55706	-0.283843	-0.574312	-0.010287	0.0381976
INPPL1	-0.259445	-0.224589	-0.307025	-0.511995	0.0559831	0.169926
RPS6KA1	-0.258675	-1.17295	-0.161244	-0.752914	-0.0480771	-0.244139
CDS2	-0.258377	-0.400592	-0.113918	-0.234545	-0.194703	-0.348288
IQSEC1	-0.258339	-0.862806	-0.274539	-0.363987	-0.268075	-0.0633612
MSH2	-0.257956	-1.44425	-0.765562	-1.3761	-0.41436	-0.365767
CORO1C	-0.257867	-0.642551	-0.18117	0.0272879	0.222872	0.502484
CASP8AP2	-0.25764	-0.370114	-0.59279	-0.219452	-0.279742	0.0295645
FBXO42	-0.25757	-0.288854	-0.151535	0.29479	-0.192865	-0.193299
SFXN1	-0.257194	-0.70895	-0.396478	-0.820354	-0.1745	-0.229496
SPG7	-0.256575	-0.777152	0.0621137	0.002028	0.1694	0.00181662
MRPL16	-0.255727	-0.612255	-0.154645	-0.287092	0.0722738	0.0261332
MYO1B	-0.25556	-1.03583	-0.059354	-0.463815	0.182907	0.098862
SIRT7	-0.255482	0.19518	0.188963	0.355855	0.00686259	-0.145879
MED4	-0.255352	-0.348525	-0.107488	-0.119766	0.0425684	0.0786795
DHX57	-0.254866	-0.426625	-0.415141	-0.383056	-0.169414	0.00756702
FKBP5	-0.254783	-1.12934	-0.0560895	-0.397157	-0.172249	-0.17778
RIC8A	-0.254767	-0.634598	-0.139689	-0.209721	-0.07228	-0.098365
QRICH1	-0.254706	0.385494	-0.243018	-0.202126	-0.0654686	0.0521162
ZNF638	-0.254656	-0.305135	-0.115661	-0.517681	-0.259138	-0.362945
RNF187	-0.254654	-0.58707	-0.179673	-0.196343	-0.0145048	-0.0361657
CSE1L	-0.254591	-0.701056	-0.096112	-0.422135	0.0630868	-0.0131054
PARP4	-0.25456	-1.37849	0.059927	-0.8445	-0.141676	-0.493776
OIP5-AS1	-0.254369	-0.800829	0.101244	-0.100611	-0.0999672	-0.0872693
ZBTB33	-0.254359	-0.227594	-0.601875	-0.553711	-0.252313	-0.117196
PANK4	-0.254342	-0.879757	-0.0714106	-0.402643	0.0318136	-0.196531
TRAF3IP2	-0.254297	-0.354463	0.0380258	0.247848	0.212115	0.30615
RBMS2	-0.254125	-0.155484	0.194531	-0.0750232	0.299461	0.256948
TRIM37	-0.253243	-0.801509	-0.189009	-0.308879	-0.0789781	0.0437939
AEN	-0.252621	-0.382035	-1.09663	-1.03555	-0.0202563	0.115198
STARD7	-0.252278	-0.670979	-0.225862	-0.448952	-0.266072	-0.158904
IPO11	-0.25221	-0.875411	0.023202	-0.233891	0.0681208	-0.12799
ZNF592	-0.251964	-0.480514	-0.0610379	0.102166	-0.00144396	-0.181157
ITPRIPL2	-0.251605	-1.33465	-0.724754	-1.14886	-0.201811	-0.184226
VPS25	-0.251194	-0.208279	-0.0798789	0.171713	0.101898	0.0228708
NT5C	-0.251076	-0.133098	-0.101537	-0.152388	0.386856	0.669556
ZNF343	-0.250663	-0.217671	-1.05715	-0.558783	0.0361611	0.119138
ZBTB11	-0.250586	0.139325	-0.448028	0.415143	-0.0774146	0.159469
IVNS1ABP	-0.250508	-1.47104	-0.173766	0.36819	0.285762	0.493609
MRPL1	-0.250368	-0.388303	-0.511792	-0.422959	0.0157594	0.235038
COX18	-0.249727	-0.285608	-0.0408863	0.0823067	0.0988022	0.205815
PAXIP1	-0.249149	-0.542928	-0.865109	-0.853584	-0.0769405	0.225671
DLD	-0.24887	-0.426438	-0.185626	-0.199091	0.057845	0.00728587
SSH2	-0.248858	-0.168519	0.254073	0.054394	-0.458752	-0.0831024
LIX1L	-0.24863	-0.835468	0.155099	0.117068	0.113298	-0.0418154
WDFY2	-0.24841	-0.533341	-0.317937	-0.0390172	-0.163743	-0.115822
SYNJ2	-0.248302	-0.947713	-0.615149	-0.271058	-0.153059	-0.212025
WDR48	-0.247767	-0.565162	-0.110283	-0.419411	-0.197438	-0.317504
MAPK8IP3	-0.247104	-0.384796	-0.0431728	-0.155671	0.173857	0.0920064
LYRM2	-0.246614	-0.171779	-0.250114	-0.284285	-0.107532	0.0331312
KLHL42	-0.245964	-0.485557	-0.979405	-0.878033	-0.362934	-0.203894
PRR14L	-0.245603	0.1805	-0.304578	-0.0524865	-0.170173	-0.0586387
TMEM9	-0.244227	-0.193871	0.00454576	0.0391862	-0.053259	-0.236624
IFI16	-0.244052	-0.697738	-0.304636	-0.670222	0.0355097	0.0780918
GTF2A1	-0.243315	-0.166403	0.0485451	0.439534	0.430657	0.395563
INF2	-0.242946	-1.10021	0.0280109	-0.405827	0.110285	-0.0544706
SUPT16H	-0.242306	-0.896782	-0.125286	-0.502827	-0.00646964	0.0786362
ARHGAP39	-0.241775	-0.275238	-0.13761	0.279384	-0.556729	-0.00192305
USF1	-0.241768	0.286129	-0.223827	0.0411471	-0.0288254	0.0290811
TSFM	-0.241511	-0.87543	-0.184298	-0.870376	0.0167977	-0.158244
WDR33	-0.240836	-0.0340848	-0.280518	-0.379598	-0.438342	-0.0209519
NDUFS2	-0.240824	-0.521595	-0.0105837	-0.230207	0.066642	-0.0278611
KIF3A	-0.240567	-0.670324	-0.302207	0.550805	-0.0704801	0.428476
ZNF398	-0.240219	-0.179816	-0.612595	-0.204155	0.0237744	0.104279
GEMIN5	-0.240092	-1.06383	-0.403662	-0.627886	-0.0213735	0.201801
FYCO1	-0.239552	-0.480628	0.107701	0.538977	0.0841276	0.295365
EVI5L	-0.239545	-0.461809	-0.0643398	0.335992	0.00692052	0.0666676
EXTL3	-0.239481	-0.330042	-0.21985	-0.243914	-0.123669	-0.297689
ARHGEF4	-0.23929	-1.2334	0.414979	0.0225042	0.124007	0.166123
CYP27B1	-0.238946	-0.674541	-0.373229	-0.778064	-0.0346382	-0.39061
TGIF2	-0.238588	-1.77295	-1.08336	-1.64351	-0.0922666	0.0870088
CDK5RAP1	-0.238094	-0.496604	-0.330549	-0.514374	-0.110127	0.00951752
SAYSD1	-0.237951	-0.108021	-0.0328401	0.0870436	-0.0214116	-0.116243
TECPR2	-0.236936	-0.170938	0.054542	0.314889	-0.0837007	-0.0405995
NUP50	-0.236784	-0.339342	-0.593626	-0.271838	-0.167522	-0.0304559
COMMD9	-0.236675	-0.0792642	-0.25523	-0.367301	-0.0814182	-0.187291
BAP1	-0.236493	-0.158595	-0.0449955	-0.117877	0.0336428	-0.12545
HTT	-0.23646	-0.567326	-0.0234599	-0.141904	-0.0912486	-0.337545
ORC2	-0.236003	-0.492651	-0.418183	-0.524726	-0.138587	0.0300191
SKIL	-0.235674	0.477407	0.0983484	0.0526197	-0.126277	0.222738
EHD2	-0.235459	-1.03643	-0.175302	-0.441212	0.117601	0.333356
HLTF	-0.235295	-0.795985	-0.219198	-0.508406	-0.108015	-0.169808
NUS1	-0.234886	-0.331769	-0.399063	-0.11633	-0.0393445	0.0893631
SRSF9	-0.234646	-0.180951	-0.03544	-0.127504	0.0585836	-0.0517929
ORC5	-0.23439	-0.735633	-0.734296	-0.388145	-0.15849	0.0968282
SCAMP4	-0.234335	-0.271154	-0.30025	-0.227071	-0.115929	-0.0948699
TUBGCP2	-0.23414	-0.533606	-0.0287252	-0.0864813	0.140524	-0.0220649
SLC35B4	-0.234119	-0.337139	-0.548838	-0.598454	-0.105823	-0.0985101
SYTL1	-0.233867	-0.363028	0.0376764	0.179555	0.110707	0.157982
MRPS10	-0.232778	-0.244029	-0.150214	-0.047014	0.0259738	-0.0144498
ZMYND19	-0.232682	-1.19773	-0.515064	-0.703598	-0.0109008	-0.0651749
ZNF7	-0.232631	-0.0399176	0.0430314	0.261396	0.15345	0.192952
TMEM203	-0.232416	-0.574138	0.134054	0.1033	0.145789	-0.113352
PPP1R37	-0.23167	-0.507396	-0.30583	-0.164259	-0.0357456	0.00086486
TARDBP	-0.231142	-0.711786	-0.210827	-1.31609	-0.0838532	-0.321524
TOPBP1	-0.231137	-0.210293	-0.186669	-0.564189	-0.135046	-0.115846
PALB2	-0.230686	-1.62953	-0.29899	-0.56964	0.102756	0.355925
NR2F6	-0.230285	-0.85823	-0.0631884	-0.319023	-0.129824	-0.340094
SCAF8	-0.229613	-0.759361	-0.088025	-0.0272185	-0.0888541	0.040613
SPG11	-0.229562	-0.64434	0.279768	0.476206	0.253892	0.110268
NSD2	-0.229042	-1.163	-0.204557	-0.624928	-0.0998648	-0.146706
RIMKLB	-0.228668	-0.768183	0.065869	0.320779	0.309591	0.340745
ADNP2	-0.22861	0.195414	-0.00633271	0.04858	-0.108743	-0.186838
AKAP1	-0.228375	-1.44995	-0.0975204	-1.1157	-0.0583305	-0.0137137
PLXNB2	-0.228351	-0.796915	-0.0378285	-0.199362	-0.00420058	-0.0351478
PYM1	-0.227736	-0.0825541	-0.429688	-0.0506923	-0.0863358	0.27573
DCUN1D4	-0.227692	-0.572093	-0.540046	-0.385656	-0.339678	-0.0138747
MSH3	-0.227525	-0.744946	-0.0585279	-0.14196	0.0151082	-0.0696151
VAPA	-0.22734	-0.391819	-0.181285	-0.110631	0.0122123	0.0284028
ZNF281	-0.227174	0.321116	-0.258982	0.439097	0.32032	0.196243
EXOC8	-0.226529	0.621499	0.114123	0.441294	-0.101083	-0.0998605
SPIN1	-0.226459	-0.529446	-0.0625384	0.0366234	-0.165462	-0.108864
SNAPIN	-0.226143	-0.390324	0.105625	0.0834284	0.161834	-0.162523
MLEC	-0.226054	-0.253192	-0.169649	-0.0200735	-0.140342	-0.184569
DHX36	-0.225455	-0.183925	-0.259092	0.160107	-0.190005	-0.105995
ELP3	-0.225381	-0.264724	-0.216964	0.00488583	-0.119132	0.235345
CHTOP	-0.225101	-0.281241	0.48435	0.390891	0.0606051	-0.184762
LRRC41	-0.224228	-0.101899	0.0557041	0.168983	0.16531	0.12501
SAP30L	-0.223861	-0.451703	-0.0757542	-0.940073	-0.365481	-0.70985
BMS1	-0.223781	-0.709395	-0.201252	-0.872274	-0.218377	0.0210809
SNAP47	-0.223657	-0.0798265	0.194308	0.423843	-0.00709832	-0.181954
URGCP	-0.223587	0.0365754	-0.677644	0.024951	-0.259662	-0.0544266
EXOC2	-0.223571	-0.633759	0.0362441	-0.233969	-0.0476528	-0.0973812
CENPBD1P1	-0.223172	-0.220239	-0.157091	-0.316823	0.0796599	-0.136485
ABHD10	-0.223161	-0.408075	-0.0585004	0.675614	-0.0690243	0.0978412
UBTD2	-0.223104	-0.299189	0.134563	0.256015	-0.150622	-0.346933
CPT1A	-0.222705	-0.655233	-0.0809192	-0.584441	-0.0402283	-0.126338
SSNA1	-0.222631	-0.402293	-0.213898	-0.293384	0.111218	-0.110328
BICD2	-0.222362	-0.526208	-0.455725	-0.291317	-0.0629244	0.206731
IPO9	-0.222062	-0.58429	-0.0745809	-0.461382	-0.122507	-0.207426
CABIN1	-0.221856	-0.685375	0.111573	-0.315426	-0.00893545	-0.0940865
TRAPPC10	-0.221544	-0.430682	-0.205802	-0.181867	-0.174899	-0.0432516
MADD	-0.221417	-0.792477	-0.115691	-0.141202	-0.236349	-0.160733
ZNF740	-0.221302	-0.153452	-0.603546	-0.552422	-0.469141	-0.0961555
UMPS	-0.221	-0.728264	-0.722264	-0.800166	-0.249946	-0.119679
REST	-0.220788	-0.016407	-0.252947	0.634834	-0.265555	-0.154226
DCAF17	-0.220724	-0.694441	0.0740778	-0.0124598	0.029246	0.199485
AP1M1	-0.220346	-0.580191	-0.0636438	-0.227814	-0.0623979	-0.328024
EXOSC4	-0.220158	-0.535641	-0.453074	-0.715772	0.108007	0.108445
CDC5L	-0.219979	-0.295301	-0.161732	-0.288283	-0.236353	-0.110675
AREL1	-0.219378	-0.209828	-0.24234	-0.0715898	-0.0553427	-0.046173
SMYD5	-0.21914	-0.82184	-0.0439549	-0.167849	-0.0207224	0.0553509
REV1	-0.218965	-0.624513	-0.494202	-0.434713	-0.100263	-0.0638243
ADAR	-0.218798	-0.432616	0.0514277	0.0459582	-0.057408	-0.188268
ILKAP	-0.218716	-0.566473	-0.0979816	-0.352075	-0.0156499	-0.141044
NHLRC2	-0.218607	-0.209817	0.0513359	0.024313	-0.0901648	-0.0855933
STUB1	-0.218548	-0.276184	-0.0533735	0.0292468	0.0778097	0.014773
HIF1AN	-0.217841	0.0626803	-0.0180857	0.0897972	-0.174109	-0.218226
USP37	-0.217608	-0.86591	-0.15366	0.00927625	-0.441995	-0.201418
GSS	-0.217464	-0.352493	0.0784198	0.268632	0.209608	0.176424
TTC7A	-0.216953	-1.58921	0.245518	-0.255051	0.187072	-0.303951
TNIP1	-0.21678	-0.571606	0.0186197	-0.275175	0.274522	0.304399
ROCK2	-0.216699	-0.686543	-0.433208	-0.327472	-0.263346	0.00626613
PBRM1	-0.21663	-0.555839	-0.200049	-0.545933	-0.21323	-0.0801613
CEP170B	-0.216428	-0.472273	-0.020855	0.0348101	-0.0332397	-0.0270195
SRPK1	-0.216037	-0.886562	-0.108073	-0.686993	-0.112792	-0.158243
ARAF	-0.215889	-0.310496	-0.0560263	-0.186285	0.169458	-0.0226668
COPG2	-0.21573	-0.519112	0.034941	0.185834	0.111072	-0.0472104
ATXN7L3B	-0.215463	-0.0234025	0.254872	0.0777345	0.0500993	-0.122016
DPP8	-0.215385	-0.239097	-0.224899	-0.640841	-0.21699	-0.277095
CRK	-0.215089	-0.287925	-0.267496	-0.134582	-0.317267	-0.242928
KANK1	-0.214571	-0.873202	0.00215419	-0.520495	0.08422	0.205441
PDE12	-0.214447	-0.0216052	-0.720899	-0.363619	-0.147326	-0.0283414
COG2	-0.214259	-0.588808	-0.140547	0.0358729	0.118764	0.0843446
CPSF4	-0.214152	-0.568768	-0.655748	-0.0490039	-0.0889745	-0.0172846
SDAD1	-0.214051	-1.10185	-0.258779	-0.39393	0.0818503	0.180907
ZADH2	-0.21387	-0.917174	-0.0519389	-0.322598	0.180923	0.0785738
BLOC1S2	-0.213536	-0.0953686	-0.101475	0.28548	-0.171261	-0.165693
KIAA0556	-0.213298	-0.151288	0.0337734	0.17948	-0.164936	-0.00978384
MAEA	-0.212775	-0.460364	-0.193177	-0.267174	-0.0106105	-0.0399789
IREB2	-0.212699	-0.0586854	-0.279714	0.312555	-0.147257	-0.0495471
SOCS6	-0.212527	0.189258	0.202628	0.312655	0.00870672	-0.118749
GNAI1	-0.212519	-0.87008	-0.0758755	-0.0575858	0.104858	-0.0227973
ARNT	-0.212259	0.0109548	-0.1538	0.174884	0.0055813	0.0309393
FAM234A	-0.211912	-0.246954	-0.00237416	0.16396	0.0676248	-0.256252
NR2C2	-0.211619	-0.265397	-0.0432624	-0.118061	-0.249366	-0.323694
SUMO3	-0.211565	-0.377371	-0.114565	-0.299147	0.125464	0.178901
XRN2	-0.211432	-0.702662	-0.152674	-0.516212	-0.0472052	-0.124186
PUM1	-0.21013	-0.686554	-0.923868	-0.611214	-0.352998	0.00231735
EIF3A	-0.209594	-0.828656	-0.0470264	-0.385745	0.00590705	0.161078
SEC22C	-0.20934	-0.534846	-0.173717	-0.480132	-0.0944645	-0.160907
RFX1	-0.208677	0.161637	0.160529	0.40307	0.0644752	-0.119938
FBXW2	-0.20813	-0.355263	0.0219777	-0.13857	-0.16994	-0.139573
PIP4K2B	-0.208094	-0.715128	-0.0225923	-0.338766	-0.137489	-0.209476
BAZ1B	-0.208022	-0.558754	-0.700944	-0.923425	-0.353559	-0.0516846
EOGT	-0.207409	-0.622401	-0.352543	-0.715795	-0.0915672	-0.194934
COPS7B	-0.207027	-0.144361	-0.0772523	-0.0566955	-0.155091	-0.0638009
CACUL1	-0.206805	-0.36068	-0.337654	-0.18515	-0.224341	-0.271342
EDC3	-0.206437	0.166082	-0.283682	-0.0222496	-0.310593	-0.232992
ARAP1	-0.20626	-0.581107	0.172447	-0.239921	-0.0269082	-0.128998
TBC1D23	-0.206005	0.20468	0.0176932	0.211339	-0.150682	-0.153597
ABCB10	-0.205791	-0.845324	-0.422143	-0.569591	0.0565776	-0.0411372
CHTF8	-0.205381	-0.375712	-0.0742899	-0.152575	-0.103351	-0.439493
NMT1	-0.205178	-0.49944	-0.0444383	-0.337288	-0.0837416	-0.0281197
THADA	-0.204806	-0.256698	0.232019	-0.0821368	0.099313	-0.19594
SLC39A13	-0.204393	-0.534825	-0.0291638	-0.00710986	0.0215202	0.121371
WDR34	-0.204259	-0.518764	-0.165488	-0.543418	0.0753134	-0.155708
KRR1	-0.204248	-0.188862	-0.109145	-0.172907	-0.188825	-0.203555
VPS4B	-0.204241	-0.181867	-0.221114	-0.249142	-0.0546916	-0.00465013
GGPS1	-0.203589	0.19646	-0.172209	0.0202014	-0.143396	-0.0780969
TRAPPC2L	-0.203329	-0.25585	-0.0750872	-0.245473	0.126873	0.0982532
DOP1B	-0.203049	-0.0517162	-0.139216	0.490414	-0.491234	-0.726605
MCM3AP	-0.202808	-0.402347	-0.0824682	-0.592623	-0.134518	-0.124084
GOLIM4	-0.201634	-0.893917	0.00962122	-0.265816	0.0691781	0.225562
PSMD5	-0.201604	-0.739668	-0.147801	0.0378481	0.0196857	0.0522761
ANP32A	-0.201338	-0.557361	-0.096069	-0.311546	0.0774299	0.13068
PTPN12	-0.201054	-0.445107	-0.342706	-0.147367	0.176667	0.368548
HDGFL2	-0.200121	-0.361979	-0.0481401	-0.0367656	-0.0704115	0.0437442
ZNF595	-0.199384	-0.553534	-0.107332	0.161635	-0.0334423	0.127978
ZYG11B	-0.199081	-0.108883	0.0313661	0.202624	-0.33679	-0.274477
SERBP1	-0.198892	-0.589395	-0.0949811	-0.408309	0.131891	0.124
NOL11	-0.198804	-0.465588	-0.590481	-0.553026	-0.163229	0.0651257
GLG1	-0.197861	-0.336581	0.130027	0.11765	0.0796767	-0.0331095
MAVS	-0.197475	-0.389501	-0.193891	-0.691425	-0.163951	-0.0507175
MED16	-0.197412	-0.393635	-0.143701	-0.0862159	0.0951666	0.00232573
APC	-0.197394	-0.177729	-0.36745	0.0535311	-0.283821	0.0736677
RALGAPB	-0.196503	-0.251582	0.148537	0.162637	-0.100441	-0.218885
DIS3	-0.195809	-0.59755	-0.268759	-0.233806	-0.182171	-0.0370173
HTRA1	-0.195167	-0.341882	-0.0564447	-0.0662815	0.230662	0.192816
VIRMA	-0.195103	-0.0545249	0.0686596	0.199901	0.0816436	-0.0555479
PRPF4	-0.194764	-0.663059	-0.137779	-0.0488881	-0.0311464	0.114531
BTBD2	-0.193698	-0.707608	-0.0428778	-0.251124	0.0828474	-0.0782166
MLX	-0.193209	-0.352497	-0.270753	-0.205471	0.0567644	0.269434
KIF2A	-0.191257	-1.08181	-0.325474	-0.352473	-0.218177	-0.0662375
SEC24C	-0.191155	-0.123609	0.0571877	0.18394	-0.158771	-0.161642
SMCR8	-0.190565	0.795172	-0.0515483	0.161911	-0.132319	0.0831364
DDX23	-0.190229	-0.269481	-0.482567	-0.783167	-0.149448	-0.0974249
VPS26B	-0.189679	-0.557366	-0.00461722	-0.0471719	0.140491	-0.119083
SART1	-0.189274	-0.396125	0.0588661	0.103508	0.107233	0.313781
MRPL55	-0.189088	-0.228901	-0.0381328	0.0736186	0.0990958	-0.11051
CNOT7	-0.188966	-0.407841	0.0609589	-0.0486908	-0.0335014	-0.11729
ANKFY1	-0.188947	-0.559667	-0.117231	-0.204858	-0.158469	-0.25848
GMPS	-0.188787	-0.707319	-0.204272	-0.596913	-0.115202	-0.152922
MCMBP	-0.188766	-1.06237	-0.432443	-0.719875	-0.233997	-0.157999
GSTO2	-0.188065	-0.397185	0.144766	0.265826	-0.0316592	-0.131021
DR1	-0.186573	-0.266279	0.0427727	0.195593	0.250695	0.161354
CYC1	-0.186265	-0.267418	-0.024742	-0.0411749	0.136492	-0.113829
UIMC1	-0.185379	-0.618171	-0.118338	-0.789176	-0.179311	-0.0717671
GLYR1	-0.184629	-0.363441	-0.0310356	-0.109777	0.0650781	0.0840054
JARID2	-0.184494	-0.396882	-0.585623	1.70786	0.0766733	-0.0747379
WDR82	-0.183493	-0.654821	-0.155197	-0.260805	-0.214495	-0.182272
MIEF1	-0.183276	-0.34906	-0.480917	-0.365987	-0.189631	-0.0585097
KDM5C	-0.182187	-0.0243112	0.264098	0.181423	-0.0962102	-0.140989
SSRP1	-0.182044	-0.563528	-0.0153348	-0.267845	0.135468	0.121352
CDC16	-0.181363	-0.690021	-0.0809893	0.0451418	-0.0274723	0.0670172
CIAPIN1	-0.181228	-0.100174	-0.64943	-0.548703	-0.165025	-0.0592384
AGPS	-0.181004	-0.660612	-0.319409	-0.668094	-0.0807196	-0.115275
PRCC	-0.180846	0.0389864	-0.475632	-0.318868	-0.110722	0.111986
RALA	-0.18015	-0.455444	-0.166072	-0.141034	-0.0850114	-0.144271
DHX33	-0.17967	-0.632217	-0.316041	-0.485424	-0.00384991	0.164131
ETV3	-0.179628	0.228997	0.320989	0.38749	-0.186943	-0.0669253
INTS10	-0.179294	-0.768983	-0.171155	-0.103608	-0.179417	-0.126306
HDAC3	-0.179232	-0.322402	-0.0295023	-0.0917697	-0.017771	-0.111118
KHSRP	-0.178973	-0.393725	-0.345125	-0.604603	-0.0584488	-0.0617555
MRPL28	-0.178643	0.0339509	-0.108553	-0.185262	0.0894722	0.00364078
LEMD3	-0.17853	-0.172234	-0.34753	-0.0420295	-0.146813	-0.0667211
PUS7	-0.178128	-1.23038	-0.177799	-1.06747	-0.170622	0.105723
COPRS	-0.177377	-0.516961	-0.140815	-0.302861	-0.0172345	-0.280549
GNB4	-0.176859	-0.743607	-0.292843	-0.621297	-0.0943859	-0.031192
NUCKS1	-0.176385	-0.394121	0.0184339	0.00348117	0.118525	0.0172145
SCYL1	-0.175969	-0.424328	-0.179174	-0.123586	0.0308992	0.12219
PRMT2	-0.175503	-0.415991	0.114649	0.0486724	-0.0480802	-0.12656
PARP1	-0.174782	-0.537812	-0.146472	-0.410306	-0.0145701	-0.125075
RBSN	-0.174663	0.0323962	-0.244866	0.117096	-0.102926	-0.0869888
WDR5	-0.17445	-0.791979	-0.370662	-0.612495	-0.130574	-0.0381025
CCNYL1	-0.174402	0.106723	-0.229866	0.319678	-0.0801528	-0.142179
AGRN	-0.174227	-0.379858	0.0375351	0.158354	-0.045272	-0.315473
EVPL	-0.173039	-0.60896	-0.104773	-0.421666	-0.072411	0.164415
CLUH	-0.17204	-0.70586	-0.264213	-0.887988	-0.0832871	-0.0750725
INTS1	-0.170616	-0.34953	-0.0408617	-0.146376	0.073857	-0.122661
ERAL1	-0.170172	-0.0646248	0.0106367	-0.0354543	0.0056617	-0.176922
CLPB	-0.170051	-0.325115	-0.0197075	-0.542211	0.0666708	-0.117974
FBXW5	-0.169379	-0.103336	-0.153445	-0.138837	0.109809	-0.0744587
DEK	-0.167518	-0.743888	-0.286216	-1.0285	-0.133789	-0.332392
FAM208A	-0.166816	-0.175224	-0.0733658	0.187156	-0.101293	-0.0260082
CYFIP1	-0.166641	-0.293043	0.07027	0.00312696	0.0841108	-0.0264698
KANSL1	-0.166142	-0.0866924	-0.136537	0.0349818	-0.244568	0.12641
RAD23B	-0.16562	-0.327888	0.0112084	-0.12132	0.13165	0.0457902
SRP68	-0.165494	-0.0609734	0.0782347	0.413639	-0.037126	0.00279159
SMARCA5	-0.165376	-0.185627	-0.208435	-0.283728	-0.12037	-0.0436498
PRRC1	-0.165084	-0.403646	-0.125041	0.408292	-0.0958886	0.19059
TMED10	-0.164896	-0.359898	0.0468834	0.141963	0.154876	0.0606376
MOV10	-0.164319	-0.36542	0.0301353	-0.18837	0.0872365	-0.132477
GTF2I	-0.164113	-0.855313	-0.0792731	-0.776245	-0.113463	-0.294936
TM9SF4	-0.162898	-0.389054	0.14504	-0.0291597	0.077218	-0.114533
UCK2	-0.161559	-1.35003	-0.261215	-0.924882	-0.14934	-0.0884439
AP3D1	-0.160463	-0.492488	-0.0512514	-0.113127	0.0497293	0.172626
KCTD20	-0.159961	-0.244076	-0.121276	-0.0139304	-0.13413	-0.216301
ZNF706	-0.159795	-0.410526	0.125123	0.233975	0.283399	0.332235
ATG16L1	-0.157789	-0.0122722	-0.456853	0.122006	-0.0443093	-0.0613621
YTHDF2	-0.156458	0.197272	-0.886979	-0.239397	-0.152273	0.0305438
VPS35	-0.156267	-0.375079	0.0246431	-0.0354522	0.0756312	-0.05842
ERMP1	-0.155256	-0.223626	0.25842	0.301418	0.207683	0.0697341
PLCD3	-0.152394	-0.563094	0.0337718	-0.0260516	0.212686	-0.0439631
PRKX	-0.152011	-1.02075	-0.0904466	-0.625439	0.0191704	0.15302
DDX24	-0.147246	-0.382797	-0.112637	-0.129505	-0.0218267	0.232493
SET	-0.146415	-0.447108	-0.083403	-0.270834	0.0894042	0.0664772
NFKB1	-0.146378	-0.747621	-0.386623	-0.150159	-0.157778	-0.15087
EFR3A	-0.145564	-0.400573	-0.31001	-0.0490069	-0.176522	-0.196147
TRAF7	-0.144013	-0.385782	0.124006	-0.00161226	0.190292	0.0591497
ATP13A1	-0.142268	0.0307536	-0.160208	-0.194021	0.031833	-0.0573393
INTS11	-0.142222	-0.350605	-0.0307077	-0.115725	0.0546909	0.00578772
SCAMP2	-0.141813	-0.0192416	-0.043156	-0.122352	0.0269133	-0.182047
TGOLN2	-0.140451	-0.103496	-0.0573888	0.0750984	-0.0818677	-0.158921
ARFGAP2	-0.140284	0.0956732	0.0385507	0.364246	0.063425	0.0997104
SNX5	-0.140273	-0.78957	-0.210059	-0.195148	-0.142419	-0.117568
POLR2B	-0.139218	-0.318035	-0.13821	-0.558395	-0.0705967	-0.133414
AP2A1	-0.136967	-0.171067	-0.036871	-0.0683418	0.091376	-0.179822
UBE2I	-0.136244	-0.16074	-0.115783	-0.170854	-0.0502537	-0.0401447
ATP5F1D	-0.135487	-0.241382	-0.0170336	-0.192265	0.179644	0.00498603
SNX1	-0.135145	-0.25267	0.156743	0.0124478	-0.0022732	-0.145419
GNPTAB	-0.133207	-0.352347	-0.0281004	-0.0471181	-0.000576988	-0.0773027
UBA2	-0.13223	-0.701792	-0.156807	-0.566391	0.0067298	-0.0897063
EFCAB14	-0.12865	-0.261489	-0.220895	-0.341527	-0.0379567	-0.128421
CAND1	-0.122158	-0.279004	-0.219922	-0.433619	-0.127538	-0.292198
SLC44A1	-0.119703	-0.106662	0.0190936	0.0509214	-0.0221181	-0.223967
FAM168B	-0.105625	0.0621623	-0.48648	-0.330197	-0.297052	-0.114887
CPNE3	0.110422	0.275788	0.0411654	0.0330348	0.0475782	-0.0775324
IMPDH2	0.111065	0.0722087	0.14541	0.16452	0.110103	-0.0269926
RETSAT	0.114919	0.305474	0.137646	0.230873	-0.0390702	-0.189436
H3F3A	0.120046	0.280906	0.106771	0.0220704	0.0892226	-0.107603
MYO6	0.123916	0.26713	-0.175308	-0.506235	-0.2347	0.0106918
DAP	0.126295	0.133034	-0.10612	-0.122092	0.0499254	-0.0905226
PSMD4	0.129556	0.474661	0.108532	0.0538416	0.127072	0.0403765
USO1	0.131504	0.426034	0.0168602	0.265349	-0.0269113	0.0468744
NRBP1	0.131823	0.450948	0.0383472	0.431067	-0.142891	-0.11339
SEC11A	0.132004	0.306151	0.048616	0.0685141	-0.0245507	-0.0871149
CLCN3	0.132544	0.463843	0.206418	0.486968	-0.0272696	-0.207469
CLTA	0.134134	0.271585	0.0680919	0.00661359	0.135562	0.121992
TMTC3	0.138263	0.432606	-0.203968	0.251601	-0.0168854	0.0646224
PRPF40A	0.13942	0.25455	-0.106561	-0.277342	-0.0609202	0.213603
PLPBP	0.139478	0.478284	0.0111249	0.164946	-0.0740562	0.0192948
VPS39	0.14098	0.386947	0.23658	0.287194	0.0267518	-0.241666
CNOT8	0.141034	0.320877	0.103463	0.218707	-0.158757	-0.309564
RNF216	0.141799	0.379592	0.0517227	0.125925	-0.209282	-0.00403835
MAF1	0.142389	0.395256	-0.05894	-0.229309	-0.0489913	-0.169922
YIPF3	0.144671	0.334317	0.106429	-0.0342524	0.1299	-0.0882278
ZDHHC9	0.14488	0.311935	0.100895	0.0162696	0.0906791	0.0908537
FAM91A1	0.145313	0.488462	-0.111107	-0.269692	-0.141354	-0.261014
ACP1	0.147002	0.0401314	-0.181246	-0.396092	-0.25255	-0.0264178
MAPK14	0.148323	0.345825	0.101592	-0.0868725	-0.156974	-0.451152
PAPOLA	0.148342	0.792232	0.0686045	-0.0381841	-0.0604919	-0.202552
PTDSS1	0.148432	0.189351	-0.13589	-0.500554	-0.179818	-0.230702
TMED8	0.150509	0.326243	-0.236398	-0.0795433	0.000176347	-0.0876318
STK26	0.151015	0.454823	0.061448	0.169703	0.131406	0.0900365
NUP160	0.152098	-0.0953185	0.0819125	-0.402279	0.00816786	-0.307049
VTA1	0.152309	0.43709	-0.14115	-0.00775151	-0.0808828	-0.0377684
GLB1	0.152744	0.181111	0.129003	0.337831	0.117812	-0.013381
FZD6	0.153421	0.0564849	-0.089031	0.238249	-0.0374138	0.0217419
TMEM87A	0.153601	0.494623	0.303717	0.38842	-0.0413247	-0.0876008
MTMR2	0.153602	0.443099	0.109617	0.315513	0.159321	0.106191
SCAMP3	0.15707	0.370946	0.0162337	-0.00710788	0.119396	0.0296501
RALY	0.157701	0.274346	0.0871495	0.103567	0.0323651	-0.108921
DEGS1	0.157929	0.27786	-0.254324	-0.432413	-0.128399	-0.222978
CHCHD10	0.158181	0.237759	0.108976	0.105408	0.210632	0.120014
FYTTD1	0.159166	0.386138	-0.212114	0.00458384	-0.0142244	0.00356055
ALS2	0.160144	0.835021	0.0349614	0.291586	-0.123507	-0.0758443
KPNA4	0.16048	0.204925	-0.407696	-0.294641	-0.271944	-0.0978386
ZNF24	0.16115	0.576865	-0.232005	0.0311694	-0.26885	-0.095296
TXLNA	0.161608	-0.0334067	-0.248367	-0.157596	-0.231122	0.00473429
FAF2	0.162466	0.675453	0.0243942	0.0961818	-0.191061	-0.143261
TCF20	0.162776	-0.263692	0.0515734	-0.12589	-0.145573	0.199006
EIF4G2	0.16302	0.214411	-0.458238	-0.426692	-0.303907	-0.196107
TEX2	0.164051	0.0290373	0.154805	0.163665	0.123427	0.168741
NCSTN	0.164217	0.470347	0.213768	0.338329	0.148857	0.156825
GTF2A2	0.165835	0.5862	-0.0485447	0.107037	0.0075444	-0.124782
PITRM1	0.16828	0.399909	0.0999803	0.155298	0.0891495	0.100396
WDR26	0.16861	0.739599	0.0398556	-0.0102004	-0.0794046	-0.235018
RMDN3	0.168894	0.206185	0.0392478	0.223142	0.0753875	-0.00968331
PMVK	0.169073	0.293068	-0.127694	-0.260454	0.0299676	-0.224297
NUP43	0.169142	-0.235664	-0.166518	-0.232705	-0.0146836	-0.184189
HNRNPC	0.169542	0.363646	0.17663	0.30975	0.182696	0.346132
SEC63	0.170389	0.0785699	0.00191621	0.089446	0.028124	0.199936
MARVELD2	0.17162	0.165463	0.228389	0.546884	0.0562519	0.13639
NARS	0.171658	0.108441	0.0645575	0.0629393	0.0476457	0.0314051
SHQ1	0.171708	0.0708805	-0.470196	-0.660586	-0.255225	-0.219066
C11orf58	0.171772	0.508119	-0.0294253	-0.136591	0.00981896	-0.0130131
GTF2E2	0.172913	0.464273	-0.0694451	0.0416416	0.0122159	0.10336
ADGRG6	0.173124	0.120486	0.303136	-0.013018	0.215385	-0.142807
NNT	0.173394	0.0630795	0.10009	-0.0413963	0.149769	-0.166662
BRF1	0.1749	-0.0627705	-0.431713	0.0970193	-0.140097	0.0338224
RPRD1A	0.175487	0.0630877	0.0767446	-0.0536279	-0.103086	-0.188523
COPB1	0.176478	0.435805	0.0138529	0.160123	-0.0357999	-0.198919
MRPL13	0.176564	0.283775	-0.115353	-0.182794	0.142571	-0.17958
MTRR	0.177035	0.476378	-0.225947	-0.021745	0.0272639	0.124775
TOR1AIP2	0.177547	0.580719	-0.209978	-0.016851	-0.217281	-0.151873
RBBP5	0.177596	0.575531	0.0391828	0.239657	-0.229401	-0.118406
FGD5-AS1	0.177762	0.199587	0.0829966	-0.199118	-0.0166905	-0.197055
CCT8	0.179304	0.243735	0.0941094	-0.10017	0.181343	0.0736088
TAX1BP1	0.179519	0.693849	0.118904	0.206411	0.0848964	0.0550099
PRELID3B	0.17976	0.0778427	0.00919377	0.00066067	0.129789	0.0919469
SLC39A9	0.18085	0.386783	0.182373	0.37885	0.0752819	-0.213001
CSNK1A1	0.18139	0.0730009	0.194359	0.310886	0.1392	0.075212
PICALM	0.182788	0.407649	0.0655863	0.285306	0.295783	0.320116
YES1	0.183863	0.338052	-0.0423798	0.0323786	-0.0445601	-0.126213
POLR1E	0.184205	-0.549072	-0.283812	-0.609655	-0.044067	0.0606323
PPP3R1	0.184217	0.0865157	-0.399453	-0.3332	-0.257306	-0.231133
DYM	0.184411	0.20879	0.304086	0.101721	0.0853132	-0.0702996
SLMAP	0.184921	0.201046	0.0909587	-0.33095	0.00778607	-0.0497159
CEP164	0.185096	0.173966	-0.0415792	-0.0212911	-0.223462	-0.017749
CANX	0.185342	0.361891	0.0318613	0.132237	0.00101563	0.0623482
PYURF	0.185488	0.362279	0.0133955	-0.0772011	-0.00818057	-0.338964
IST1	0.186133	0.529042	-0.0793984	0.184551	-0.0857261	-0.109179
UBAC2	0.186545	0.0118781	0.139635	-0.00397112	0.0107693	-0.136154
RNF139	0.186904	0.243994	0.395618	0.532183	-0.0409301	-0.180301
MAN2A1	0.187171	0.249601	-0.0406184	0.22004	-0.0384743	-0.198645
OSBPL10	0.187373	-0.676818	0.330304	-0.123743	0.284377	0.337962
UBE2A	0.187383	0.628561	-0.00984096	-0.0120322	0.0256182	0.00239629
SCARB2	0.187495	0.511574	0.221197	0.493538	0.0852022	0.0594033
ARIH1	0.187873	0.421895	0.199782	0.453506	0.0659986	0.0542181
HIPK1	0.188283	0.264686	-0.308641	0.00679176	-0.323656	-0.158352
SNHG16	0.188594	-0.380379	-0.498047	-0.448623	0.195	-0.0520509
LYN	0.189916	0.851118	-0.473125	-0.152609	-0.296609	-0.181849
SLC35B3	0.191664	0.725367	-0.0256473	0.77934	-0.0069902	0.150183
RABGAP1L	0.192037	0.191633	0.369543	0.29875	0.111313	-0.10136
HERPUD2	0.1921	0.103528	0.310579	0.436663	-0.0240227	0.296524
DDX50	0.192237	-0.282909	0.101007	0.314751	0.136461	0.0467398
EMC3	0.19228	0.924355	0.0781904	0.0208743	0.00420675	-0.193503
DGAT1	0.193384	0.587828	0.0755947	0.00109995	0.183059	-0.0217176
TMEM59	0.193428	0.455807	0.271052	0.240351	0.126335	-0.28624
SETD3	0.193555	0.168055	-0.0568523	0.0673274	-0.00618819	-0.0273244
ELOC	0.194009	0.502261	0.0225754	-0.102879	0.144054	0.143224
COX7A2L	0.194907	0.331265	0.106946	0.142274	0.21771	-0.0273442
AFF4	0.195071	0.660258	-0.0202242	0.68812	-0.224821	-0.148161
SPTLC1	0.195236	0.375249	0.0699371	-0.046141	-0.101437	-0.146499
TCTN1	0.195299	0.619549	0.0804104	0.265053	0.160678	0.270073
KDM6A	0.19532	0.630742	0.12218	0.53579	-0.276238	0.0675863
ZDHHC20	0.195406	0.464401	-0.112309	-0.485012	-0.115775	-0.388122
ACOT13	0.196872	0.581518	0.028552	0.0598693	0.0765904	0.15172
POR	0.196949	0.673075	0.0624132	0.202886	0.00324405	-0.114624
FAF1	0.196997	0.0810635	0.190688	0.174231	0.135568	-0.017002
AIMP2	0.197931	-0.0273234	-0.357397	-0.693065	0.0333681	0.130971
ZSCAN29	0.198836	0.72817	0.0798285	0.268233	-0.0873144	0.0306636
PPP2R2D	0.19915	0.320308	-0.485298	-0.240713	-0.138079	0.227562
BBX	0.199356	0.447965	0.432897	-0.0950584	0.043343	-0.152601
GPR180	0.199359	0.163364	-0.12622	0.195001	-0.259408	-0.123205
NAA35	0.199369	0.132766	-0.243957	0.312024	-0.0622117	0.0668234
HCG18	0.199611	0.32402	0.34839	0.137692	0.0669246	0.0817894
TMEM131	0.199834	0.487278	-0.00758496	0.0922445	-0.0199655	0.124777
UBXN4	0.200702	0.6339	0.100038	0.134092	0.107544	-0.0422647
ZMPSTE24	0.201152	0.366176	-0.124551	-0.247828	0.0263077	-0.0115816
LRRC8D	0.201833	0.0230784	0.0584365	0.291078	0.0135359	0.158838
SMG5	0.202491	0.0890581	-0.166453	-0.27947	-0.0494688	-0.126465
SPAG9	0.202609	0.624255	0.0869748	0.220643	-0.0269103	-0.0121153
PSMA3	0.202897	0.488851	-0.298742	-0.408052	0.0337944	-0.114287
CDC42BPA	0.203064	0.41924	-0.160359	-0.000905491	0.0761452	0.0686594
CLINT1	0.20325	0.217157	-0.290645	-0.0852044	-0.197466	0.0750985
IMPAD1	0.20325	0.326052	-0.0432139	-0.183962	0.000747927	-0.0641031
DNAJC16	0.203728	0.409633	-0.289938	-0.250355	-0.0950341	-0.172642
CDYL	0.203738	-0.00360085	-0.00711501	0.129432	-0.130295	0.0265383
TMED4	0.204301	0.351422	0.330244	0.536892	0.272858	0.154377
COA1	0.204632	0.135394	0.145615	0.177196	0.1158	0.0778499
ZNF644	0.204705	-0.00713853	-0.343903	-0.0859679	-0.314387	-0.0268272
CNKSR1	0.204929	0.524043	0.32582	0.588691	0.18845	0.129635
NBPF1	0.20526	0.29935	-0.085809	0.230723	-0.152592	-0.108995
EIF2B5	0.205424	0.357558	-0.159216	-0.509813	-0.112889	-0.00140643
DESI2	0.205462	0.389972	0.135689	0.530173	-0.0135694	-0.197826
CNBP	0.205476	0.311989	0.075663	0.17351	0.114848	0.187597
SCYL2	0.205632	0.701339	-0.478333	-0.306496	-0.263673	-0.290841
IL17RA	0.205734	0.570775	-0.206831	0.0851074	-0.380981	-0.323065
ATF6	0.205893	0.471921	0.245686	0.234159	0.0272535	-0.140368
YIPF5	0.205909	0.669787	0.171759	0.627257	0.0177129	0.00558127
EMC7	0.206095	0.542542	0.125202	0.218326	0.11809	0.105214
CSNK1G3	0.206123	0.407335	-0.133887	0.253159	-0.258906	-0.213806
BLZF1	0.206214	0.748997	-0.249016	0.177367	-0.0325312	0.00418935
EIF2AK2	0.2066	0.262319	0.0060293	-0.449376	0.0171507	0.0147547
RAE1	0.20672	0.623316	-0.758622	-0.264425	-0.311895	-0.0874771
PYCR2	0.206995	0.447455	0.228294	0.499252	0.194948	0.271514
UTP11	0.207019	0.247338	-0.43263	-0.573639	-0.0272686	0.18324
JKAMP	0.207445	0.604419	-0.11198	-0.0622273	0.0408592	-0.0616703
CCDC88A	0.207797	0.480622	-0.0615468	0.39872	0.0362212	0.49614
GTF2F2	0.208244	0.222928	0.101843	-0.0217206	0.198525	0.0937416
KTN1	0.208372	0.454356	0.0199791	-0.161162	0.0387622	-0.0156575
[truncated: 1,741 more rows]
