# Supplementary material for: A fast-acting lipid checkpoint in G1 prevents mitotic defects
Source: Nat Commun. 2024 Mar 18;15:2441. doi: 10.1038/s41467-024-46696-9 (PMC10948896; doi:10.1038/s41467-024-46696-9)
Supplement: Supplementary file 6 — Supplementary Data 3 [file 41467_2024_46696_MOESM6_ESM.xlsx]

## Sheet: 9h_EGF
	baseMean	log2FoldChange	lfcSE	stat	pvalue	padj
KLHL38	9.56453	-7.35709	1.32237	-5.56357	2.64307e-08	1.45586e-07
NYNRIN	3.44859	-7.22617	1.38838	-5.20477	1.94242e-07	9.63599e-07
FGF1	29.4043	-6.67425	0.558271	-11.9552	6.09822e-33	2.40296e-31
NOS1	1.82197	-6.66174	2.2409	-2.9728	0.00295092	0.00788456
PLCL1	12.412	-6.39107	0.904733	-7.06405	1.61724e-12	1.36741e-11
PSAPL1	1.09513	-5.90561	2.74805	-2.14902	0.0316331	0.066219
BMF	44.2409	-5.83452	0.452353	-12.8982	4.60934e-38	2.55929e-36
HCAR2	1.677	-5.56287	1.75544	-3.16894	0.00152997	0.00433502
KSR2	4.39855	-5.55332	1.28645	-4.31677	1.58327e-05	6.10437e-05
IP6K3	18.0316	-5.48055	0.546219	-10.0336	1.08476e-23	2.30093e-22
SLC2A14	1.90799	-5.47156	1.55845	-3.5109	0.000446595	0.00139501
KPRP	1.02278	-5.45692	2.07111	-2.63478	0.00841913	0.0204553
ACSS1	172.085	-5.44094	0.471454	-11.5408	8.2198e-31	2.83542e-29
TNFSF11	1.41903	-5.32658	2.63864	-2.01869	0.0435197	0.0876047
SLC38A11	1.44082	-5.07748	1.64029	-3.09548	0.00196493	0.00544994
CYP3A43	0.933812	-5.07151	1.87626	-2.70298	0.006872	0.0170312
DNM1P35	1.45719	-4.9739	1.43793	-3.45908	0.000542033	0.00166531
IGFL1P1	1.84684	-4.96887	1.46729	-3.38641	0.000708123	0.00212621
CHRNB4	1.06202	-4.88502	1.5709	-3.1097	0.00187274	0.00521306
CCR4	1.36598	-4.87455	1.55295	-3.13889	0.00169591	0.00476294
SH2D3C	2.32899	-4.83903	1.42191	-3.4032	0.000666017	0.00201171
TRIM71	9.70496	-4.79236	0.715927	-6.69393	2.17263e-11	1.66605e-10
AL451050.2	2.70532	-4.79038	1.38518	-3.45831	0.000543566	0.00166928
MAF	12.4118	-4.78742	0.686838	-6.97023	3.16421e-12	2.59818e-11
TBC1D3E	1.53353	-4.78147	1.6016	-2.98543	0.0028318	0.00759953
SPINK1	1.11439	-4.77754	1.50783	-3.16848	0.00153236	0.00434062
SEMA6D	44.6441	-4.72392	0.333606	-14.1602	1.61605e-45	1.40414e-43
ELOVL3	5.02225	-4.69455	1.13314	-4.14296	3.42855e-05	0.000126595
AL117344.1	1.42054	-4.68254	1.4609	-3.20526	0.00134942	0.00386086
CACNA1C	1.29057	-4.67789	1.81035	-2.58397	0.0097669	0.0234121
AC027117.1	1.23865	-4.67374	1.61218	-2.89901	0.00374338	0.00979278
AC139795.3	5.86021	-4.61306	1.29606	-3.55928	0.000371871	0.00117485
AC010998.3	0.780439	-4.56487	2.00388	-2.27801	0.0227257	0.0496499
FREM2	5.69783	-4.55952	1.26633	-3.60058	0.000317506	0.00101218
MAP7D2	26.5556	-4.55656	0.461049	-9.88302	4.93215e-23	9.9923e-22
FILIP1L	19.6816	-4.52574	0.590521	-7.66399	1.80245e-14	1.8214e-13
HMGCLL1	2.84656	-4.51127	1.43811	-3.13695	0.00170718	0.00479071
TCERG1L-AS1	1.24995	-4.49415	1.65641	-2.7132	0.00666376	0.0165784
FOXN1	1.68602	-4.48013	1.58638	-2.82412	0.00474111	0.0121788
AC008737.1	1.29163	-4.47198	1.48365	-3.01417	0.00257685	0.00695941
HCG27	1.92545	-4.47055	1.40795	-3.17523	0.00149719	0.00424911
DINOL	1.57138	-4.46865	1.56112	-2.86246	0.00420369	0.0109049
AC010504.1	1.49863	-4.46862	1.53386	-2.91331	0.00357614	0.00939195
FBXO32	315.732	-4.43124	0.252677	-17.5372	7.45116e-69	2.57885e-66
NKD1	157.067	-4.41376	0.378225	-11.6697	1.82126e-31	6.55464e-30
ADRA1A	1.63313	-4.40355	1.62299	-2.71323	0.00666318	0.0165784
HIST1H2BE	16.9296	-4.38734	1.26508	-3.46803	0.000524287	0.00161701
SCARA5	1.97668	-4.38217	1.28194	-3.4184	0.000629895	0.0019101
KCNJ2	13.0929	-4.35281	0.721496	-6.03304	1.60907e-09	1.01377e-08
AL135791.1	1.53419	-4.34993	1.45341	-2.99292	0.00276323	0.00742606
EDN2	9.0105	-4.3493	0.639999	-6.79579	1.07723e-11	8.43508e-11
MORN5	0.930887	-4.34641	1.7284	-2.51471	0.0119131	0.0279187
AC060814.3	7.22608	-4.34471	0.639215	-6.79695	1.06857e-11	8.37671e-11
SYNDIG1L	1.31416	-4.3434	1.61139	-2.69544	0.00702956	0.0173719
AC099066.2	0.938389	-4.34312	1.80542	-2.4056	0.0161458	0.036611
AC011352.3	1.64377	-4.34006	1.57552	-2.75468	0.00587499	0.0147957
AC006059.1	2.36718	-4.33112	1.45472	-2.97728	0.00290819	0.0077784
PCDHA9	2.10967	-4.31477	1.348	-3.20087	0.00137014	0.00391582
LINC02518	8.6956	-4.2993	0.736804	-5.83506	5.37712e-09	3.21698e-08
ATP1A2	17.1386	-4.2885	0.891561	-4.81011	1.50849e-06	6.67776e-06
KDR	147.824	-4.25723	0.369342	-11.5265	9.69888e-31	3.34008e-29
CASP17P	1.55655	-4.23385	1.69731	-2.49444	0.0126155	0.0293858
RDM1P5	1.45186	-4.22052	1.51521	-2.78544	0.00534559	0.0135721
AC104819.3	2.51501	-4.21559	1.42714	-2.95388	0.00313809	0.0083428
ANKRD36BP2	1.75738	-4.21306	1.60521	-2.62462	0.00867456	0.0210144
USP2	29.981	-4.20708	0.443299	-9.49039	2.30177e-21	4.13125e-20
AL359762.1	1.89226	-4.20549	1.44793	-2.90448	0.00367866	0.00963924
CYP1A1	53.1692	-4.20169	0.843176	-4.98317	6.25494e-07	2.90257e-06
ITGA9	1.62498	-4.19785	1.46883	-2.85795	0.00426386	0.0110458
AC011374.1	1.0326	-4.19775	1.63973	-2.56002	0.0104665	0.0248852
PKDCC	1.71564	-4.19206	1.5965	-2.62578	0.00864499	0.0209477
SLC40A1	1.394	-4.18807	1.57698	-2.65576	0.00791295	0.0193318
RASA4B	1.39563	-4.17933	1.53969	-2.7144	0.00663961	0.0165282
GMNC	1.55831	-4.17404	1.46117	-2.85665	0.00428143	0.0110874
RAD51AP2	2.90232	-4.16975	1.36159	-3.06242	0.00219554	0.00602519
AC104695.2	4.44707	-4.16255	0.910063	-4.57392	4.78694e-06	1.98019e-05
AL035661.1	2.19088	-4.1524	1.63792	-2.53516	0.0112396	0.0265019
PRTN3	3.24761	-4.1378	0.986712	-4.19353	2.74652e-05	0.000102709
CDC20P1	5.12845	-4.10688	0.832317	-4.93428	8.04477e-07	3.68455e-06
CALML3-AS1	3.8601	-4.09473	1.00825	-4.06121	4.88192e-05	0.000176617
NLRP6	1.33652	-4.08707	1.64596	-2.48309	0.0130249	0.0302406
LINC01122	0.857343	-4.05369	1.79725	-2.25549	0.0241025	0.0521965
AC008622.2	1.07485	-4.05361	1.67469	-2.42051	0.0154987	0.0353212
AC090912.1	1.59481	-4.05341	1.50505	-2.6932	0.00707702	0.0174767
PKD1L2	6.60636	-4.0517	0.656412	-6.1725	6.72194e-10	4.40618e-09
AL139158.2	0.887513	-4.04125	1.70464	-2.37073	0.0177531	0.0398767
PRRT2	3.74185	-4.03711	1.2325	-3.27555	0.00105455	0.00307352
FSTL4	6.43949	-4.03052	0.62924	-6.40538	1.49997e-10	1.04947e-09
LINC00853	1.68062	-4.02838	1.55828	-2.58514	0.00973382	0.0233433
AC044784.1	1.39779	-4.02273	1.48702	-2.70522	0.00682582	0.016931
AC135506.1	4.247	-4.00673	1.06787	-3.75207	0.000175382	0.000582718
AL138920.1	2.92946	-4.00632	1.33348	-3.0044	0.00266104	0.00717279
STPG3	1.89299	-4.00164	1.41829	-2.82145	0.00478067	0.0122714
ATP8B4	2.82688	-4.00097	1.29778	-3.08294	0.00204965	0.00565472
ASPG	1.26413	-3.9946	1.63814	-2.43849	0.0147486	0.0338009
KCNJ16	2.29337	-3.99374	1.30215	-3.06704	0.00216189	0.00593833
ADH1A	2.44514	-3.98649	1.16221	-3.4301	0.000603355	0.00183642
TP73	15.1632	-3.9531	0.452976	-8.72696	2.61607e-18	3.6448e-17
VIPR1	15.3305	-3.94892	0.479338	-8.23828	1.74702e-16	2.05895e-15
AC010127.1	2.18463	-3.92858	1.39379	-2.81863	0.00482296	0.0123646
SCGB2A1	1.94785	-3.91539	1.36057	-2.87775	0.00400518	0.010433
PYY	0.95061	-3.91452	1.79075	-2.18597	0.0288179	0.0610894
MAGI2	2.51015	-3.91428	1.37419	-2.84843	0.00439351	0.0113519
IMPDH1P5	14.9124	-3.90704	0.595855	-6.55703	5.48913e-11	4.0264e-10
APOBR	4.15824	-3.9031	0.92661	-4.21223	2.5286e-05	9.48843e-05
AC018442.1	2.05363	-3.89845	1.15664	-3.37048	0.000750372	0.0022414
NPIPB6	1.11831	-3.89534	1.56872	-2.48314	0.013023	0.0302406
AC079848.1	1.20131	-3.89298	1.67393	-2.32565	0.0200371	0.0443547
MYCL	17.6102	-3.88784	0.742613	-5.23535	1.6467e-07	8.22204e-07
PCDHA2	0.777648	-3.88583	1.85749	-2.09199	0.0364398	0.0750927
LTK	1.2426	-3.882	1.66644	-2.32952	0.0198316	0.043976
AC010719.1	2.42747	-3.88171	1.4759	-2.63007	0.00853667	0.0206997
CD72	7.39881	-3.88063	0.740042	-5.24379	1.57308e-07	7.87338e-07
RTP4	2.21	-3.85883	1.44683	-2.66709	0.00765101	0.0187625
SERPINF1	39.7208	-3.85682	0.405434	-9.51282	1.85563e-21	3.34305e-20
PRKAR2B	24.399	-3.84615	0.523343	-7.34919	1.99407e-13	1.83794e-12
PDK4	1160.65	-3.84502	0.332449	-11.5657	6.14638e-31	2.14963e-29
GPR1	49.5413	-3.8449	0.276043	-13.9287	4.24291e-44	3.33744e-42
ENPP3	1.90561	-3.83993	1.38717	-2.76818	0.00563701	0.0142511
PRODH	317.311	-3.83769	0.254283	-15.0922	1.82312e-51	2.32263e-49
AC090515.1	1.95922	-3.83397	1.39433	-2.74969	0.00596519	0.0150022
MERTK	2.4494	-3.82869	1.33751	-2.86255	0.00420251	0.0109032
GBP1P1	1.40089	-3.82658	1.46833	-2.60608	0.00915844	0.0220939
KCNB1	397.677	-3.82514	0.214309	-17.8487	2.96014e-71	1.18212e-68
AL671277.2	1.85995	-3.82138	1.41117	-2.70796	0.00676982	0.01681
DNASE1L3	0.979428	-3.81733	1.62939	-2.34279	0.0191401	0.0426189
FAM167B	1.43642	-3.80771	1.71875	-2.21539	0.0267333	0.0571547
ATP10B	21.4836	-3.80743	0.492607	-7.72914	1.08274e-14	1.11308e-13
PPM1L	279.399	-3.79986	0.321716	-11.8112	3.41547e-32	1.28956e-30
GAS1RR	12.753	-3.78582	0.579771	-6.52985	6.58375e-11	4.78873e-10
NTNG1	6.20081	-3.76733	0.694965	-5.42089	5.93031e-08	3.14717e-07
GREB1	329.58	-3.76646	0.205988	-18.2849	1.09198e-74	5.15363e-72
CXCR4	53.9101	-3.76003	0.390749	-9.62264	6.41609e-22	1.20576e-20
DIO2	8.76993	-3.75907	0.77653	-4.84085	1.29282e-06	5.75741e-06
NFATC4	11.5029	-3.74444	0.521586	-7.17896	7.02454e-13	6.14197e-12
IFIT1	18.7851	-3.73675	0.45152	-8.27593	1.27458e-16	1.52027e-15
AC022034.1	1.16381	-3.73247	1.71713	-2.17367	0.02973	0.062805
FIBIN	21.8411	-3.72856	0.454673	-8.20051	2.39366e-16	2.79252e-15
AC006994.2	2.78885	-3.72513	1.4786	-2.51937	0.0117566	0.0276016
SHBG	1.33767	-3.71829	1.43062	-2.59906	0.00934783	0.0225142
FAM160A1-DT	1.90361	-3.71746	1.47606	-2.51849	0.0117858	0.0276596
GRAMD1B	6.13769	-3.70677	0.928217	-3.99343	6.5123e-05	0.000231209
ATXN2-AS	1.78737	-3.7017	1.59165	-2.3257	0.0200348	0.0443542
WEE2	0.968076	-3.69968	1.72076	-2.15003	0.0315529	0.0660778
NID1	5.87848	-3.69661	0.84484	-4.37552	1.21142e-05	4.75457e-05
AF287957.1	1.06451	-3.69643	1.59752	-2.31385	0.0206758	0.0456468
AC000068.2	0.915132	-3.69303	1.80214	-2.04925	0.0404381	0.0822869
AC025164.1	6.57701	-3.68664	0.656641	-5.61439	1.97257e-08	1.10262e-07
HIST1H2BF	16.8844	-3.68628	1.37953	-2.67214	0.007537	0.0185201
AC018521.7	1.15985	-3.68535	1.56287	-2.35806	0.0183707	0.0411572
AC110769.2	2.08046	-3.68371	1.59593	-2.3082	0.0209883	0.0462531
AC006238.1	1.00526	-3.68154	1.60947	-2.28742	0.0221711	0.0485744
AC006252.1	1.72471	-3.68006	1.5758	-2.33536	0.0195245	0.0433538
LINC02057	1.33825	-3.67474	1.39371	-2.63665	0.00837281	0.0203547
STUM	3.18715	-3.67097	1.06046	-3.46168	0.00053682	0.00165174
CPAMD8	20.8537	-3.66273	0.385093	-9.51127	1.88344e-21	3.38922e-20
RBM20	2.48423	-3.65596	1.12199	-3.25846	0.00112017	0.00325061
FAM182A	1.34587	-3.65212	1.78814	-2.04241	0.0411109	0.0834189
MIR4500HG	1.59585	-3.64956	1.5556	-2.34608	0.0189722	0.0422948
MAATS1	1.91968	-3.6476	1.32804	-2.74661	0.00602149	0.0151346
AC106047.1	0.88815	-3.63914	1.73985	-2.09164	0.0364707	0.0751414
AC005479.2	1.96663	-3.63248	1.42503	-2.54905	0.0108017	0.0255738
LINC02453	1.49208	-3.63135	1.60029	-2.26918	0.0232577	0.0506097
SLC1A2	1.04797	-3.62598	1.53912	-2.35588	0.0184788	0.041368
ZNF467	94.1683	-3.62593	0.348284	-10.4109	2.21211e-25	5.28007e-24
MUC20P1	1.99498	-3.6171	1.43045	-2.52865	0.0114504	0.0269498
DYNC1I1	2.71129	-3.61544	1.35575	-2.66674	0.0076591	0.0187779
ADHFE1	11.23	-3.61007	0.668725	-5.39843	6.72267e-08	3.53694e-07
CD247	4.70411	-3.60529	0.89428	-4.03151	5.54207e-05	0.000198631
KCTD16	12.4678	-3.60088	0.547391	-6.57825	4.76005e-11	3.51519e-10
AC079145.1	2.16078	-3.59841	1.2305	-2.92434	0.00345183	0.00909537
CD86	1.60704	-3.59199	1.72822	-2.07844	0.0376692	0.0773268
SCIN	2.96384	-3.57848	1.2729	-2.81129	0.00493439	0.0126238
ADH1B	573.9	-3.56677	0.759304	-4.69742	2.63474e-06	1.12974e-05
RHOU	259.712	-3.56565	0.27956	-12.7545	2.94211e-37	1.5546e-35
PLB1	4.11209	-3.56384	0.933363	-3.81828	0.000134385	0.000453689
ERVE-1	1.54222	-3.56146	1.34716	-2.64367	0.00820124	0.0199844
WNT4	4.01559	-3.552	0.820546	-4.32882	1.49909e-05	5.80244e-05
CCDC152	1.66405	-3.55004	1.2143	-2.92353	0.00346087	0.00911342
AC114730.3	4.26914	-3.54909	1.14945	-3.08763	0.00201757	0.00557585
AL512329.1	1.75852	-3.5464	1.35578	-2.61576	0.00890294	0.0215325
DLG2	4.85104	-3.52356	0.953804	-3.69422	0.000220563	0.000720954
AC123768.3	1.33352	-3.51356	1.57533	-2.23037	0.0257232	0.0552054
GNAO1	13.5935	-3.50883	0.491954	-7.13243	9.86109e-13	8.51811e-12
LINC01679	2.7007	-3.50799	0.906797	-3.86854	0.000109487	0.000375493
VEGFD	9.03764	-3.50691	1.31586	-2.66512	0.00769619	0.0188577
AL445228.2	1.87849	-3.50583	1.55624	-2.25276	0.0242746	0.0525363
MYRFL	2.19095	-3.50554	1.38817	-2.52529	0.0115601	0.0271906
PXDNL	1.93617	-3.50548	1.49158	-2.35018	0.0187645	0.0419083
ROCK1P1	7.14396	-3.50448	0.724175	-4.83927	1.30315e-06	5.80213e-06
CELF4	2.24471	-3.504	1.36832	-2.56081	0.0104428	0.0248373
AC011468.5	2.01322	-3.50206	1.37348	-2.54976	0.0107796	0.0255406
AL355472.3	1.88983	-3.50105	1.45276	-2.40993	0.0159554	0.0362387
CCDC13-AS1	2.35716	-3.50015	1.4583	-2.40015	0.0163881	0.0370795
BX664727.3	1.64233	-3.49686	1.61097	-2.17065	0.0299577	0.0631831
LINC01273	0.922874	-3.49017	1.75043	-1.9939	0.0461634	0.0921935
AC026367.2	0.778273	-3.47742	1.68717	-2.0611	0.0392936	0.0802725
AC141930.1	0.942837	-3.47087	1.67886	-2.06739	0.0386973	0.0791869
AC011921.1	1.08033	-3.47046	1.58908	-2.18394	0.0289666	0.0613797
FBXW10	2.60494	-3.47015	1.53668	-2.25821	0.0239323	0.0518876
FALEC	1.02425	-3.466	1.73767	-1.99463	0.046083	0.0920508
TRIM67	0.92991	-3.462	1.68407	-2.05573	0.0398089	0.0811735
ZNF259P1	1.17587	-3.46011	1.63511	-2.11614	0.0343333	0.0712252
AL451069.2	1.26538	-3.45992	1.3965	-2.47757	0.0132282	0.0306616
AC134407.1	1.1019	-3.45917	1.73141	-1.99789	0.0457283	0.0914158
LINC01140	1.16175	-3.45693	1.7061	-2.02621	0.042743	0.0862083
NOTCH4	2.05136	-3.45488	1.45936	-2.3674	0.0179137	0.0402157
ATOH8	50.2024	-3.45433	0.529072	-6.52904	6.61919e-11	4.81113e-10
LINC01235	51.0773	-3.45076	0.442862	-7.79197	6.59741e-15	6.90881e-14
CAPN11	2.24953	-3.43904	1.27126	-2.70522	0.00682587	0.016931
LINC01376	10.669	-3.43309	0.548736	-6.25635	3.94088e-10	2.63563e-09
AC087741.2	1.53789	-3.43248	1.44305	-2.37862	0.0173774	0.0391218
PELI2	5.88883	-3.41047	0.645091	-5.28681	1.24468e-07	6.31033e-07
NXNL2	6.69282	-3.40912	0.696176	-4.89692	9.73494e-07	4.41003e-06
AC016205.1	15.8593	-3.39431	0.697735	-4.86475	1.14601e-06	5.13664e-06
AC093582.1	0.880378	-3.39085	1.72475	-1.96599	0.0492993	0.0976488
GDF9	10.8447	-3.38296	0.569421	-5.94105	2.83205e-09	1.74202e-08
AL355297.4	1.2038	-3.38247	1.51003	-2.24	0.0250907	0.0540659
AL445435.1	2.01155	-3.37757	1.46139	-2.31121	0.0208211	0.0459284
BAALC	1.39428	-3.37751	1.47275	-2.29333	0.0218288	0.0478969
POM121L2	3.42189	-3.37639	1.1055	-3.05419	0.0022567	0.00617182
AC084024.4	2.56376	-3.37335	1.35864	-2.48289	0.013032	0.0302508
SOX9-AS1	1.13909	-3.3732	1.54775	-2.17942	0.0293005	0.0620176
CCDC158	1.74388	-3.37232	1.67981	-2.00756	0.0446898	0.0896039
SERPINA3	5.69207	-3.37205	0.70139	-4.80767	1.52699e-06	6.751e-06
WNT6	1.77143	-3.36903	1.43092	-2.35444	0.0185505	0.0415062
ZNF233	4.29811	-3.36887	1.33812	-2.51761	0.0118153	0.027702
AL122023.1	3.04626	-3.36518	1.43852	-2.33934	0.0193179	0.0429825
TOB1-AS1	3.3041	-3.3626	1.29047	-2.60572	0.00916811	0.0221121
STAC2	97.4798	-3.36183	0.374541	-8.97586	2.81139e-19	4.21526e-18
AC090152.1	3.37964	-3.36054	0.947113	-3.5482	0.000387877	0.00122244
SPON2	1.84715	-3.35914	1.25983	-2.66634	0.00766829	0.0187938
SALL2	6.29854	-3.35814	0.687798	-4.88245	1.04777e-06	4.7218e-06
LINC02065	1.91086	-3.34765	1.51031	-2.21654	0.0266548	0.0569985
FXYD3	17.8002	-3.34736	0.459178	-7.28991	3.10155e-13	2.80639e-12
AL359513.1	2.53811	-3.34636	1.19345	-2.80394	0.00504825	0.0128865
RIC3	5.48232	-3.34327	0.734991	-4.54872	5.39736e-06	2.21856e-05
AFF2	4.66482	-3.33567	0.974322	-3.42358	0.000618024	0.00187822
AL357146.1	4.03812	-3.33538	0.889661	-3.74904	0.00017751	0.000589223
PEX5L	7.1277	-3.33514	0.708528	-4.70715	2.51208e-06	1.07959e-05
PCDHA8	1.80283	-3.32205	1.36435	-2.43489	0.0148961	0.0341013
CORO6	74.1693	-3.32159	0.266224	-12.4767	1.00061e-35	4.66939e-34
SNCAIP	23.9808	-3.31599	0.440913	-7.52072	5.44734e-14	5.2909e-13
LINC02447	4.27354	-3.30669	0.971255	-3.40455	0.000662722	0.00200288
HSD17B13	4.67697	-3.30338	0.941238	-3.50961	0.000448764	0.00140115
MAP2K6	45.4675	-3.29833	0.314891	-10.4745	1.13103e-25	2.75668e-24
EDAR	3.34235	-3.2885	0.876236	-3.75298	0.000174742	0.000580741
AC078850.1	1.2661	-3.28431	1.63725	-2.00599	0.0448574	0.089914
LINC01431	2.66109	-3.27782	1.27737	-2.56607	0.0102858	0.0245089
NOS3	1.41606	-3.27249	1.36093	-2.4046	0.0161904	0.0367001
STX17-AS1	2.51918	-3.26774	1.25123	-2.61162	0.00901145	0.0217696
RSPO2	21.4051	-3.26399	0.497087	-6.56624	5.16025e-11	3.7932e-10
SPATA46	2.79247	-3.25764	1.05215	-3.09619	0.00196025	0.00543915
KCNH1	1.0864	-3.25635	1.61911	-2.01119	0.044305	0.0889871
TRIL	1.34484	-3.25414	1.54632	-2.10443	0.0353406	0.0730814
GHR	188.159	-3.25217	0.220717	-14.7346	3.86535e-49	4.18062e-47
AC005614.1	2.25829	-3.25168	1.43926	-2.25928	0.0238661	0.0517656
GPX7	1.64106	-3.25152	1.56003	-2.08427	0.0371358	0.0763375
AC005520.5	1.40408	-3.24846	1.61225	-2.01486	0.043919	0.0883058
AC078881.1	1.11702	-3.24615	1.48658	-2.18363	0.0289892	0.0614149
HIST1H3H	30.7488	-3.24269	0.759734	-4.2682	1.97058e-05	7.50295e-05
AC004877.1	1.35667	-3.24234	1.53256	-2.11563	0.034376	0.0712995
LINC01198	1.2008	-3.24084	1.5295	-2.11889	0.0340999	0.0707765
SLC17A7	1.57585	-3.24057	1.4404	-2.24976	0.0244639	0.052869
RPL36AP13	1.8266	-3.24003	1.42386	-2.27553	0.0228743	0.0499378
AP001830.1	1.64123	-3.23961	1.48054	-2.18812	0.0286606	0.0607933
AC046134.1	1.60177	-3.22831	1.61148	-2.00332	0.0451426	0.0904245
AJ003147.3	2.60731	-3.2261	1.06767	-3.02164	0.00251413	0.00680594
KCTD4	10.613	-3.22545	0.584441	-5.51886	3.41199e-08	1.86004e-07
LINC02159	18.6658	-3.22352	0.545366	-5.91074	3.40569e-09	2.0758e-08
FO681492.1	3.89892	-3.21748	0.771342	-4.17127	3.02901e-05	0.000112604
B3GALT4	12.2744	-3.21518	0.479578	-6.70418	2.02545e-11	1.55871e-10
LGALS4	1.90876	-3.21387	1.12787	-2.84951	0.00437864	0.0113192
ANGPT2	1.68095	-3.20924	1.57725	-2.03471	0.0418798	0.0847886
FLJ31356	4.00534	-3.20744	0.830929	-3.86007	0.000113355	0.000387797
SHISAL2A	2.6139	-3.20244	1.0149	-3.15541	0.00160275	0.00452149
EPHA5	2.74639	-3.20127	1.3534	-2.36536	0.0180126	0.0404159
PVRIG	1.39393	-3.19925	1.58098	-2.02359	0.0430126	0.0866848
PARD3-AS1	1.15006	-3.19725	1.57301	-2.03257	0.042096	0.08511
TNFSF10	37.3474	-3.19269	0.416862	-7.65888	1.87562e-14	1.89165e-13
SOX5	2.72861	-3.19192	1.14146	-2.79635	0.00516832	0.0131607
EPHB6	178.857	-3.18732	0.304963	-10.4515	1.44213e-25	3.48629e-24
SLC7A8	71.5997	-3.18329	0.355661	-8.95034	3.5439e-19	5.26791e-18
AC110597.1	21.9392	-3.18085	0.488578	-6.51043	7.49383e-11	5.41465e-10
FAXDC2	88.8745	-3.16552	0.310289	-10.2018	1.94544e-24	4.36745e-23
TMEM178B	5.5296	-3.16396	0.793725	-3.98622	6.71343e-05	0.000238025
CLTRN	5.9854	-3.16043	0.87355	-3.61792	0.000296979	0.000951121
NFAM1	1.57554	-3.15644	1.40396	-2.24825	0.0245603	0.0530386
AACSP1	2.72077	-3.15333	0.858589	-3.67269	0.000240007	0.000779357
CHAD	6.92176	-3.14961	0.679476	-4.63536	3.56323e-06	1.49998e-05
INTS4P1	1.99402	-3.14912	1.25937	-2.50056	0.0123998	0.0289318
CASTOR1	2.40998	-3.14697	0.983656	-3.19926	0.00137782	0.00393669
AL118508.1	11.6448	-3.14674	0.406539	-7.74033	9.91578e-15	1.0224e-13
RAB37	3.13668	-3.14315	0.946457	-3.32097	0.000897064	0.00264346
GADD45G	8.36802	-3.14311	0.774785	-4.05675	4.97601e-05	0.000179707
BBOX1	22.7092	-3.13645	0.383709	-8.17403	2.98246e-16	3.44076e-15
DLEC1	3.44197	-3.13362	0.956875	-3.27484	0.00105721	0.00308039
SOX6	83.2623	-3.12761	0.235954	-13.2552	4.20992e-40	2.61746e-38
SPATA41	2.33208	-3.12478	1.22577	-2.54923	0.010796	0.0255663
LY6D	7.21613	-3.11364	0.71369	-4.36274	1.28443e-05	5.02401e-05
DAGLA	34.7237	-3.11065	0.35821	-8.68387	3.82515e-18	5.23619e-17
SPDYE18	1.74036	-3.10816	1.52832	-2.03372	0.0419802	0.084942
DAND5	1.64706	-3.09272	1.43036	-2.16219	0.0306035	0.0643297
ABCC11	2.28053	-3.09131	1.38103	-2.23841	0.0251942	0.0542495
TPTE2P5	1.62486	-3.0884	1.55048	-1.9919	0.0463815	0.0925936
CD36	3.66986	-3.08683	0.75003	-4.11561	3.86163e-05	0.000141455
AC074044.1	1.66094	-3.08629	1.47488	-2.09257	0.0363879	0.0750082
AC073896.2	1.79316	-3.08621	1.39879	-2.20634	0.0273599	0.0583322
TBX6	7.97645	-3.08353	0.561752	-5.48913	4.03924e-08	2.1815e-07
AK5	2.34602	-3.08155	1.49807	-2.05701	0.0396849	0.0809604
UGT1A6	1.45138	-3.07966	1.47297	-2.09078	0.0365481	0.0752752
LAMA5-AS1	1.83387	-3.07768	1.4919	-2.06293	0.0391191	0.0799318
SYTL5	2.23435	-3.07299	0.96286	-3.19152	0.00141526	0.00403479
AC131280.1	1.74775	-3.07033	1.5509	-1.97971	0.0477357	0.094932
BLNK	20.2118	-3.06344	0.502722	-6.0937	1.10327e-09	7.07114e-09
NRTN	6.47828	-3.06268	0.659394	-4.64469	3.40582e-06	1.43897e-05
HIST1H2AG	37.95	-3.06225	0.409816	-7.47226	7.88289e-14	7.5228e-13
NEURL1B	107.847	-3.06036	0.300529	-10.1832	2.35607e-24	5.25523e-23
KLRG2	4.07108	-3.04031	0.836878	-3.63292	0.000280228	0.000900947
KLHDC8B	109.717	-3.03553	0.204072	-14.8748	4.80426e-50	5.51189e-48
OLFML2A	42.3584	-3.03335	0.335054	-9.05332	1.38689e-19	2.12548e-18
TENT5C	64.6822	-3.0333	0.639023	-4.74678	2.0668e-06	8.96724e-06
TFP1	1.49298	-3.02823	1.33211	-2.27326	0.0230108	0.0501778
C16orf96	1.72694	-3.02652	1.20972	-2.50184	0.0123551	0.0288438
SCARF1	9.7079	-3.01991	0.579533	-5.21094	1.87885e-07	9.3318e-07
AMOT	1.546	-3.01829	1.11144	-2.71565	0.00661463	0.0164699
INHBB	9.33709	-3.01808	0.634616	-4.75576	1.97703e-06	8.6069e-06
HIST2H2BD	49.7722	-3.00196	0.404775	-7.41636	1.20378e-13	1.13215e-12
GRAMD2A	131.238	-2.99769	0.180139	-16.6409	3.52064e-62	7.94669e-60
AP003721.4	1.99761	-2.99446	1.33666	-2.24026	0.0250738	0.0540352
YPEL1	6.66372	-2.97874	0.702161	-4.24226	2.21285e-05	8.37317e-05
CCDC69	172.465	-2.97118	0.305152	-9.73675	2.10177e-22	4.10974e-21
CYP3A4	4.00061	-2.97043	0.778126	-3.81742	0.000134855	0.000455129
AC245297.1	6.75421	-2.96387	0.570418	-5.19597	2.03661e-07	1.00792e-06
AC092803.2	4.34518	-2.96017	0.76459	-3.87157	0.000108136	0.000371596
AL353997.2	1.7513	-2.95976	1.12858	-2.62255	0.00872742	0.0211326
AC097478.3	8.07056	-2.95771	0.714617	-4.13887	3.49026e-05	0.000128714
NBEAP1	14.8371	-2.9575	0.484658	-6.10224	1.04593e-09	6.72228e-09
VAV3	376.457	-2.95651	0.183323	-16.1274	1.63818e-58	2.88293e-56
KRBA2	3.86089	-2.95518	0.839808	-3.51887	0.000433384	0.0013568
PCDH11X	2.49321	-2.95379	0.943075	-3.13208	0.00173572	0.00486344
P2RX7	6.24567	-2.95356	0.73756	-4.0045	6.2149e-05	0.000221484
MEGF10	1.16485	-2.94826	1.32147	-2.23104	0.0256782	0.0551146
GATA6-AS1	1.65524	-2.94559	1.3259	-2.22158	0.0263116	0.0563459
DCT	2.79289	-2.9445	1.21135	-2.43075	0.0150674	0.0344403
AL035530.2	3.62823	-2.94032	0.946067	-3.10794	0.00188395	0.00524075
KRT16P3	1.65524	-2.9382	1.25497	-2.34125	0.0192192	0.0427766
AC008875.1	1.42902	-2.93387	1.43984	-2.03764	0.0415859	0.0842675
RSAD2	3.17721	-2.9318	1.03301	-2.83811	0.00453813	0.0116951
AC005618.1	1.9818	-2.92611	1.22222	-2.39409	0.0166614	0.0376487
AC011462.4	1.80313	-2.92342	1.24563	-2.34694	0.0189281	0.0422102
SELENOP	82.2312	-2.91954	0.271763	-10.743	6.39624e-27	1.72275e-25
C1QBPP2	1.25736	-2.91735	1.484	-1.96588	0.0493129	0.0976664
IL12A-AS1	1.66283	-2.91577	1.48893	-1.9583	0.0501944	0.0991474
A1BG	1.92905	-2.91218	1.4486	-2.01034	0.044395	0.0891162
RASL10B	16.2937	-2.91119	0.493225	-5.90236	3.58332e-09	2.17704e-08
ASPA	7.7179	-2.90784	0.580398	-5.01008	5.44085e-07	2.54872e-06
LINC01619	8.57306	-2.90296	0.649755	-4.46777	7.90382e-06	3.18206e-05
AC009955.2	1.71672	-2.89717	1.27366	-2.27467	0.0229255	0.0500233
FCGR1B	15.7812	-2.88358	1.41513	-2.03768	0.0415817	0.0842672
THBS4	5.26133	-2.87991	0.743893	-3.87141	0.000108209	0.000371724
NPNT	6.28635	-2.87233	0.550061	-5.22185	1.77148e-07	8.81747e-07
RCSD1	17.9273	-2.86959	0.382676	-7.49876	6.4424e-14	6.20764e-13
AL356512.1	3.3513	-2.86903	0.961686	-2.98333	0.00285129	0.00764591
AC121761.2	2.31842	-2.86297	1.15164	-2.48599	0.012919	0.030032
ITPR1-DT	2.69504	-2.86134	1.05985	-2.69976	0.00693905	0.0171707
AL358790.1	1.072	-2.8613	1.43825	-1.98943	0.0466532	0.0930644
LINC00885	3.80868	-2.85983	0.946583	-3.02122	0.00251761	0.00681358
CYP3A5	38.6152	-2.85893	0.396842	-7.20419	5.8388e-13	5.14419e-12
TOX	3.92778	-2.85622	0.925958	-3.08461	0.00203817	0.00562678
MSANTD1	2.21988	-2.85561	1.33534	-2.13849	0.032477	0.0677534
TSC22D3	2221.44	-2.85422	0.401446	-7.10985	1.16169e-12	9.96844e-12
AL137779.2	1.73911	-2.85415	1.29272	-2.20787	0.0272536	0.0581534
AL513534.1	1.79667	-2.85228	1.09892	-2.59553	0.00944439	0.0227177
FAM9B	31.5052	-2.85166	0.869516	-3.27959	0.00103958	0.00303285
HOXC4	9.17605	-2.85014	0.562686	-5.06524	4.07891e-07	1.9445e-06
HIST1H2BG	178.267	-2.84984	0.402242	-7.08489	1.39154e-12	1.18526e-11
TMOD1	10.2678	-2.84951	0.600932	-4.74183	2.11801e-06	9.17836e-06
BX640514.2	4.32628	-2.84747	0.841931	-3.38207	0.000719429	0.00215766
SERPINB13	10.3472	-2.8456	1.14026	-2.49558	0.0125752	0.0292984
AL356275.1	3.58713	-2.8447	0.836231	-3.40181	0.0006694	0.00202134
CHODL	3.39238	-2.84343	0.907119	-3.13457	0.00172104	0.00482504
IFIT2	43.6472	-2.84202	0.262206	-10.8389	2.25205e-27	6.26892e-26
AL450998.2	4.17527	-2.84035	1.16806	-2.43168	0.015029	0.0343601
ACTG1P10	2.18712	-2.83909	1.22573	-2.31625	0.0205446	0.0453857
AC008687.3	3.02641	-2.83907	0.891526	-3.18451	0.00145001	0.00412875
PCDH9	262.087	-2.83632	0.225082	-12.6013	2.07773e-36	1.02928e-34
PPP1R16B	3.80317	-2.83319	0.693555	-4.08503	4.4071e-05	0.00016022
DDX25	2.36699	-2.82314	1.09651	-2.57467	0.0100337	0.023977
ATF3	89.9616	-2.82293	0.354628	-7.96024	1.717e-15	1.8756e-14
AL359715.1	2.64637	-2.82096	1.23502	-2.28415	0.0223629	0.0489191
POPDC2	2.66832	-2.82053	1.25452	-2.24829	0.0245578	0.0530386
AC023906.5	9.21092	-2.82036	0.529605	-5.3254	1.00732e-07	5.17898e-07
AC007663.1	4.43351	-2.81971	0.620669	-4.54302	5.54551e-06	2.27675e-05
AL133367.1	35.4675	-2.81944	0.353922	-7.96628	1.63517e-15	1.79377e-14
AC007114.1	13.5086	-2.8191	0.469914	-5.99918	1.98312e-09	1.23854e-08
SP140	2.17536	-2.81479	1.09074	-2.58063	0.00986192	0.0236072
KCNH3	4.88244	-2.8129	0.760026	-3.70105	0.000214705	0.000703134
AC107871.2	2.01603	-2.81209	1.13286	-2.48228	0.0130543	0.0302957
AL606534.1	1.05237	-2.80842	1.40288	-2.0019	0.0452954	0.0906781
AC023310.4	3.10316	-2.80207	0.76155	-3.67942	0.000233762	0.000760623
ABHD4	261.427	-2.7995	0.166755	-16.7882	2.97844e-63	7.36313e-61
TMEM125	26.4066	-2.79943	0.391808	-7.14491	9.00556e-13	7.79856e-12
SMC2-AS1	4.35742	-2.79858	0.847653	-3.30156	0.000961485	0.00281929
FZD10	7.67521	-2.79524	0.657392	-4.25201	2.11856e-05	8.03689e-05
BMP4	12.5618	-2.78682	0.512262	-5.44022	5.3214e-08	2.83708e-07
EBF1	14.4009	-2.78618	0.496958	-5.60646	2.06507e-08	1.15092e-07
TDRD9	6.80408	-2.78579	0.609008	-4.5743	4.77806e-06	1.97691e-05
CSPG4	4.01567	-2.78457	0.903849	-3.0808	0.00206448	0.00569363
MAP2	766.879	-2.78323	0.223113	-12.4746	1.02777e-35	4.78537e-34
COL25A1	3.82625	-2.77486	0.796946	-3.48186	0.000497941	0.0015424
AC072022.2	7.19633	-2.77432	0.640339	-4.33258	1.47369e-05	5.7137e-05
VANGL2	11.5964	-2.76712	0.483787	-5.71971	1.06706e-08	6.1398e-08
TRPV6	1.93333	-2.76619	1.12606	-2.45652	0.0140289	0.0322904
ARHGAP33	45.3584	-2.76406	0.322553	-8.56932	1.041e-17	1.38042e-16
SSUH2	4.32114	-2.76018	0.662581	-4.16579	3.1027e-05	0.000115219
AC025181.2	13.9534	-2.75745	0.60357	-4.56856	4.91076e-06	2.02858e-05
ACKR3	10.8164	-2.7573	0.567002	-4.86295	1.1565e-06	5.18141e-06
CCDC85A	2.43884	-2.75715	1.08047	-2.5518	0.0107168	0.0254081
RDH16	19.5874	-2.7555	0.365124	-7.54673	4.46321e-14	4.36361e-13
CERS4	23.9561	-2.7535	0.418087	-6.58595	4.51978e-11	3.34609e-10
UAP1L1	48.2268	-2.75067	0.372969	-7.37507	1.64257e-13	1.52616e-12
CLIP3	12.9479	-2.74663	0.445852	-6.16041	7.25568e-10	4.74108e-09
DBP	47.7418	-2.74185	0.342628	-8.00242	1.21998e-15	1.35043e-14
FKBP6	1.58659	-2.7397	1.32398	-2.0693	0.0385184	0.0788596
AC091271.1	6.71586	-2.73881	0.667979	-4.10013	4.1291e-05	0.000150641
HIST2H2BE	338.706	-2.73311	0.271548	-10.0649	7.89431e-24	1.70586e-22
PCSK4	22.1521	-2.73201	0.364927	-7.48646	7.0758e-14	6.79002e-13
AC097534.2	20.0144	-2.73094	0.450737	-6.05883	1.37115e-09	8.72342e-09
LINC01135	1.50015	-2.72989	1.32055	-2.06724	0.0387112	0.0792076
PLK5	8.35917	-2.72616	0.522301	-5.21951	1.79396e-07	8.92298e-07
TESK2	54.4532	-2.72356	0.274099	-9.93641	2.89052e-23	5.94303e-22
LINC01124	2.0022	-2.72338	1.30122	-2.09295	0.0363536	0.0749448
TEX14	2.87728	-2.72272	1.26385	-2.1543	0.0312167	0.0654728
PALM	33.197	-2.71963	0.310605	-8.75591	2.02469e-18	2.8447e-17
UQCRHL	3.12828	-2.71304	1.07491	-2.52398	0.0116036	0.0272826
LAMB1	7684.97	-2.71144	0.215499	-12.5821	2.64736e-36	1.29049e-34
APCDD1	84.6139	-2.70631	0.881404	-3.07045	0.00213736	0.00587641
PLIN1	11.6552	-2.70329	0.480813	-5.62232	1.88409e-08	1.05601e-07
SP5	5.40509	-2.70008	0.700463	-3.85471	0.000115867	0.000395348
AC005520.2	6.78368	-2.70008	0.597601	-4.5182	6.23665e-06	2.53395e-05
AC136475.3	3.39289	-2.7	0.804794	-3.3549	0.00079394	0.00236304
IGHV3-74	3.3358	-2.69909	0.731271	-3.69097	0.000223405	0.000729437
ZNF385C	6.00738	-2.69135	0.738471	-3.64449	0.000267918	0.000864448
IQUB	2.73692	-2.68603	1.05092	-2.55588	0.0105918	0.0251544
CYGB	6.20791	-2.68319	0.558069	-4.80799	1.52454e-06	6.74447e-06
AC116407.1	5.13557	-2.67619	0.763896	-3.50334	0.000459455	0.00143238
AC008763.1	5.56957	-2.67477	0.650377	-4.11265	3.91146e-05	0.000143128
CDH10	5.09307	-2.674	1.06978	-2.49957	0.0124344	0.0290029
MAN1C1	2.20758	-2.67339	0.948363	-2.81895	0.00481807	0.0123552
PLSCR4	139.878	-2.67287	0.197149	-13.5576	7.14156e-42	4.87834e-40
HIST1H3E	92.4238	-2.66951	0.396902	-6.72588	1.74533e-11	1.34834e-10
AC239868.1	8.8254	-2.66945	0.616911	-4.32713	1.51067e-05	5.84181e-05
RANP4	3.68281	-2.66915	1.14497	-2.33118	0.0197436	0.043803
IGFL2-AS1	40.6605	-2.66724	0.314782	-8.47327	2.38603e-17	3.03791e-16
PIFO	9.06868	-2.66258	0.537657	-4.9522	7.338e-07	3.37724e-06
PBX4	3.48743	-2.66167	0.987841	-2.69444	0.00705078	0.0174202
GNG7	21.3642	-2.6616	0.502795	-5.29361	1.19924e-07	6.09185e-07
ZNF603P	3.24238	-2.65604	0.934162	-2.84323	0.00446587	0.0115231
ITGA2B	6.49295	-2.65222	0.663062	-3.99996	6.33538e-05	0.000225352
PCSK1	30.279	-2.64996	0.567636	-4.66841	3.0354e-06	1.29034e-05
CES3	2.21303	-2.64939	1.1018	-2.4046	0.0161903	0.0367001
S1PR4	4.6204	-2.64258	0.680211	-3.88494	0.000102354	0.000353423
PTGES3P1	2.73012	-2.64017	1.02998	-2.56332	0.0103677	0.0246841
ACKR2	8.50462	-2.63313	0.625844	-4.20733	2.58411e-05	9.68873e-05
AP002381.2	5.46912	-2.6328	0.645948	-4.07587	4.58422e-05	0.000166427
SH3GL2	2.35051	-2.6297	1.28771	-2.04215	0.0411368	0.083455
AP000696.1	2.43881	-2.62734	1.10366	-2.38058	0.0172855	0.038936
LINC01287	3.83037	-2.62725	0.887768	-2.95939	0.00308249	0.0082076
DOCK3	12.2201	-2.62715	0.443943	-5.91775	3.26372e-09	1.99219e-08
AC234783.1	2.23594	-2.62709	1.14112	-2.30219	0.0213244	0.0468892
AL139412.1	1.6693	-2.62186	1.31152	-1.9991	0.0455981	0.0912054
FAM49A	47.8653	-2.62072	0.301032	-8.70579	3.15358e-18	4.34266e-17
OR6J1	1.41283	-2.61972	1.30736	-2.00383	0.0450883	0.0903245
AFDN-DT	3.44232	-2.61924	0.925397	-2.8304	0.00464902	0.0119586
LINC00702	14.7127	-2.61802	0.639104	-4.0964	4.19632e-05	0.000153013
HMCN2	2.08182	-2.61548	1.29328	-2.02237	0.0431384	0.0869045
GLIS1	2.04567	-2.61444	1.30529	-2.00296	0.045182	0.0904948
PRRT1	3.66732	-2.61326	0.758896	-3.44351	0.000574217	0.00175614
ARHGEF26-AS1	3.03009	-2.61187	1.2403	-2.10584	0.0352186	0.0728508
LINC00933	7.42512	-2.6103	0.643141	-4.05867	4.93521e-05	0.00017842
AL031847.1	2.10198	-2.60981	1.00115	-2.60681	0.00913912	0.0220575
AL139384.2	2.33119	-2.6061	1.04014	-2.50552	0.0122271	0.0285578
CD7	4.62516	-2.60451	0.724225	-3.59627	0.00032281	0.00102814
SMIM10L2A	3.49047	-2.60269	0.857008	-3.03695	0.00238989	0.00650011
EVPLL	3.47754	-2.59844	0.800897	-3.24441	0.00117692	0.00340485
LRRK2	123.073	-2.59739	0.264024	-9.83769	7.74684e-23	1.54387e-21
YPEL4	7.15384	-2.59497	0.540438	-4.80161	1.57399e-06	6.94843e-06
SOWAHB	27.0343	-2.59317	0.53621	-4.83611	1.32407e-06	5.89024e-06
SYNGR1	7.155	-2.58975	0.669078	-3.87062	0.000108558	0.000372693
TSPOAP1	23.3687	-2.58788	0.403649	-6.41121	1.44371e-10	1.01352e-09
CERKL	22.9719	-2.58567	0.39454	-6.55362	5.61596e-11	4.11798e-10
ADGRA2	4.33281	-2.58307	0.82031	-3.14889	0.00163891	0.00461472
NR3C2	35.2234	-2.57684	0.290342	-8.87519	6.98126e-19	1.01593e-17
AXIN2	5.9869	-2.57624	0.553643	-4.65325	3.26748e-06	1.38289e-05
CRB1	4.41891	-2.57558	0.923777	-2.78809	0.00530197	0.0134746
TMEM225B	4.54413	-2.56993	0.757469	-3.39279	0.000691848	0.00208306
LIX1L-AS1	4.95203	-2.56783	0.812602	-3.16001	0.00157763	0.00446092
AC026691.1	8.13199	-2.56714	0.554637	-4.62851	3.68307e-06	1.54635e-05
SYT11	4.11259	-2.56271	0.819705	-3.12638	0.00176971	0.00495146
C13orf46	75.4712	-2.5625	0.22705	-11.2861	1.53782e-29	4.89791e-28
ANKRD20A5P	8.89954	-2.56133	0.567203	-4.51571	6.31037e-06	2.5634e-05
AC104581.3	2.92168	-2.56011	0.847157	-3.02201	0.00251105	0.00679851
AC103591.4	67.4716	-2.55952	0.542443	-4.7185	2.37584e-06	1.02337e-05
WISP2	66.4807	-2.55824	0.211192	-12.1133	8.97833e-34	3.68466e-32
CDKN1C	239.669	-2.55811	0.123531	-20.7083	2.91724e-95	3.02898e-92
CDKN2C	117.229	-2.55247	0.23024	-11.0861	1.46546e-28	4.34119e-27
USP27X-AS1	8.41544	-2.54827	0.623093	-4.08971	4.31917e-05	0.000157161
TENM2	4.76686	-2.54667	0.8252	-3.08612	0.00202784	0.00559901
AC011472.4	2.08509	-2.54551	1.07304	-2.37224	0.0176807	0.0397271
RILP	62.0789	-2.54523	0.294467	-8.64351	5.45143e-18	7.37008e-17
TPM1-AS	2.44843	-2.54298	1.02252	-2.48697	0.0128837	0.0299601
ZMIZ1-AS1	5.98011	-2.54259	0.636224	-3.99638	6.43187e-05	0.000228471
HIST1H4E	11.07	-2.54256	0.879842	-2.88979	0.00385496	0.0100657
LINC02541	1.91398	-2.54237	0.963819	-2.63781	0.00834442	0.0202881
AL031846.2	6.52912	-2.54122	0.716659	-3.54592	0.000391245	0.00123231
AL162231.2	15.8098	-2.54081	0.38797	-6.54897	5.79333e-11	4.24204e-10
AL391422.4	48.7523	-2.53482	0.264737	-9.57484	1.02019e-21	1.88648e-20
DLEU2L	4.45632	-2.53223	0.915172	-2.76695	0.00565837	0.0142998
SLC26A9	11.1004	-2.53203	0.693537	-3.65089	0.000261331	0.000845032
SERPINE3	2.28264	-2.53096	1.1244	-2.25093	0.02439	0.0527367
NME8	3.77407	-2.53015	0.82881	-3.05275	0.00226756	0.00619907
EFCAB12	5.18833	-2.52819	0.734867	-3.44033	0.000581	0.00177505
AL391361.2	4.91865	-2.52774	0.653062	-3.8706	0.000108568	0.000372693
AL356056.3	1.81043	-2.52689	1.00569	-2.51259	0.0119847	0.028058
MTMR9LP	9.06075	-2.52373	0.550169	-4.58719	4.49247e-06	1.86469e-05
FAM66A	2.78104	-2.52142	0.971466	-2.59547	0.00944603	0.022719
GSTM2	11.4719	-2.52047	0.478946	-5.26254	1.42082e-07	7.14402e-07
EGFR-AS1	3.21788	-2.52011	1.1032	-2.28435	0.0223507	0.0489026
CCDC148	5.79599	-2.51747	0.649971	-3.87321	0.000107413	0.000369357
ADAMTS7P1	3.50922	-2.51461	0.874853	-2.87432	0.00404894	0.010539
AC092167.1	5.36059	-2.51357	0.669311	-3.75546	0.000173026	0.000575442
DPP6	1.39059	-2.51338	1.26715	-1.98348	0.0473138	0.0942102
ABLIM2	83.954	-2.51188	0.322806	-7.78139	7.17336e-15	7.48916e-14
MAFB	672.868	-2.51056	0.241392	-10.4003	2.47068e-25	5.85686e-24
NEURL1	2.14568	-2.50942	1.08843	-2.30554	0.0211361	0.0465393
MYLPF	2.61409	-2.50439	1.24427	-2.01273	0.0441426	0.0886952
SLITRK5	187.053	-2.50418	0.325845	-7.68519	1.52766e-14	1.55355e-13
AC005722.2	1.93918	-2.50007	1.15172	-2.17072	0.0299525	0.0631786
RAD21-AS1	8.15974	-2.50003	0.547623	-4.56524	4.98934e-06	2.05899e-05
U73166.1	7.52383	-2.49975	0.77532	-3.22415	0.00126346	0.0036356
AC004911.1	2.1934	-2.49627	0.990013	-2.52145	0.0116872	0.0274575
DNM1P51	2.68582	-2.49402	0.798227	-3.12445	0.0017814	0.00498015
HIST1H2AC	1571.2	-2.49391	0.300706	-8.2935	1.09967e-16	1.32075e-15
MAP3K12	118.15	-2.48977	0.228071	-10.9167	9.5932e-28	2.73268e-26
AL359510.2	3.31809	-2.48939	0.892804	-2.78829	0.00529876	0.0134681
KLHL3	2.19469	-2.48842	0.924966	-2.69028	0.00713917	0.0176155
AC006262.1	16.4784	-2.48628	0.351277	-7.07782	1.46435e-12	1.2432e-11
FLG	27.2194	-2.48476	0.408688	-6.07984	1.20302e-09	7.68439e-09
BEST2	106.771	-2.47678	0.644091	-3.84539	0.000120361	0.000409605
BTG3-AS1	13.5185	-2.47552	0.497436	-4.97656	6.47238e-07	2.99812e-06
DUSP8	18.7476	-2.47438	0.579652	-4.26873	1.96588e-05	7.48918e-05
AC007541.1	6.62737	-2.47023	0.670358	-3.68494	0.000228752	0.000745959
MAB21L3	5.41612	-2.46259	0.744723	-3.30672	0.000943948	0.002771
LINC01978	2.91035	-2.46237	0.763686	-3.22433	0.00126269	0.00363474
DM1-AS	4.37414	-2.46086	0.799857	-3.07663	0.00209354	0.00576659
Z97653.2	10.0959	-2.4607	0.473846	-5.19304	2.06892e-07	1.02172e-06
UNC79	15.226	-2.45921	0.525186	-4.68255	2.83335e-06	1.2094e-05
SORBS1	80.5706	-2.45791	0.334633	-7.3451	2.0561e-13	1.89092e-12
EPHA4	30.3448	-2.45706	0.330843	-7.42665	1.11378e-13	1.04893e-12
ALX4	3.87021	-2.4567	1.11831	-2.19679	0.0280351	0.0595811
RAB30	354.085	-2.45364	0.213664	-11.4837	1.59359e-30	5.40726e-29
RGS9	8.04954	-2.45359	0.547325	-4.48288	7.36439e-06	2.97411e-05
C20orf202	1.30866	-2.45334	1.19992	-2.04458	0.0408961	0.0830643
AC100788.2	2.10246	-2.45124	1.15989	-2.11335	0.034571	0.0716468
LINC01649	1.58094	-2.44857	1.15805	-2.11438	0.0344824	0.0714918
SSBP3-AS1	3.69611	-2.44813	0.985445	-2.48429	0.012981	0.0301592
PCDHB6	1.75579	-2.44571	1.13755	-2.14998	0.0315565	0.0660786
MST1L	9.26777	-2.44549	0.488544	-5.00567	5.56679e-07	2.60243e-06
OPRL1	4.88069	-2.44539	0.615895	-3.97047	7.17323e-05	0.000253418
SYNPO2	16.5313	-2.44272	0.422864	-5.77661	7.62226e-09	4.46877e-08
AC010733.1	4.70008	-2.44211	0.836904	-2.91803	0.00352255	0.00926174
SERPINA5	159.482	-2.44045	0.177195	-13.7726	3.72434e-43	2.76213e-41
KCNE2	2.65017	-2.44017	1.02769	-2.37441	0.0175769	0.0395151
VPS37D	5.1214	-2.43991	0.79013	-3.08799	0.00201517	0.00557143
AL035446.1	9.44751	-2.43921	0.438867	-5.55796	2.72939e-08	1.50133e-07
SEMA6C	78.6936	-2.43821	0.269414	-9.05002	1.42947e-19	2.1875e-18
CDH8	2.99097	-2.43807	0.986972	-2.47026	0.0135016	0.0312151
FAM19A2	19.3246	-2.43672	0.417167	-5.84112	5.18516e-09	3.1093e-08
FLG-AS1	14.3359	-2.4365	0.450231	-5.41166	6.2443e-08	3.30033e-07
NUPR1	471.281	-2.43294	0.144732	-16.81	2.06328e-63	5.16219e-61
PCOLCE	26.7922	-2.43266	0.34322	-7.08776	1.363e-12	1.1619e-11
ECM2	15.9477	-2.43262	0.57636	-4.22066	2.43585e-05	9.17354e-05
AC009148.1	3.46013	-2.43088	0.955734	-2.54347	0.0109759	0.0259271
CYP4B1	636.968	-2.43009	0.363196	-6.69086	2.21867e-11	1.69885e-10
ENTPD3	9.27924	-2.42922	0.506792	-4.79333	1.64036e-06	7.22606e-06
AL355353.1	2.32611	-2.42806	1.10246	-2.20241	0.0276365	0.0588494
ACSM1	2.92513	-2.42225	0.883009	-2.74317	0.00608489	0.0152792
HIST2H4A	13.9137	-2.42178	0.830683	-2.91541	0.00355223	0.00933506
AC010980.2	5.91513	-2.42028	0.739219	-3.27411	0.00105996	0.00308711
Z97653.1	4.10892	-2.41709	0.707663	-3.4156	0.000636428	0.00192907
AC233263.6	4.00801	-2.40934	0.90323	-2.66747	0.00764237	0.0187546
ADGRV1	4.89214	-2.40622	0.807641	-2.97932	0.00288888	0.00773073
SLC44A2	468.131	-2.40289	0.342103	-7.02388	2.15784e-12	1.80031e-11
YPEL3	304.771	-2.40084	0.19191	-12.5102	6.56235e-36	3.12555e-34
ZBTB7C	31.5166	-2.3993	0.286858	-8.36409	6.05822e-17	7.44849e-16
RORC	102.217	-2.39775	0.307926	-7.78678	6.87396e-15	7.18755e-14
NKX3-2	9.13947	-2.39647	0.603879	-3.96845	7.23405e-05	0.000255437
AC104452.1	3.57884	-2.39528	0.793003	-3.02052	0.00252344	0.0068267
MISP3	11.5977	-2.39317	0.499079	-4.79517	1.62533e-06	7.16748e-06
LDHD	13.0455	-2.39199	0.488209	-4.89951	9.60755e-07	4.35612e-06
GMPR	52.9851	-2.39047	0.268651	-8.89806	5.68292e-19	8.35184e-18
AATBC	10.558	-2.38952	0.464795	-5.14103	2.73236e-07	1.32974e-06
RASD2	1.67435	-2.38783	1.16434	-2.05081	0.0402859	0.0820495
LYPD5	29.1898	-2.38714	0.327854	-7.2811	3.31098e-13	2.98848e-12
OSER1-DT	84.3725	-2.38656	0.226217	-10.5499	5.08656e-26	1.26652e-24
NPY1R	35.6954	-2.38408	0.323369	-7.37265	1.67274e-13	1.55211e-12
NEBL-AS1	2.77864	-2.38406	0.955068	-2.49622	0.0125525	0.0292554
SNHG7	613.482	-2.38074	0.2319	-10.2662	1.0004e-24	2.2729e-23
HIST1H4J	4.82872	-2.37919	0.966555	-2.46152	0.0138351	0.0318973
TSHZ2	84.1497	-2.37471	0.214952	-11.0477	2.2499e-28	6.6084e-27
AC074183.2	28.991	-2.37435	0.413598	-5.74072	9.42726e-09	5.46223e-08
SGK2	3.54723	-2.37382	0.936699	-2.53424	0.0112692	0.0265656
DIAPH3	80.5052	-2.37376	0.397204	-5.97617	2.28442e-09	1.41776e-08
ESPN	17.6113	-2.3672	0.583384	-4.0577	4.95579e-05	0.000179071
AC079630.1	3.54219	-2.36684	0.779746	-3.0354	0.00240216	0.00653093
LYRM9	17.2157	-2.36424	0.421248	-5.61247	1.99462e-08	1.11465e-07
BX539320.1	1.83426	-2.36184	1.09515	-2.15663	0.0310343	0.0651561
AC098487.1	16.0002	-2.36049	0.408156	-5.78331	7.32442e-09	4.30387e-08
AC062017.1	6.1355	-2.36039	0.760174	-3.10507	0.00190234	0.00528694
AC051619.5	5.18479	-2.35998	0.684967	-3.44539	0.000570239	0.00174449
DLL1	10.9668	-2.35992	0.481438	-4.9018	9.49603e-07	4.31215e-06
AL121894.2	2.3746	-2.35732	0.984143	-2.39531	0.0166065	0.0375327
C15orf62	49.0102	-2.3562	0.305034	-7.72441	1.12375e-14	1.1541e-13
NR2F2-AS1	2.26736	-2.35523	0.952932	-2.47156	0.0134524	0.0311221
SLC2A12	21.4493	-2.35498	0.410217	-5.74082	9.4218e-09	5.46059e-08
METTL7A	1115.65	-2.35155	0.392914	-5.9849	2.1652e-09	1.34901e-08
PANX2	51.9076	-2.34761	0.349005	-6.7266	1.73678e-11	1.34224e-10
AL031123.2	2.63375	-2.34735	0.96284	-2.43794	0.0147712	0.0338452
CCDC151	3.42814	-2.34601	0.841755	-2.78704	0.00531918	0.0135133
AC010331.1	2.77663	-2.3459	0.947057	-2.47704	0.0132477	0.0307033
LINC01836	4.42925	-2.34444	0.679065	-3.45245	0.000555527	0.00170375
FAM189A2	25.459	-2.34146	0.414375	-5.65059	1.59897e-08	9.03272e-08
PRSS23	20.8755	-2.34117	0.348216	-6.72334	1.77611e-11	1.37009e-10
AC008687.2	3.62272	-2.34051	0.875667	-2.67283	0.00752153	0.0184908
AC092611.1	2.64741	-2.33751	1.11573	-2.09505	0.0361665	0.0745961
CLGN	41.8872	-2.33507	0.42558	-5.48679	4.09296e-08	2.20937e-07
ANKRD33B	108.663	-2.3318	0.234525	-9.94265	2.71513e-23	5.59348e-22
AC090061.1	3.36584	-2.33114	0.981202	-2.3758	0.0175108	0.0393837
AC107884.1	8.24558	-2.3299	0.599158	-3.88862	0.000100815	0.000348226
MPP2	9.3977	-2.32829	0.687856	-3.38485	0.00071218	0.00213747
SPSB1	276.592	-2.32806	0.155786	-14.944	1.70519e-50	2.02342e-48
BX537318.1	13.0615	-2.32692	0.50357	-4.62084	3.82183e-06	1.60053e-05
SLC9A9	99.1015	-2.32364	0.217483	-10.6842	1.20665e-26	3.1718e-25
AL356056.2	10.6991	-2.32176	0.485312	-4.78405	1.718e-06	7.55368e-06
PIK3IP1	78.6731	-2.32076	0.188965	-12.2814	1.14025e-34	4.97448e-33
PIEZO2	9.31405	-2.31913	0.494136	-4.6933	2.68833e-06	1.15081e-05
HIST3H2A	480.813	-2.31491	0.224568	-10.3082	6.46735e-25	1.49058e-23
LCE1B	2.70215	-2.31469	0.983554	-2.35339	0.0186029	0.0415921
CDON	76.4143	-2.31249	0.170857	-13.5346	9.76557e-42	6.63072e-40
AC010980.1	25.1767	-2.30712	0.354187	-6.51386	7.32442e-11	5.29961e-10
SLC47A2	30.3142	-2.30547	0.41106	-5.60861	2.03961e-08	1.13734e-07
TOLLIP-AS1	9.61015	-2.30201	0.529045	-4.35126	1.35358e-05	5.27759e-05
GRIK5	6.44775	-2.30192	0.716833	-3.21124	0.00132166	0.00378559
NHLH2	4.22916	-2.30052	0.750337	-3.06598	0.00216955	0.005957
LINC00113	5.1814	-2.29903	0.696822	-3.2993	0.000969249	0.00284085
AC099522.2	3.72291	-2.29687	0.790699	-2.90486	0.00367416	0.00962866
AC123768.4	15.26	-2.29247	0.451357	-5.07906	3.79315e-07	1.8162e-06
SLC25A42	56.1406	-2.29153	0.231937	-9.87998	5.08416e-23	1.02602e-21
AL662844.4	11.0107	-2.29096	0.508479	-4.50552	6.62113e-06	2.68491e-05
ADGRB2	48.0532	-2.29011	0.337361	-6.78832	1.13443e-11	8.86957e-11
GAB2	68.2839	-2.28964	0.279537	-8.19082	2.59443e-16	3.0132e-15
SOX30	11.1653	-2.28535	1.05526	-2.16569	0.0303352	0.0638788
FAM21EP	3.97882	-2.28309	0.875282	-2.60841	0.00909651	0.0219649
AL589745.1	2.90246	-2.28289	0.986523	-2.31408	0.0206634	0.0456242
KRT15	10658.7	-2.27907	0.265892	-8.57144	1.02201e-17	1.35871e-16
CREG2	11.8011	-2.27804	0.682441	-3.33807	0.000843616	0.00249836
HIST1H4H	133.971	-2.27704	0.481967	-4.72448	2.30709e-06	9.95407e-06
LINC00332	3.49206	-2.27676	0.82919	-2.74577	0.00603691	0.0151626
NCF2	20.5477	-2.27643	0.622664	-3.65596	0.000256222	0.000829287
FGR	4.91122	-2.27522	0.587902	-3.87007	0.000108804	0.000373274
KCNJ11	2.54571	-2.27354	0.9519	-2.38842	0.016921	0.0382018
CDK5R2	3.30631	-2.27288	0.904541	-2.51274	0.0119796	0.0280492
ACRBP	3.73968	-2.26395	0.799477	-2.83179	0.00462882	0.011911
CA3	7.53172	-2.26362	0.604984	-3.74163	0.000182832	0.000605821
PCDHGA11	2.17041	-2.26339	1.08337	-2.08921	0.036689	0.0755314
N4BP2L1	37.0752	-2.25928	0.3324	-6.79689	1.06903e-11	8.37716e-11
AC241952.1	90.0869	-2.25686	0.223568	-10.0947	5.82865e-24	1.26741e-22
AP001178.3	2.68439	-2.25492	1.06951	-2.10836	0.0349997	0.072434
CYP2S1	2.8701	-2.25367	1.11181	-2.02703	0.042659	0.0860807
GPRIN2	4.31342	-2.25286	0.732447	-3.0758	0.00209939	0.00578043
SYNE2	2894.35	-2.25278	0.17686	-12.7377	3.65151e-37	1.91968e-35
NTN5	7.53712	-2.25111	0.553266	-4.06876	4.72641e-05	0.000171349
AC130686.1	4.46189	-2.25062	0.759685	-2.96257	0.00305078	0.00813046
AXDND1	2.78489	-2.2504	1.05602	-2.13102	0.0330873	0.0689158
HIST2H2BC	219.056	-2.24935	0.299397	-7.51294	5.78123e-14	5.6021e-13
ASPM	389.527	-2.24923	0.252781	-8.89797	5.68792e-19	8.35328e-18
RNASE4	1.40749	-2.2471	1.1151	-2.01516	0.0438877	0.0882561
RBMXP4	2.07779	-2.24689	1.115	-2.01514	0.04389	0.0882561
RNF128	14.4621	-2.24546	0.48783	-4.60295	4.16549e-06	1.73696e-05
AL590399.1	2.95701	-2.24503	1.03856	-2.16167	0.0306436	0.0644008
AC096733.2	8.4215	-2.24402	0.521302	-4.30465	1.67253e-05	6.4306e-05
DUX4L50	2.27193	-2.24289	1.14289	-1.96247	0.0497072	0.0983348
BCHE	3.85429	-2.24019	0.847304	-2.6439	0.00819561	0.019973
MIR181A2HG	2.56604	-2.23887	0.834905	-2.68159	0.00732733	0.0180455
SOCS3	22.8202	-2.23729	0.616225	-3.63064	0.000282716	0.000908664
SNHG18	5.63352	-2.23486	0.66833	-3.34395	0.000825934	0.00245019
HIST1H2BH	19.7043	-2.23467	0.459063	-4.86789	1.12795e-06	5.06004e-06
INHA	8.30097	-2.23361	0.535577	-4.17047	3.03974e-05	0.000112982
GUCY1B2	3.80478	-2.23293	0.73973	-3.01857	0.00253967	0.00686525
TNFRSF14	37.0855	-2.23152	0.254903	-8.75442	2.05162e-18	2.87865e-17
AC104836.1	4.07528	-2.22471	0.805741	-2.76107	0.00576128	0.0145369
CPO	2.79101	-2.22159	0.949823	-2.33895	0.0193378	0.0430129
ZNF843	12.2344	-2.22145	0.562738	-3.94757	7.89474e-05	0.000277257
SLIT1	2.10267	-2.21952	1.06496	-2.08414	0.0371475	0.0763541
ZNF608	240.367	-2.21781	0.206243	-10.7534	5.71456e-27	1.54718e-25
XKR3	4.23738	-2.21542	0.772908	-2.86634	0.00415248	0.0107788
ABCA1	3.13873	-2.21271	0.708049	-3.12508	0.0017776	0.00497085
RNF150	113.284	-2.21263	0.382777	-5.78046	7.44952e-09	4.3712e-08
FILIP1	4.71529	-2.2116	0.912422	-2.42388	0.0153556	0.035018
BCL6	641.502	-2.21086	0.179499	-12.3168	7.35386e-35	3.24915e-33
RPS4XP16	9.33099	-2.2107	0.494726	-4.46853	7.87584e-06	3.17203e-05
ZDHHC11B	3.8599	-2.20862	0.889454	-2.48312	0.0130237	0.0302406
AP001542.3	8.50869	-2.20817	0.57465	-3.84263	0.000121722	0.000414036
TCEA3	5.25254	-2.20753	0.636146	-3.47017	0.000520138	0.00160493
ZNF488	69.4048	-2.20723	0.252494	-8.74172	2.2959e-18	3.20624e-17
QPCT	2.74352	-2.20685	1.05827	-2.08534	0.0370389	0.0761534
NECTIN3-AS1	2.5791	-2.2034	0.954107	-2.30939	0.020922	0.0461315
NATD1	146.44	-2.20303	0.226085	-9.74426	1.95192e-22	3.82754e-21
LAMB4	2.84556	-2.2026	0.914657	-2.40811	0.0160352	0.0363921
AL021392.1	7.58459	-2.20254	0.603202	-3.65141	0.000260806	0.000843466
HIST1H2BJ	54.5331	-2.20047	0.629168	-3.49744	0.000469755	0.00146229
NKPD1	17.2278	-2.19568	0.481074	-4.56412	5.01587e-06	2.06953e-05
AC116535.1	4.19565	-2.19236	0.894755	-2.45024	0.0142762	0.0328087
TRMT9B	127.616	-2.18945	0.235959	-9.27895	1.7115e-20	2.85979e-19
HIST1H2BD	321.941	-2.18716	0.252777	-8.65252	5.0375e-18	6.84613e-17
AL139353.1	6.51271	-2.18677	0.717167	-3.04918	0.00229466	0.00626738
CDKN2D	39.8791	-2.18636	0.337722	-6.47386	9.55293e-11	6.80536e-10
DSEL	875.98	-2.18539	0.301498	-7.24844	4.216e-13	3.75587e-12
AC083837.2	2.20847	-2.18269	1.01411	-2.15232	0.0313724	0.0657728
AC116667.1	4.04926	-2.18169	0.891071	-2.44838	0.0143498	0.0329706
C2orf74	4.65353	-2.18052	0.733332	-2.97345	0.00294477	0.00786913
THEMIS2	96.2843	-2.18025	0.355769	-6.12828	8.88339e-10	5.76116e-09
SLC2A1-AS1	2.75229	-2.17719	0.826914	-2.63291	0.00846575	0.0205522
AC019097.1	3.35216	-2.17679	0.86457	-2.51777	0.01181	0.0276958
NALT1	10.2582	-2.17673	0.456634	-4.76692	1.87067e-06	8.18161e-06
C19orf38	4.29969	-2.17656	0.807868	-2.6942	0.00705571	0.0174282
AC115989.1	2.75338	-2.17629	1.00918	-2.1565	0.0310444	0.0651707
LINC02352	3.036	-2.17536	0.813913	-2.67271	0.00752403	0.0184948
TMEM61	8.87589	-2.17457	0.473635	-4.59124	4.40615e-06	1.83143e-05
ALDH8A1	3.90657	-2.17055	0.848689	-2.55753	0.0105418	0.025047
CBX7	96.4307	-2.16893	0.247705	-8.7561	2.02131e-18	2.84188e-17
AC136475.2	1.89685	-2.16677	1.05517	-2.05348	0.0400263	0.0815928
LINC02009	24.4406	-2.16548	0.319792	-6.77153	1.27431e-11	9.92961e-11
FZD2	141.298	-2.16378	0.17838	-12.1302	7.31019e-34	3.03607e-32
CYP4F35P	2.84659	-2.16361	0.907252	-2.3848	0.0170884	0.0385464
ANKRD1	2.78017	-2.16315	0.94012	-2.30093	0.0213956	0.0470111
GLYATL2	4.35191	-2.15748	0.894102	-2.41302	0.0158211	0.0359689
BNC2	32.6436	-2.15733	0.337769	-6.38698	1.69195e-10	1.1743e-09
AC011451.1	4.2897	-2.1567	1.01505	-2.12472	0.03361	0.0698655
ACACB	94.5869	-2.1567	0.192767	-11.1881	4.66312e-29	1.43458e-27
AC063944.1	3.39624	-2.15403	0.728544	-2.95662	0.00311031	0.0082753
MAK	4.32457	-2.14952	1.05736	-2.03291	0.0420612	0.0850729
JMJD1C-AS1	6.53885	-2.14918	0.768346	-2.79715	0.00515558	0.0131334
PSD	11.4481	-2.14864	0.456423	-4.70756	2.50696e-06	1.07761e-05
PDCD4-AS1	3.67779	-2.14537	0.779793	-2.75121	0.00593761	0.0149365
AC074212.1	18.2883	-2.14466	0.354808	-6.04456	1.49815e-09	9.48494e-09
AL590004.3	65.926	-2.1444	0.340232	-6.30274	2.92422e-10	1.98057e-09
BST1	4.41376	-2.1432	0.878103	-2.44072	0.014658	0.0336155
LINC01301	11.9517	-2.14198	0.530364	-4.0387	5.37488e-05	0.000193005
DCLK2	7.88621	-2.14137	0.644192	-3.32412	0.000886971	0.00261594
LIFR	444.852	-2.14135	0.200601	-10.6747	1.33663e-26	3.5046e-25
PPARGC1A	85.1714	-2.14029	0.259028	-8.26277	1.42331e-16	1.68701e-15
RAB3A	28.9511	-2.13943	0.338968	-6.31159	2.76181e-10	1.87546e-09
LINC02569	2.29707	-2.13711	0.880512	-2.42713	0.0152189	0.0347292
TRABD2B	18.2752	-2.13703	0.383337	-5.5748	2.47816e-08	1.36793e-07
GCHFR	5.15169	-2.13696	0.752413	-2.84014	0.00450936	0.0116252
AARD	61.6223	-2.13618	0.244793	-8.72648	2.62726e-18	3.65668e-17
CFAP57	8.91028	-2.13394	0.692832	-3.08002	0.00206984	0.00570737
TINCR	96.6969	-2.13251	0.745588	-2.86018	0.00423401	0.0109781
GOLGA8R	12.8582	-2.131	0.48881	-4.35956	1.30325e-05	5.09377e-05
LIFR-AS1	4.58884	-2.13006	0.66853	-3.18619	0.00144161	0.00410596
ST7-AS1	6.91725	-2.12845	0.60097	-3.5417	0.000397564	0.00125088
ARIH2OS	16.0928	-2.12842	0.398782	-5.3373	9.43421e-08	4.86735e-07
TMEM56	114.347	-2.12621	0.205773	-10.3328	5.00724e-25	1.16309e-23
RIBC1	4.96199	-2.12599	0.703147	-3.02354	0.00249834	0.00676674
AP002364.1	6.75133	-2.1246	0.741258	-2.8662	0.00415429	0.0107822
INPP5J	9.74546	-2.11933	0.460709	-4.60014	4.22197e-06	1.75839e-05
LINC01176	4.23863	-2.11808	0.753446	-2.81118	0.00493595	0.0126263
SLC29A4	14.6116	-2.11637	0.422885	-5.00461	5.59746e-07	2.61382e-06
SCN3B	21.8958	-2.11524	0.446508	-4.73728	2.16604e-06	9.38059e-06
OMD	13.4257	-2.11471	0.568204	-3.72175	0.000197848	0.000651937
RNF152	226.531	-2.1134	0.209823	-10.0723	7.32595e-24	1.58966e-22
AL031118.1	14.318	-2.11277	0.460893	-4.58407	4.56003e-06	1.89084e-05
AC063944.2	5.33409	-2.11237	0.610762	-3.45858	0.000543037	0.00166815
HPGD	137.248	-2.11191	0.281547	-7.50109	6.3288e-14	6.11274e-13
LMO3	5.39378	-2.11091	0.626378	-3.37003	0.000751603	0.00224476
CYBRD1	2132.65	-2.1109	0.148611	-14.2042	8.62395e-46	7.62064e-44
AC026150.1	10.0581	-2.10765	0.526459	-4.00344	6.24274e-05	0.0002224
AL354920.1	38.7777	-2.10726	0.311241	-6.77052	1.28321e-11	9.98827e-11
KLHDC1	4.66249	-2.10692	0.854639	-2.46527	0.0136909	0.0315935
LINC00682	8.23998	-2.10688	0.53974	-3.90352	9.48053e-05	0.000328779
AC073195.1	3.06563	-2.10639	0.953918	-2.20815	0.0272341	0.0581236
AC131009.4	4.4034	-2.10609	0.901067	-2.33733	0.0194218	0.043149
LSMEM1	17.821	-2.10125	0.523429	-4.01439	5.95986e-05	0.00021287
HPX	2.49463	-2.09982	0.901707	-2.32872	0.0198739	0.0440514
DOC2GP	2.73549	-2.09887	0.891939	-2.35315	0.018615	0.0416103
PCDHGA10	35.8563	-2.09783	0.319131	-6.57357	4.91238e-11	3.62253e-10
KRT17P6	2.26381	-2.09608	1.064	-1.97	0.0488382	0.0968278
PLIN4	31.3188	-2.09575	0.299376	-7.00041	2.55214e-12	2.11653e-11
AK3P5	3.25649	-2.09306	1.04773	-1.99771	0.0457482	0.0914376
FPGT-TNNI3K	4.47169	-2.09149	0.861541	-2.42762	0.0151984	0.0346939
FAM21FP	4.33603	-2.09125	0.812122	-2.57504	0.0100228	0.0239536
WNT11	2.08984	-2.09025	1.06365	-1.96517	0.0493941	0.0977899
LINC00324	15.3665	-2.08835	0.391118	-5.33945	9.32315e-08	4.81484e-07
CNR1	22.2177	-2.08647	0.571853	-3.64862	0.000263655	0.000852018
HOGA1	25.6736	-2.08624	0.468483	-4.45318	8.46089e-06	3.38293e-05
KLHL24	665.452	-2.08491	0.156084	-13.3576	1.06918e-40	6.91672e-39
TMPRSS3	18.4921	-2.08455	0.348783	-5.97664	2.27792e-09	1.41457e-08
AL449106.1	4.19556	-2.08427	0.715377	-2.91352	0.00357374	0.00938684
ARMC12	5.58712	-2.08367	0.755641	-2.75749	0.00582463	0.0146825
C1QTNF6	72.2441	-2.08363	0.278288	-7.48732	7.02955e-14	6.75188e-13
PRR31	3.02037	-2.08347	0.908297	-2.29382	0.021801	0.047841
GUSBP2	7.06829	-2.08336	0.66127	-3.15054	0.00162969	0.00459251
FSBP	4.26272	-2.08233	0.691269	-3.01233	0.00259254	0.00699813
PLA2G6	79.8216	-2.07894	0.282422	-7.36112	1.82375e-13	1.68545e-12
ST6GALNAC5	18.3566	-2.0766	0.348859	-5.95254	2.64015e-09	1.6288e-08
AL354696.2	10.39	-2.07642	0.573615	-3.61988	0.00029474	0.000944824
EPOR	16.3705	-2.07571	0.360251	-5.76185	8.31991e-09	4.85585e-08
CLDN16	4.805	-2.07328	0.722727	-2.86869	0.00412172	0.0107083
AC097478.1	293.378	-2.07179	0.425148	-4.87311	1.09856e-06	4.93354e-06
AL359504.2	13.8027	-2.0694	0.498897	-4.14796	3.35454e-05	0.000123973
ALPP	57.0138	-2.06251	0.643949	-3.20291	0.00136046	0.00389028
CDH26	12.179	-2.06178	0.549252	-3.75381	0.000174169	0.000579058
AC005256.1	22.6265	-2.06051	0.331426	-6.21712	5.06349e-10	3.35402e-09
AC087477.2	3.03995	-2.05957	0.958647	-2.14841	0.0316809	0.0662789
HID1	21.2443	-2.0592	0.341114	-6.03668	1.57316e-09	9.92653e-09
DICER1-AS1	43.2411	-2.05694	0.284917	-7.21943	5.22053e-13	4.61907e-12
PARD3B	194.815	-2.0552	0.192288	-10.6882	1.1565e-26	3.04769e-25
AL391684.1	35.9245	-2.0524	0.369418	-5.55578	2.76378e-08	1.51752e-07
MKRN2OS	31.1035	-2.05197	0.28893	-7.10198	1.22978e-12	1.05136e-11
ERMAP	149.736	-2.04987	0.173694	-11.8016	3.82753e-32	1.44252e-30
AC087386.1	2.29305	-2.04882	1.00577	-2.03707	0.0416434	0.0843675
SLC7A7	11.9142	-2.04818	0.54351	-3.76844	0.000164274	0.000548531
ERICH2	8.15389	-2.04684	0.511395	-4.00245	6.26889e-05	0.000223178
AC087741.3	11.9903	-2.04598	0.438393	-4.66699	3.05642e-06	1.29901e-05
MAOA	1781.35	-2.04577	0.177811	-11.5053	1.24046e-30	4.23674e-29
CLIC3	156.394	-2.04479	0.225824	-9.05482	1.36795e-19	2.1011e-18
GIMAP2	2.11054	-2.04199	1.03981	-1.96382	0.0495514	0.0980546
IMPG2	4.77337	-2.0415	0.641955	-3.18013	0.00147211	0.00418477
SDC2	15.6289	-2.03806	0.46623	-4.37136	1.23478e-05	4.84165e-05
HOXC-AS1	23.2607	-2.03735	0.35081	-5.80757	6.33871e-09	3.76085e-08
ADGRD1	1.77903	-2.03467	1.03161	-1.97233	0.0485714	0.0963817
CEBPB-AS1	6.05812	-2.03355	0.932884	-2.17985	0.0292687	0.0619628
TTC28	3.43832	-2.03291	0.866992	-2.34479	0.019038	0.0424211
AC080080.1	7.40471	-2.03203	0.719883	-2.82273	0.00476165	0.0122286
AC002075.2	2.64108	-2.03116	0.915084	-2.21965	0.0264426	0.0566089
AL591686.1	7.37888	-2.03081	0.605271	-3.3552	0.000793065	0.00236078
SGPP2	1333.69	-2.02981	0.161006	-12.607	1.93155e-36	9.64197e-35
LOH12CR2	4.89089	-2.02872	0.662113	-3.06402	0.00218388	0.00599476
BCL2L10	1.91406	-2.02866	0.937359	-2.16423	0.0304467	0.0640649
SATB1	14.2655	-2.02839	0.488127	-4.15545	3.24648e-05	0.000120257
ETNK2	597.812	-2.02783	0.16045	-12.6384	1.29665e-36	6.59957e-35
GPR143	2.88155	-2.02551	0.94473	-2.14401	0.0320322	0.0669263
MTTP	2.8338	-2.02478	0.894793	-2.26285	0.023645	0.0513449
APLP1	10.491	-2.02374	0.529195	-3.82418	0.000131209	0.000443977
SMAD6	5.64595	-2.02365	0.662923	-3.05262	0.00226851	0.00620085
AC006511.3	4.77516	-2.02314	0.759261	-2.66462	0.00770756	0.0188789
GTF2IRD2P1	2.48219	-2.02186	0.866016	-2.33467	0.0195606	0.0434294
RPL7P1	3.03953	-2.02158	0.923507	-2.18903	0.0285948	0.0606847
AC016355.1	8.07065	-2.02056	0.610555	-3.30938	0.000935028	0.00274664
OTULINL	13.7125	-2.0182	0.61191	-3.2982	0.000973064	0.00285083
AL022345.4	3.17916	-2.01775	0.927617	-2.1752	0.0296151	0.0626068
AC068446.1	15.8311	-2.01761	0.485369	-4.15686	3.22658e-05	0.000119627
COL9A2	3.60943	-2.0164	0.792827	-2.5433	0.010981	0.0259333
CYP2E1	3.98891	-2.01558	1.03113	-1.95473	0.0506148	0.0998354
CCDC170	4.07844	-2.01553	0.929632	-2.1681	0.0301514	0.0635208
ADGRL3	71.0018	-2.01366	0.355446	-5.66518	1.46874e-08	8.32422e-08
AC239804.1	10.3898	-2.01263	0.42148	-4.77516	1.79568e-06	7.87134e-06
AC084018.2	4.1648	-2.01189	0.865222	-2.32529	0.0200566	0.044393
TEF	80.7948	-2.0111	0.45699	-4.40076	1.07872e-05	4.26276e-05
AP000695.2	3.55603	-2.0098	0.942886	-2.13154	0.0330447	0.0688547
FAM171A2	23.0115	-2.00902	0.42915	-4.68139	2.8494e-06	1.216e-05
AC110285.7	8.89806	-2.00777	0.535671	-3.74814	0.000178153	0.000591168
TGFBR3	604.641	-2.00757	0.311995	-6.43461	1.23791e-10	8.72884e-10
CFAP61	6.52061	-2.00463	0.616178	-3.25332	0.00114063	0.00330538
MST1	129.758	-2.0016	0.212937	-9.39996	5.45857e-21	9.46973e-20
KLHDC7A	2.08381	-2.00116	0.968569	-2.0661	0.0388194	0.0793819
PQLC2L	9.86213	-2.00032	0.559466	-3.57541	0.000349681	0.00110778
CATSPERG	9.78575	-1.99744	0.581344	-3.4359	0.000590596	0.00180304
TJP3	82.3084	-1.99688	0.26969	-7.40436	1.31781e-13	1.23659e-12
FN3K	30.4502	-1.99288	0.35106	-5.67677	1.37265e-08	7.80305e-08
BAIAP3	15.596	-1.99185	0.485275	-4.10457	4.05059e-05	0.000147881
PHF1	333.567	-1.99101	0.20341	-9.78817	1.26566e-22	2.49836e-21
PLA2G4C	4.78421	-1.98991	0.695671	-2.86042	0.00423085	0.0109713
MYO15B	53.4444	-1.98875	0.279158	-7.12409	1.0477e-12	9.0239e-12
YPEL2	129.657	-1.98817	0.172201	-11.5456	7.76779e-31	2.68843e-29
BTG1	2485.53	-1.98623	0.185733	-10.694	1.08577e-26	2.86859e-25
PCDHGB7	11.1577	-1.98606	0.477871	-4.15606	3.23787e-05	0.000119985
PCBP3	45.1905	-1.98491	0.343822	-5.77308	7.78353e-09	4.55526e-08
CAPN6	15.457	-1.98284	0.405432	-4.89069	1.00482e-06	4.54205e-06
RASGRF2	4.36763	-1.98163	0.782026	-2.53397	0.011278	0.0265833
MLLT3	32.1435	-1.981	0.260258	-7.6117	2.70519e-14	2.69171e-13
CARF	103.309	-1.98006	0.23154	-8.55168	1.21313e-17	1.59645e-16
DOCK8	313.697	-1.97984	0.127131	-15.5733	1.10636e-54	1.59547e-52
LINC01089	58.1568	-1.97971	0.24667	-8.02573	1.00924e-15	1.12194e-14
COX6B2	5.4	-1.9768	0.70309	-2.81159	0.0049298	0.0126152
HRNR	26.6031	-1.97669	0.371546	-5.32016	1.03677e-07	5.32249e-07
COL2A1	29.0283	-1.97529	0.32764	-6.02883	1.6515e-09	1.03956e-08
PBK	103.852	-1.97514	0.346474	-5.7007	1.19316e-08	6.82189e-08
ANGPT1	146.732	-1.9742	0.718498	-2.74768	0.0060018	0.0150888
CBLN3	13.7793	-1.97335	0.392792	-5.02391	5.06305e-07	2.38087e-06
OTUD7A	20.9773	-1.97191	0.339439	-5.80931	6.27296e-09	3.72609e-08
FAM43A	109.233	-1.97084	0.19613	-10.0486	9.31877e-24	1.99499e-22
CASC1	3.65037	-1.97021	0.836851	-2.35431	0.018557	0.0415164
AP001160.3	6.15982	-1.97019	0.774434	-2.54403	0.010958	0.0258938
AC133785.1	6.04976	-1.96907	0.631866	-3.11627	0.00183152	0.00510995
MAST1	14.0262	-1.96903	0.434412	-4.53262	5.82567e-06	2.38141e-05
SYNE1	244.204	-1.96756	0.154231	-12.7572	2.84303e-37	1.50608e-35
WBP1	83.559	-1.96548	0.299962	-6.55242	5.66122e-11	4.14969e-10
LDB3	5.50024	-1.96511	0.716469	-2.74277	0.00609236	0.0152905
LPXN	40.4963	-1.96494	0.321	-6.12132	9.2803e-10	5.99051e-09
AP005264.1	2.01558	-1.96491	0.862985	-2.27688	0.0227937	0.0497826
PLD1	227.288	-1.96311	0.169757	-11.5643	6.25216e-31	2.18206e-29
PRX	121.907	-1.96219	0.208465	-9.41258	4.84094e-21	8.42641e-20
TCP11L2	66.7974	-1.96092	0.27638	-7.09502	1.29337e-12	1.10436e-11
AP006284.1	15.3952	-1.96089	0.426218	-4.60067	4.21128e-06	1.75464e-05
CACNB2	38.9161	-1.95994	0.306476	-6.39508	1.60461e-10	1.11779e-09
TLX2	5.04813	-1.95882	0.654468	-2.993	0.00276251	0.0074251
SCHIP1	5.9218	-1.95863	0.598596	-3.27204	0.00106775	0.00310763
CYP4F3	6.89207	-1.9563	0.693165	-2.82227	0.00476853	0.0122432
SHOX2	58.5054	-1.95521	0.235739	-8.29396	1.09541e-16	1.31639e-15
UNC5B-AS1	11.0589	-1.95505	0.403446	-4.84589	1.26046e-06	5.62286e-06
HAS1	3.86157	-1.95501	0.778504	-2.51124	0.0120306	0.028156
IQCN	11.1636	-1.95463	0.546821	-3.57454	0.000350845	0.00111095
TENT5B	482.697	-1.95389	0.141743	-13.7848	3.14665e-43	2.35896e-41
MRVI1	12.8715	-1.95322	0.381666	-5.11761	3.09431e-07	1.49608e-06
PLCD1	76.1747	-1.94908	0.192334	-10.1339	3.90946e-24	8.59089e-23
ANKRD65	12.3462	-1.94786	0.425823	-4.57435	4.77701e-06	1.97687e-05
AP000845.1	4.39256	-1.94774	0.902222	-2.15882	0.0308638	0.064844
RAB24	53.7735	-1.94613	0.283445	-6.86599	6.60317e-12	5.2739e-11
AC079610.2	2.56835	-1.94391	0.856075	-2.27072	0.0231637	0.0504422
SEC14L5	5.66819	-1.94372	0.658626	-2.95117	0.00316569	0.0084065
ENPP1	67.4589	-1.9429	0.266842	-7.28109	3.31142e-13	2.98848e-12
PCDHA7	2.01089	-1.94234	0.993897	-1.95427	0.0506692	0.0999048
MSLNL	33.8232	-1.94233	0.337253	-5.75927	8.44781e-09	4.92635e-08
HIST1H2BC	115.672	-1.94143	0.364837	-5.32135	1.03002e-07	5.28914e-07
WWC2-AS2	8.89217	-1.93984	0.540017	-3.59219	0.000327909	0.00104358
SLC16A12	2.51048	-1.93903	0.927683	-2.09019	0.0366009	0.0753649
PCDHA4	11.0427	-1.93507	0.519963	-3.72155	0.000198	0.000652336
KLF15	76.7852	-1.93401	0.563342	-3.4331	0.000596724	0.00181908
DGCR6	23.1999	-1.93391	0.297929	-6.49119	8.51632e-11	6.11726e-10
BNIPL	14.9351	-1.93389	0.40771	-4.7433	2.10265e-06	9.11559e-06
NWD1	97.0962	-1.93275	0.244854	-7.8935	2.93823e-15	3.16141e-14
PRKN	38.8866	-1.93078	0.314772	-6.13388	8.57588e-10	5.56869e-09
GAS6-AS1	31.6324	-1.92951	0.643152	-3.00008	0.00269908	0.0072659
ATP1B1	789.732	-1.92878	0.176062	-10.9551	6.27794e-28	1.81066e-26
ROBO2	3.11874	-1.92876	0.903393	-2.13502	0.0327598	0.0683
AL683813.1	16.4252	-1.92857	0.41881	-4.60489	4.12689e-06	1.72259e-05
AC026801.2	9.57845	-1.92582	0.532592	-3.61593	0.000299267	0.000957856
LINC00598	30.3912	-1.92496	0.479244	-4.01667	5.90266e-05	0.000211008
RASA4CP	5.85019	-1.92113	0.732018	-2.62443	0.00867931	0.0210235
AC021491.4	2.39064	-1.91978	0.937827	-2.04705	0.0406529	0.0826538
MST1P2	20.7848	-1.91978	0.388183	-4.94555	7.59304e-07	3.48766e-06
ARMH1	7.47116	-1.91762	0.517895	-3.70271	0.000213308	0.000698668
NFYB	460.874	-1.91752	0.139288	-13.7666	4.05019e-43	2.99311e-41
AC006213.1	5.51996	-1.91649	0.753108	-2.54477	0.0109348	0.0258425
AC243732.1	3.39994	-1.9157	0.864101	-2.21699	0.0266239	0.0569442
TLCD2	114.951	-1.91494	0.224941	-8.51305	1.69416e-17	2.18651e-16
NFE2	3.35901	-1.9146	0.808453	-2.36822	0.0178738	0.040131
LINC01451	6.84953	-1.91329	0.601248	-3.1822	0.00146161	0.00415891
ULK1	597.681	-1.91176	0.129971	-14.7092	5.62778e-49	5.99315e-47
SYTL3	26.3081	-1.90842	0.298677	-6.38958	1.66343e-10	1.15567e-09
ADH6	3.0176	-1.90827	0.879613	-2.16944	0.030049	0.063338
CCDC80	940.075	-1.9077	0.606834	-3.1437	0.00166827	0.00469103
LMNTD2	52.7167	-1.90747	0.223078	-8.5507	1.22341e-17	1.60896e-16
NAALADL2	16.1761	-1.90711	0.530953	-3.59186	0.00032832	0.00104473
ALDH6A1	558.65	-1.9055	0.234716	-8.11833	4.72626e-16	5.37195e-15
AL109976.1	12.633	-1.90173	0.443119	-4.2917	1.77314e-05	6.79105e-05
PPP1R32	9.97908	-1.90023	0.521587	-3.64317	0.000269303	0.000868512
CACNA2D3	46.7354	-1.89943	0.527859	-3.59837	0.000320213	0.00102018
LRP1	1441.69	-1.8986	0.159544	-11.9001	1.1816e-32	4.56929e-31
UNC5C	6.74767	-1.89781	0.62846	-3.01978	0.00252957	0.0068406
AL645933.2	14.5661	-1.89778	0.384637	-4.93395	8.05828e-07	3.68993e-06
AC092802.1	3.98059	-1.89662	0.798084	-2.37647	0.0174792	0.0393253
GSTA4	140.534	-1.89616	0.229152	-8.27468	1.28804e-16	1.53368e-15
NTF4	54.7122	-1.89336	0.242028	-7.8229	5.16195e-15	5.45512e-14
APH1B	99.3586	-1.89163	0.195783	-9.66184	4.37946e-22	8.35113e-21
WFDC21P	78.3453	-1.89145	0.24562	-7.70071	1.35313e-14	1.3842e-13
COL28A1	130.832	-1.88955	0.501929	-3.76457	0.000166836	0.00055646
LINC01315	22.6141	-1.88891	0.308357	-6.12573	9.02692e-10	5.84148e-09
DNAJC27-AS1	9.34756	-1.88694	0.511054	-3.69224	0.000222283	0.00072589
PCDHB15	5.21139	-1.8853	0.758642	-2.4851	0.0129514	0.0300972
AC068522.1	3.08506	-1.88409	0.926061	-2.03452	0.0418989	0.0848106
AC009812.1	4.85549	-1.88038	0.774202	-2.42879	0.0151492	0.0346082
TMEM232	11.3846	-1.88013	0.488961	-3.84515	0.000120477	0.000409934
VWA7	26.0383	-1.87963	0.306109	-6.1404	8.23159e-10	5.35518e-09
CYP4F12	3.37037	-1.87954	0.875725	-2.14627	0.0318517	0.0665626
THAP12P3	9.89284	-1.87939	0.737517	-2.54827	0.0108258	0.0256251
TMEM86A	11.0698	-1.87867	0.577224	-3.25466	0.00113527	0.00329167
CA14	11.7696	-1.87823	0.468264	-4.01104	6.04511e-05	0.000215655
GHET1	10.6146	-1.87757	0.587819	-3.19414	0.0014025	0.00400279
HIVEP3	148.65	-1.87624	0.251419	-7.4626	8.48344e-14	8.05888e-13
KAZALD1	42.094	-1.87544	0.269453	-6.96017	3.39862e-12	2.77967e-11
SPOCK2	11.7596	-1.87509	0.506248	-3.70388	0.000212323	0.00069566
PRSS16	222.393	-1.87502	0.151227	-12.3988	2.65373e-35	1.20585e-33
SPOCK1	476.905	-1.87452	0.155992	-12.0168	2.89985e-33	1.15582e-31
LINC00622	3.13418	-1.87337	0.958568	-1.95434	0.0506605	0.099897
PLEKHH2	26.9693	-1.87313	0.455246	-4.11455	3.87942e-05	0.000142031
APBB1	7.86957	-1.87202	0.532857	-3.51318	0.000442771	0.00138452
ZC3H6	360.522	-1.87055	0.155528	-12.0271	2.56036e-33	1.02642e-31
AC017104.4	5.18144	-1.86998	0.858622	-2.17788	0.0294148	0.0622214
MYRIP	3.33014	-1.86886	0.818675	-2.28279	0.0224427	0.0490728
KCNMB4	3.99077	-1.86733	0.938487	-1.98973	0.0466212	0.0930185
C17orf113	17.6773	-1.86594	0.369412	-5.0511	4.39265e-07	2.08315e-06
B3GNT8	4.31474	-1.86446	0.722963	-2.57892	0.00991109	0.023714
TOGARAM2	4.82115	-1.86434	0.680411	-2.74002	0.00614352	0.0154059
CNNM2	175.82	-1.86349	0.185466	-10.0476	9.41025e-24	2.00836e-22
AP005329.2	5.39817	-1.86286	0.643971	-2.89277	0.00381863	0.00997454
LINC01569	41.2942	-1.86242	0.295908	-6.29391	3.09569e-10	2.09329e-09
AL023754.1	68.2143	-1.86107	0.263574	-7.06092	1.65404e-12	1.39682e-11
CALML3	3.65353	-1.8594	0.82779	-2.24623	0.0246894	0.0532731
CTF1	28.696	-1.85879	0.29378	-6.32713	2.49767e-10	1.70614e-09
CHN1	101.151	-1.85772	0.16664	-11.1481	7.31807e-29	2.2185e-27
PPM1H	12.3117	-1.85719	0.431598	-4.30307	1.68449e-05	6.47421e-05
PLAC8	37.3237	-1.85614	0.212796	-8.72262	2.71828e-18	3.76569e-17
CYP4F29P	5.92913	-1.85597	0.832665	-2.22895	0.0258174	0.0553961
TRIM17	11.0961	-1.8556	0.481058	-3.85733	0.000114635	0.000391659
LINC01786	2.66442	-1.85424	0.810792	-2.28695	0.0221989	0.0486114
CHST2	413.879	-1.85256	0.232078	-7.98247	1.43429e-15	1.58175e-14
H1FX-AS1	11.066	-1.85226	0.490293	-3.77787	0.000158174	0.000529439
PCDHB10	18.189	-1.85117	0.471739	-3.92415	8.70377e-05	0.000303769
SPATA25	3.47015	-1.8511	0.6767	-2.73548	0.00622898	0.0155957
PAIP2B	191.031	-1.84997	0.17703	-10.45	1.46486e-25	3.53712e-24
PRKAR2A-AS1	17.7983	-1.84787	0.362029	-5.1042	3.32201e-07	1.60169e-06
APOBEC3H	11.1706	-1.84686	0.528629	-3.49369	0.000476403	0.00148121
KLF9	322.925	-1.84502	0.202516	-9.11049	8.20117e-20	1.28436e-18
DND1P1	4.44912	-1.84457	0.829133	-2.2247	0.0261016	0.0559367
LTC4S	60.2614	-1.84444	0.218226	-8.45198	2.8641e-17	3.62216e-16
SIDT1	5.80856	-1.84273	0.754055	-2.44376	0.0145352	0.0333694
SDAD1P1	25.4999	-1.8413	0.328344	-5.60785	2.04859e-08	1.14204e-07
AC008115.3	4.64211	-1.84125	0.847445	-2.17271	0.0298022	0.0629296
FRMPD1	10.9039	-1.83905	0.432816	-4.24903	2.147e-05	8.13588e-05
PRR15L	54.0235	-1.83893	0.48028	-3.82886	0.000128739	0.0004364
GP1BA	18.0916	-1.83836	0.382371	-4.80778	1.52618e-06	6.74885e-06
MTSS1	488.184	-1.83774	0.198077	-9.27791	1.72833e-20	2.88277e-19
THAP8	63.512	-1.83722	0.231016	-7.9528	1.82349e-15	1.98462e-14
AC009084.2	14.8967	-1.83374	0.405413	-4.52315	6.09254e-06	2.48074e-05
AC110285.2	24.3831	-1.83296	0.363577	-5.04145	4.62006e-07	2.18493e-06
TMEM178A	10.1675	-1.83089	0.547199	-3.34593	0.000820059	0.00243415
AL360270.1	9.29741	-1.83055	0.763708	-2.39692	0.0165335	0.0373798
CREBRF	454.617	-1.82958	0.253324	-7.22226	5.11287e-13	4.52767e-12
AC008393.1	21.0693	-1.82872	0.384498	-4.75613	1.97339e-06	8.59325e-06
DNM3	22.988	-1.82788	0.335515	-5.44799	5.09431e-08	2.72089e-07
GOLGA8M	5.36618	-1.82691	0.658737	-2.77335	0.00554816	0.0140487
TMEM139	51.8289	-1.82587	0.215215	-8.48391	2.17753e-17	2.78098e-16
PDE4B	45.735	-1.82586	0.22256	-8.20388	2.32742e-16	2.72288e-15
AL161421.1	15.8861	-1.82434	0.466964	-3.90681	9.35228e-05	0.000324656
INTS6-AS1	27.938	-1.82425	0.367101	-4.96936	6.71756e-07	3.10269e-06
ANKRD24	15.247	-1.82363	0.408093	-4.46865	7.87132e-06	3.17144e-05
PNPLA2	965.237	-1.82329	0.170727	-10.6796	1.26853e-26	3.33025e-25
AC012414.5	4.97819	-1.82123	0.634855	-2.86873	0.00412122	0.0107083
CAPS	56.8203	-1.82095	0.262031	-6.94935	3.6698e-12	2.99203e-11
ARHGAP24	82.4303	-1.82034	0.215683	-8.43988	3.17665e-17	3.99796e-16
GLIPR1L2	10.471	-1.81912	0.478385	-3.80262	0.000143176	0.000481722
NUDT13	17.5529	-1.81807	0.393191	-4.62389	3.76607e-06	1.57897e-05
CKB	187.273	-1.81662	0.146439	-12.4053	2.4461e-35	1.11394e-33
DHX58	36.3958	-1.81541	0.287493	-6.31464	2.70791e-10	1.84127e-09
TMEM254-AS1	6.92606	-1.81332	0.643416	-2.81827	0.00482825	0.0123736
H1F0	2229.96	-1.81287	0.213099	-8.50714	1.78279e-17	2.29519e-16
IL17RE	320.124	-1.8119	0.216687	-8.36182	6.17573e-17	7.58847e-16
GUCY2D	2.78471	-1.81118	0.86255	-2.0998	0.0357468	0.073833
TP53INP2	146.117	-1.80862	0.205158	-8.81574	1.18898e-18	1.70044e-17
AC005225.4	8.37497	-1.80802	0.514717	-3.51265	0.000443661	0.00138688
AC009506.1	18.9953	-1.80704	0.406429	-4.44615	8.74233e-06	3.49122e-05
GDPD3	14.1428	-1.80609	0.686448	-2.63107	0.00851167	0.0206536
PJVK	26.5837	-1.8059	0.333776	-5.41051	6.28442e-08	3.31645e-07
ZBTB22	168.096	-1.80557	0.13889	-13	1.22312e-38	7.05537e-37
FOSL2	3067.7	-1.8055	0.14231	-12.687	6.97786e-37	3.62255e-35
C16orf95	6.81813	-1.80536	0.719861	-2.50793	0.0121441	0.0283832
PCDHB12	6.25078	-1.80488	0.694551	-2.59863	0.00935974	0.0225376
ZNF396	30.9225	-1.80437	0.336352	-5.36452	8.11647e-08	4.23059e-07
LETMD1	692.555	-1.8039	0.158758	-11.3625	6.42474e-30	2.08137e-28
ACVR2B-AS1	6.80482	-1.80119	0.53002	-3.39834	0.000677965	0.00204483
MIR3936HG	77.4354	-1.80054	0.274156	-6.56758	5.11403e-11	3.76189e-10
NXPH3	4.57197	-1.79999	0.780827	-2.30523	0.0211536	0.0465685
C14orf93	133.427	-1.79957	0.156462	-11.5016	1.29476e-30	4.41493e-29
SYNE4	15.5622	-1.79886	0.395288	-4.55077	5.34505e-06	2.19836e-05
NLRP3	5.46323	-1.79541	0.659639	-2.7218	0.00649269	0.0161877
ENTPD8	4.81096	-1.79528	0.622358	-2.88464	0.00391862	0.0102254
AL512329.2	2.87076	-1.79308	0.806474	-2.22336	0.0261916	0.0561063
FAAHP1	7.00325	-1.79223	0.708216	-2.53062	0.0113861	0.0268137
PBX1	467.44	-1.79157	0.167156	-10.718	8.38057e-27	2.23403e-25
VGLL3	1435.14	-1.79118	0.147408	-12.1512	5.65563e-34	2.37743e-32
CCDC183	3.57327	-1.79093	0.728634	-2.45793	0.0139739	0.0321852
HEATR4	10.0123	-1.79023	0.511758	-3.4982	0.000468413	0.00145855
DOC2A	41.054	-1.78992	0.302568	-5.91577	3.30324e-09	2.01513e-08
NEBL	980.279	-1.78973	0.197109	-9.0799	1.08671e-19	1.68911e-18
CXCR1	6.88812	-1.78936	0.762913	-2.34543	0.0190051	0.0423591
PHLDB3	128.267	-1.78847	0.184315	-9.70334	2.91792e-22	5.61571e-21
LAPTM5	962.056	-1.78804	0.181482	-9.8524	6.69278e-23	1.34153e-21
STOX2	53.5875	-1.78689	0.358372	-4.98614	6.15973e-07	2.86223e-06
HDAC5	530.952	-1.78687	0.191174	-9.34686	9.02859e-21	1.54184e-19
AL353194.1	2.64772	-1.78666	0.892315	-2.00228	0.0452547	0.0906228
ZNF821	12.3129	-1.78654	0.413096	-4.32475	1.52707e-05	5.90193e-05
GABARAPL1	338.88	-1.78469	0.177924	-10.0306	1.11784e-23	2.36386e-22
AC092140.2	3.32979	-1.78383	0.867086	-2.05727	0.0396606	0.0809268
POU6F1	57.9915	-1.78314	0.242966	-7.33905	2.15114e-13	1.97396e-12
AC068733.3	5.9649	-1.78246	0.647722	-2.75189	0.00592519	0.0149088
RPLP1P6	8.98553	-1.7812	0.489273	-3.6405	0.000272111	0.000876887
NAPSA	4.22769	-1.78118	0.724329	-2.45908	0.0139294	0.0320934
AL357033.4	9.12652	-1.78023	0.552316	-3.22321	0.00126761	0.00364688
GAS1	217.643	-1.77866	0.347265	-5.1219	3.02479e-07	1.46349e-06
PIK3CD-AS2	7.50832	-1.77792	0.690742	-2.57393	0.0100552	0.0240227
AC126773.2	7.27281	-1.77782	0.666684	-2.66667	0.0076607	0.0187796
AC008752.3	3.47176	-1.77759	0.866805	-2.05073	0.0402929	0.0820558
MEIS1	175.517	-1.7771	0.251296	-7.07173	1.53017e-12	1.29749e-11
CAPS2	26.5246	-1.77629	0.309125	-5.74617	9.12878e-09	5.2992e-08
SULF1	5.8452	-1.77543	0.748657	-2.37149	0.0177165	0.0397989
AC084018.1	9.29306	-1.77497	0.505777	-3.5094	0.000449127	0.00140186
LIN7B	17.283	-1.77445	0.339983	-5.21925	1.79648e-07	8.93333e-07
AL161725.1	4.68424	-1.77174	0.710796	-2.49262	0.0126805	0.0295206
PLXDC1	3.75295	-1.77104	0.816831	-2.16818	0.0301447	0.0635131
C1orf21	1282.41	-1.77012	0.176252	-10.0431	9.84868e-24	2.09762e-22
NRG4	17.9763	-1.76955	0.390158	-4.53548	5.74717e-06	2.35211e-05
NLGN2	270.066	-1.76943	0.163088	-10.8495	2.00444e-27	5.60972e-26
GRAMD1C	74.9731	-1.76928	0.228469	-7.74411	9.62571e-15	9.93477e-14
AC105219.3	6.91011	-1.76868	0.49246	-3.59152	0.000328761	0.00104597
AC007686.3	6.57475	-1.76834	0.577017	-3.06462	0.00217948	0.00598348
PAXIP1-AS1	106.786	-1.76783	0.292676	-6.04024	1.53886e-09	9.71894e-09
PACRG	5.01892	-1.76759	0.629904	-2.80613	0.00501412	0.0128026
MALINC1	27.3106	-1.76581	0.351304	-5.02646	4.99621e-07	2.35051e-06
WDR93	6.54615	-1.76558	0.65111	-2.71165	0.00669495	0.016646
AL590428.1	5.6389	-1.76514	0.66298	-2.66243	0.00775776	0.0189951
KLC4	150.245	-1.76362	0.15053	-11.7161	1.05468e-31	3.84238e-30
CBX3P2	15.0924	-1.75972	0.396632	-4.43665	9.13708e-06	3.63906e-05
EFHB	6.73275	-1.75888	0.627739	-2.80192	0.00507991	0.0129594
SNHG28	22.4731	-1.75832	0.350311	-5.0193	5.18594e-07	2.4359e-06
TBX2-AS1	13.09	-1.75609	0.424981	-4.13216	3.59373e-05	0.000132248
ST6GALNAC2	73.3395	-1.7545	0.365073	-4.80588	1.54076e-06	6.81043e-06
CYP46A1	7.18447	-1.7531	0.64958	-2.69882	0.00695851	0.0172127
WNK3	3.47491	-1.75164	0.793018	-2.20883	0.0271864	0.0580339
AC068446.2	6.47511	-1.75145	0.570884	-3.06795	0.0021553	0.00592101
PLEKHG6	7.80059	-1.74987	0.590236	-2.96469	0.00302984	0.00807879
NR1D2	280.973	-1.74985	0.2463	-7.10458	1.2069e-12	1.03265e-11
DQX1	129.737	-1.74905	0.196402	-8.90547	5.31596e-19	7.82916e-18
UNC5B	970.189	-1.74818	0.172043	-10.1613	2.95034e-24	6.53164e-23
TMEM8B	142.202	-1.74761	0.136232	-12.8282	1.14045e-37	6.23224e-36
MAPK10	25.257	-1.74752	0.328996	-5.31168	1.08619e-07	5.55013e-07
SEMA5B	8.99858	-1.74658	0.743223	-2.35	0.0187733	0.0419189
LRRN1	6.86192	-1.74655	0.596882	-2.92612	0.00343214	0.00905155
PROCA1	14.3993	-1.74563	0.393981	-4.43074	9.39087e-06	3.73656e-05
DIRAS1	6.96454	-1.74504	0.524322	-3.32819	0.000874124	0.00258025
CRYAB	212.373	-1.74424	0.568719	-3.06696	0.0021625	0.00593922
SLC16A8	7.58513	-1.74295	0.694404	-2.50999	0.0120734	0.0282369
CLK1	1005.83	-1.74183	0.259866	-6.70281	2.04452e-11	1.57247e-10
AL353622.1	22.5348	-1.73949	0.500466	-3.47573	0.000509457	0.00157478
VEPH1	11.8244	-1.73927	0.479496	-3.62729	0.00028641	0.000920251
AL355001.2	18.7906	-1.73916	0.387657	-4.48634	7.24575e-06	2.92848e-05
PAN2	502.606	-1.73884	0.215357	-8.07422	6.79067e-16	7.63895e-15
NONOP2	17.6232	-1.73793	0.433887	-4.00549	6.18891e-05	0.000220633
MYO15A	8.53355	-1.73792	0.518446	-3.35217	0.000801801	0.00238405
EFCAB6	7.96525	-1.73761	0.538654	-3.22584	0.00125604	0.00361711
AC026250.1	5.46821	-1.73325	0.710176	-2.4406	0.0146629	0.0336231
STAT5A	70.9902	-1.73313	0.241242	-7.18418	6.76111e-13	5.9241e-12
PYROXD2	37.7253	-1.73201	0.269075	-6.4369	1.21942e-10	8.60136e-10
AL139424.2	3.68602	-1.73001	0.804883	-2.14939	0.0316036	0.0661706
SERPINF2	23.8617	-1.7297	0.282926	-6.11361	9.74041e-10	6.26803e-09
ZSCAN31	183.772	-1.72969	0.206316	-8.38372	5.12813e-17	6.35008e-16
ENPP5	27.2583	-1.72968	0.354636	-4.87734	1.07527e-06	4.83943e-06
A2M-AS1	2.99335	-1.72905	0.784401	-2.20429	0.0275037	0.0586086
RYR1	53.7318	-1.72832	0.301641	-5.72973	1.00593e-08	5.80899e-08
PLEKHB1	12.0949	-1.72648	0.44726	-3.86013	0.000113328	0.000387768
AL109811.3	9.77686	-1.72624	0.497183	-3.47203	0.000516535	0.00159571
AC009061.2	8.06837	-1.72432	0.533174	-3.23406	0.00122042	0.0035204
HAPLN3	60.6399	-1.72111	0.254272	-6.76877	1.29885e-11	1.01057e-10
TBC1D3L	10.4262	-1.72088	0.479834	-3.5864	0.000335272	0.00106522
STARD13	460.14	-1.72032	0.171129	-10.0528	8.93209e-24	1.91814e-22
SYNPO	177.846	-1.71925	0.191388	-8.98306	2.6334e-19	3.95983e-18
FANCE	279.253	-1.71889	0.186988	-9.19252	3.83735e-20	6.23037e-19
RETREG1	137.325	-1.7188	0.1603	-10.7224	7.9893e-27	2.13247e-25
AL590560.1	36.2711	-1.71849	0.315499	-5.44689	5.12586e-08	2.73564e-07
AC087203.3	13.1959	-1.71788	0.512871	-3.34954	0.000809463	0.00240545
CCDC88B	51.1674	-1.71689	0.26269	-6.53579	6.32744e-11	4.61847e-10
MYH7B	11.661	-1.71519	0.469601	-3.65245	0.000259753	0.000840205
FP236315.1	4.97074	-1.71174	0.651634	-2.62685	0.00861801	0.0208848
ZBTB8B	6.24645	-1.71109	0.66665	-2.56669	0.0102674	0.0244706
SAT2	462.489	-1.71094	0.137785	-12.4174	2.10196e-35	9.59326e-34
GJA5	15.1192	-1.70896	0.543643	-3.14353	0.00166922	0.00469308
YTHDF3-AS1	7.05475	-1.70861	0.60834	-2.80864	0.00497515	0.0127124
GCSAM	41.0949	-1.70816	0.218592	-7.81437	5.52381e-15	5.81681e-14
PNRC1	1298.48	-1.70745	0.160005	-10.6712	1.38854e-26	3.62697e-25
NFKBIL1	226.985	-1.70668	0.1712	-9.9689	2.08533e-23	4.32175e-22
TTLL7	67.3205	-1.70632	0.264344	-6.45493	1.08266e-10	7.67849e-10
MADCAM1	8.01567	-1.706	0.527176	-3.23611	0.0012117	0.00349717
AP002026.1	26.5999	-1.70435	0.372639	-4.57372	4.79131e-06	1.98121e-05
FBXL13	5.67812	-1.70399	0.724901	-2.35065	0.0187407	0.0418642
COL27A1	21.0868	-1.70379	0.39254	-4.34041	1.42214e-05	5.52726e-05
E2F8	37.2095	-1.70245	0.648612	-2.62476	0.008671	0.0210083
CITED2	1434.73	-1.70152	0.383476	-4.43709	9.11838e-06	3.63231e-05
CD24	5463.18	-1.70097	0.303274	-5.60868	2.0388e-08	1.13719e-07
SELENBP1	305.373	-1.70048	0.365203	-4.65626	3.22012e-06	1.36495e-05
SCNN1B	826.263	-1.7003	0.295754	-5.74903	8.97589e-09	5.2138e-08
AL356599.1	47.4498	-1.70002	0.218232	-7.78996	6.703e-15	7.01585e-14
ANG	33.8288	-1.69969	0.2774	-6.12721	8.94324e-10	5.79455e-09
ZNF630	5.3059	-1.69789	0.665457	-2.55146	0.0107272	0.0254281
BX322234.1	3.08365	-1.6974	0.790353	-2.14765	0.0317412	0.0663851
RBM43	196.125	-1.69668	0.191209	-8.87341	7.09419e-19	1.03092e-17
AC009950.1	3.83682	-1.69563	0.704096	-2.40824	0.0160296	0.0363873
LRRC17	5.31899	-1.69541	0.660699	-2.56609	0.0102851	0.0245089
TMEM229B	15.4253	-1.6954	0.356239	-4.75916	1.94396e-06	8.48251e-06
NMRAL2P	172.124	-1.69478	0.689601	-2.45762	0.0139861	0.0322062
AC036176.1	5.79843	-1.69405	0.551551	-3.07144	0.0021303	0.00586087
CCDC110	9.02239	-1.69404	0.573916	-2.95172	0.00316007	0.00839586
AC004835.1	4.82077	-1.69331	0.85558	-1.97913	0.0478013	0.0950351
KCND1	9.66073	-1.69183	0.529689	-3.194	0.00140315	0.00400409
CCDC136	7.8285	-1.69078	0.566446	-2.98489	0.00283682	0.00761202
CATSPERB	6.08166	-1.69075	0.70413	-2.40119	0.0163419	0.036987
AC005479.1	3.31269	-1.69006	0.813571	-2.07733	0.0377709	0.0774974
CASC15	11.0369	-1.68794	0.47746	-3.53526	0.000407379	0.00127924
USH1G	2.79172	-1.68785	0.839513	-2.01052	0.0443766	0.0890878
HEXIM2	11.3142	-1.68521	0.485485	-3.47118	0.00051818	0.00160008
P2RX6	2.88037	-1.68512	0.749402	-2.24862	0.0245365	0.0530036
ABCC2	176.658	-1.68512	0.178444	-9.44341	3.60846e-21	6.36106e-20
FOLR1	23.5849	-1.68496	0.403889	-4.17183	3.02162e-05	0.000112349
PCP2	3.94904	-1.68474	0.723052	-2.33005	0.0198037	0.0439223
AL606760.1	11.0047	-1.68421	0.482411	-3.49123	0.000480806	0.00149333
MIR29B2CHG	160.936	-1.68415	0.227191	-7.41292	1.23552e-13	1.16094e-12
NYAP1	5.29788	-1.68412	0.570439	-2.95233	0.00315388	0.00838047
GLUL	17587.8	-1.684	0.102635	-16.4076	1.68766e-60	3.43587e-58
SORT1	1105.6	-1.68273	0.129026	-13.0417	7.0824e-39	4.11969e-37
TOX2	24.0838	-1.6826	0.415887	-4.0458	5.21456e-05	0.000187735
RASSF4	5.70041	-1.68228	0.589487	-2.8538	0.00432003	0.0111802
ZMYND10	4.81501	-1.68176	0.670316	-2.50891	0.0121104	0.0283171
FAM184A	22.1962	-1.68174	0.369333	-4.55345	5.27722e-06	2.17133e-05
PBXIP1	837.041	-1.67973	0.090785	-18.5023	1.97817e-76	1.02697e-73
MFSD4A	45.9781	-1.67906	0.337834	-4.97009	6.6923e-07	3.09171e-06
FAM225B	7.51052	-1.67817	0.779485	-2.15293	0.0313243	0.0656853
PROB1	37.5285	-1.67702	0.315519	-5.31511	1.06596e-07	5.45886e-07
SOCS1	43.7912	-1.67694	0.502741	-3.33559	0.000851172	0.00251823
DSG3	5154.54	-1.67687	0.34242	-4.8971	9.72608e-07	4.40698e-06
SHLD2P3	6.96332	-1.67635	0.567586	-2.95348	0.00314216	0.00835256
AL022069.1	3.98991	-1.67608	0.844416	-1.9849	0.047156	0.0939321
LURAP1L	149.211	-1.6738	0.378264	-4.42496	9.6462e-06	3.83301e-05
KRT17P1	2.58417	-1.67191	0.83253	-2.00823	0.0446188	0.0894789
AL035563.1	11.7604	-1.67079	0.455536	-3.66774	0.000244703	0.000793119
TTC21A	34.1963	-1.67032	0.299988	-5.56796	2.57741e-08	1.4212e-07
LINC00174	80.3154	-1.66934	0.246192	-6.78065	1.1964e-11	9.32951e-11
AC006480.2	3.37466	-1.66855	0.824792	-2.023	0.0430732	0.0867901
COL4A3	9.01948	-1.66844	0.462649	-3.60628	0.000310612	0.000991266
AC133552.5	8.42937	-1.66835	0.546759	-3.05134	0.00227822	0.00622576
AL358472.2	8.95242	-1.66703	0.494384	-3.37193	0.00074643	0.00223123
LINC01003	70.9935	-1.66678	0.228094	-7.30744	2.72282e-13	2.47991e-12
TRIM6	28.4031	-1.66636	0.310143	-5.37286	7.74962e-08	4.04648e-07
N4BP2L2-IT2	12.2394	-1.66573	0.490968	-3.39275	0.000691945	0.00208306
ABAT	57.9513	-1.66492	0.303617	-5.48363	4.16677e-08	2.24571e-07
SEMA6B	14.7732	-1.66442	0.430005	-3.87071	0.000108519	0.000372665
SHLD2P1	21.5537	-1.66357	0.340346	-4.88788	1.01929e-06	4.59642e-06
CRISPLD2	4.52133	-1.6633	0.678554	-2.45124	0.0142364	0.0327354
DDIT3	228.284	-1.66304	0.251953	-6.60058	4.09552e-11	3.0483e-10
AL390719.1	15.8507	-1.66245	0.405273	-4.10204	4.09525e-05	0.000149485
HRK	126.7	-1.66024	0.253075	-6.56025	5.37162e-11	3.94438e-10
CACFD1	90.678	-1.66022	0.196326	-8.45642	2.75714e-17	3.49754e-16
KIZ	265.255	-1.65991	0.183374	-9.05208	1.4027e-19	2.14812e-18
TMEM100	14.6835	-1.65879	0.812231	-2.04226	0.0411255	0.0834403
TNFSF4	14.8774	-1.65828	0.440353	-3.7658	0.00016602	0.000553914
C1orf226	118.852	-1.65785	0.213193	-7.77627	7.46932e-15	7.78337e-14
TNS1	95.3969	-1.65773	0.205647	-8.06103	7.56513e-16	8.49635e-15
PLA2G4F	6.42541	-1.65716	0.643819	-2.57395	0.0100545	0.0240227
C1orf210	73.8359	-1.65486	0.264713	-6.25152	4.06472e-10	2.71321e-09
RHEBP2	6.87035	-1.65432	0.545735	-3.03136	0.00243458	0.00661474
LINC01023	10.9798	-1.65377	0.436081	-3.79235	0.000149227	0.000500975
ZNF836	76.7069	-1.65352	0.220507	-7.49875	6.44272e-14	6.20764e-13
CMPK2	8.78517	-1.65332	0.626705	-2.63812	0.00833678	0.0202719
FOXN3	728.756	-1.65232	0.136021	-12.1475	5.91558e-34	2.47667e-32
HAND2-AS1	4.3928	-1.65178	0.657099	-2.51374	0.0119457	0.0279825
VWCE	10.1797	-1.65041	0.419782	-3.93158	8.43897e-05	0.000295023
HHAT	120.693	-1.64912	0.192598	-8.56252	1.10429e-17	1.45968e-16
FLRT3	1485.07	-1.64766	0.195532	-8.42658	3.55904e-17	4.4576e-16
CNGA1	13.4487	-1.64647	0.378989	-4.34438	1.39667e-05	5.43548e-05
CD164L2	24.74	-1.64643	0.333336	-4.93925	7.84219e-07	3.59653e-06
CFAP70	25.3196	-1.64572	0.305756	-5.38246	7.34739e-08	3.85098e-07
SCN9A	10.9976	-1.64389	0.507833	-3.23706	0.00120767	0.00348651
Z97634.1	6.58744	-1.64351	0.590093	-2.78516	0.00535009	0.0135802
Z97989.1	8.6201	-1.64341	0.566757	-2.89967	0.00373552	0.00977344
GATA6	80.9706	-1.64256	0.266352	-6.16688	6.96489e-10	4.55537e-09
ASAP3	349.209	-1.64233	0.105452	-15.5743	1.08871e-54	1.58099e-52
EXOC3L1	15.2422	-1.64216	0.362407	-4.53127	5.86314e-06	2.39579e-05
AC108047.1	3.38374	-1.64201	0.670086	-2.45045	0.0142678	0.0327931
C4orf33	130.048	-1.64087	0.152481	-10.7611	5.25127e-27	1.42546e-25
F5	11.2224	-1.64078	0.448304	-3.65997	0.000252242	0.000816786
GAS2L3	62.7015	-1.64037	0.276789	-5.92642	3.09604e-09	1.89374e-08
LINC00294	156.263	-1.63947	0.132498	-12.3735	3.63725e-35	1.63487e-33
AL021368.2	37.5469	-1.63871	0.373329	-4.38945	1.13637e-05	4.47776e-05
C5AR1	8.43173	-1.63862	0.58462	-2.80288	0.00506489	0.0129274
AL450306.1	10.7585	-1.63838	0.51541	-3.17879	0.00147893	0.00420301
LPIN1	2937.33	-1.63836	0.373826	-4.38269	1.17221e-05	4.612e-05
VSIG10L	27.3804	-1.6383	0.390408	-4.19637	2.71224e-05	0.000101463
HIST3H2BB	58.9542	-1.63773	0.362442	-4.51859	6.2252e-06	2.52995e-05
SPTBN4	3.98867	-1.63728	0.74154	-2.20795	0.0272477	0.0581467
BDH2	170.623	-1.63551	0.211017	-7.75063	9.1441e-15	9.46593e-14
TMCC2	32.8002	-1.63529	0.298091	-5.48589	4.11403e-08	2.22017e-07
SMPD5	13.9922	-1.63342	0.49428	-3.30463	0.000951011	0.00279015
FRMPD2	6.72468	-1.63277	0.615609	-2.65229	0.00799481	0.0195203
AC009113.1	36.8117	-1.63138	0.307584	-5.30384	1.13391e-07	5.77837e-07
LINC00663	15.9264	-1.62994	0.412352	-3.95278	7.72475e-05	0.000271609
KLF2	10.2584	-1.62968	0.533194	-3.05644	0.00223981	0.00613129
MUCL3	14.9349	-1.62959	0.427797	-3.80925	0.000139387	0.000469582
CHI3L1	64.1249	-1.62798	0.691777	-2.35333	0.0186059	0.0415943
C5orf46	12.9916	-1.62601	0.414074	-3.92685	8.60652e-05	0.000300476
PDGFD	88.7826	-1.62497	0.300434	-5.40875	6.34647e-08	3.34409e-07
SHC2	11.1284	-1.6225	0.464885	-3.49012	0.00048281	0.00149843
NIPSNAP3B	3.7019	-1.62118	0.686732	-2.36072	0.0182394	0.0408938
HEIH	195.559	-1.62117	0.15888	-10.2037	1.90792e-24	4.28786e-23
ALDH3A1	328.373	-1.62116	0.180875	-8.96285	3.1639e-19	4.72333e-18
AC099778.1	10.0935	-1.62032	0.574405	-2.82086	0.00478946	0.0122894
CCDC74B	10.1541	-1.62023	0.46808	-3.46143	0.000537312	0.00165252
PLAG1	32.0508	-1.61989	0.377418	-4.29204	1.77042e-05	6.78564e-05
PATL2	5.75429	-1.61958	0.61173	-2.64753	0.00810813	0.0197761
PCDH19	11.5206	-1.61668	0.824376	-1.96109	0.0498681	0.0985929
AL359220.1	13.3061	-1.61585	0.466496	-3.4638	0.000532611	0.00164122
GTF2IP1	28.5468	-1.6153	0.274689	-5.88049	4.09046e-09	2.47141e-08
DDAH2	120.374	-1.61516	0.216838	-7.44869	9.42687e-14	8.91838e-13
SMIM10L2B	14.7284	-1.61505	0.557557	-2.89666	0.00377163	0.00985674
TSLP	8.76111	-1.61414	0.56075	-2.87853	0.00399533	0.0104086
LINC01011	16.789	-1.61362	0.371082	-4.34841	1.37129e-05	5.34063e-05
AP001372.2	58.8169	-1.61163	0.269378	-5.98278	2.19365e-09	1.36579e-08
SLC16A14	187.054	-1.61098	0.319882	-5.03617	4.74931e-07	2.24299e-06
UNC5CL	12.5675	-1.61076	0.462311	-3.48416	0.000493683	0.00153035
SCNN1D	35.3844	-1.61069	0.25518	-6.31199	2.75468e-10	1.87185e-09
TRAF1	35.6015	-1.61044	0.254054	-6.33896	2.31319e-10	1.58586e-09
ATG16L2	229.944	-1.61004	0.186176	-8.64796	5.24265e-18	7.10632e-17
SLC2A5	153.743	-1.60992	0.344412	-4.6744	2.94808e-06	1.25579e-05
GCA	14.1391	-1.60939	0.386843	-4.16032	3.17798e-05	0.000117888
ADRA1B	9.57866	-1.60933	0.484351	-3.32266	0.000891629	0.0026293
PCAT6	27.0767	-1.60747	0.300414	-5.35086	8.75371e-08	4.53768e-07
RGS2	1210.59	-1.6062	0.17909	-8.96866	3.00146e-19	4.49374e-18
AL354836.1	22.5648	-1.60604	0.414548	-3.87419	0.00010698	0.000368109
SPATC1	9.48032	-1.60593	0.48395	-3.31837	0.000905442	0.0026655
MYLK	34.6333	-1.60559	0.294674	-5.44871	5.07356e-08	2.71121e-07
PIGCP1	39.2959	-1.60559	0.219943	-7.30001	2.87743e-13	2.61386e-12
LINC02361	29.1832	-1.60382	0.289666	-5.53678	3.08085e-08	1.68538e-07
TG	147.011	-1.60309	0.295749	-5.42043	5.94554e-08	3.15284e-07
DAPK1	201.239	-1.60273	0.143775	-11.1475	7.36511e-29	2.2295e-27
AC007383.2	23.2412	-1.60207	0.329834	-4.8572	1.19057e-06	5.32948e-06
AC087222.1	6.39263	-1.6009	0.656887	-2.4371	0.0148056	0.0339166
FMO5	61.702	-1.59926	0.214151	-7.46791	8.1476e-14	7.75404e-13
SLC9A7P1	5.43359	-1.59891	0.715323	-2.23522	0.0254029	0.0546196
GTF2IP12	30.4995	-1.59886	0.272938	-5.85796	4.68594e-09	2.81808e-08
ZNF385B	30.5157	-1.59741	0.394654	-4.04762	5.17413e-05	0.000186441
CAPN5	54.2566	-1.59732	0.533416	-2.99451	0.00274888	0.00739132
INPP5D	1264.99	-1.5973	0.103167	-15.4826	4.54686e-54	6.46713e-52
CDK19	253.158	-1.59624	0.135503	-11.7801	4.94308e-32	1.84619e-30
EYA1	35.8731	-1.59603	0.320721	-4.97636	6.47897e-07	3.0005e-06
FMC1	15.0467	-1.59558	0.417579	-3.82104	0.00013289	0.000449081
AC097478.2	13.8717	-1.59521	0.522956	-3.05037	0.00228557	0.0062442
TBC1D3B	9.62299	-1.59497	0.522377	-3.0533	0.00226341	0.00618935
GTF2IP20	148.972	-1.59297	0.23409	-6.80492	1.01103e-11	7.95867e-11
LYPD6	15.3105	-1.59271	0.50291	-3.16699	0.00154026	0.00436119
ZNF581	428.338	-1.59191	0.171879	-9.26179	2.01028e-20	3.3343e-19
PKP1	7.90013	-1.59107	0.717707	-2.21689	0.0266309	0.0569534
DNAJC3-DT	44.946	-1.59055	0.366205	-4.34332	1.40344e-05	5.4597e-05
SNN	244.57	-1.59016	0.145321	-10.9424	7.22665e-28	2.07564e-26
FAAH2	59.1165	-1.59011	0.212091	-7.49729	6.51529e-14	6.26662e-13
SHROOM2	100.886	-1.58925	0.177106	-8.9734	2.87496e-19	4.30747e-18
DDC	4.02099	-1.58838	0.660738	-2.40394	0.0162194	0.0367618
IL1R1	626.842	-1.58822	0.154506	-10.2793	8.7353e-25	1.99402e-23
AC092171.5	6.00384	-1.58797	0.6218	-2.55382	0.0106548	0.0252837
KMT2E-AS1	9.87831	-1.58793	0.520718	-3.04951	0.00229216	0.00626137
SYNGR3	7.36475	-1.58668	0.602434	-2.63378	0.00844404	0.0205111
ABHD8	70.4996	-1.5851	0.194524	-8.1486	3.68165e-16	4.21462e-15
MIR762HG	4.35755	-1.58508	0.763728	-2.07545	0.0379452	0.0778165
JMJD7-PLA2G4B	42.7875	-1.58469	0.32237	-4.91574	8.84486e-07	4.03055e-06
TTLL1	64.2496	-1.58446	0.189374	-8.36679	5.92096e-17	7.29269e-16
PIM3	1055.59	-1.58342	0.158329	-10.0009	1.51085e-23	3.1532e-22
CLDN23	57.0655	-1.58335	0.262114	-6.0407	1.53443e-09	9.69396e-09
ZNF713	34.0229	-1.58321	0.308952	-5.12446	2.98394e-07	1.44406e-06
ADAMTS15	91.1659	-1.58191	0.333124	-4.74871	2.04717e-06	8.88991e-06
AC083843.3	4.82372	-1.58181	0.743716	-2.12691	0.0334279	0.0695416
FLJ20021	56.5148	-1.58088	0.232821	-6.7901	1.12058e-11	8.76461e-11
CLDND2	5.8708	-1.58039	0.570257	-2.77136	0.00558225	0.0141212
KIAA1211L	299.634	-1.5802	0.147779	-10.693	1.09738e-26	2.89557e-25
NPW	3.40541	-1.57937	0.741549	-2.12983	0.033186	0.0690869
PCDHA12	134.445	-1.57893	0.157191	-10.0446	9.70182e-24	2.06846e-22
AC233280.1	7.02684	-1.57612	0.577144	-2.73089	0.0063163	0.0157972
GOLGA6L4	10.7169	-1.57603	0.423543	-3.72105	0.000198394	0.000653427
AL512306.2	4.07803	-1.57593	0.695702	-2.26524	0.023498	0.0510418
FRG1GP	6.64776	-1.57585	0.58623	-2.68811	0.00718572	0.0177261
LINC00894	20.7795	-1.57564	0.373364	-4.22011	2.44178e-05	9.19419e-05
FGFR2	283.078	-1.57165	0.122623	-12.8169	1.31802e-37	7.1462e-36
SHISA4	95.3933	-1.56962	0.309366	-5.07368	3.90195e-07	1.86485e-06
LMTK3	190.922	-1.56923	0.148547	-10.5639	4.37979e-26	1.09844e-24
AC114490.3	5.02873	-1.56897	0.66871	-2.34626	0.018963	0.0422788
EDA	108.843	-1.56822	0.174874	-8.96774	3.02668e-19	4.52499e-18
ASNS	28.41	-1.56729	0.696593	-2.24994	0.0244526	0.0528556
FOXO4	190.902	-1.56602	0.17046	-9.18704	4.03799e-20	6.54079e-19
ATP6V1G2	4.52556	-1.56577	0.633155	-2.47297	0.0133996	0.0310137
AC062029.1	15.7626	-1.56518	0.448417	-3.49046	0.000482187	0.00149695
NEU1	454.056	-1.5645	0.113273	-13.8117	2.16514e-43	1.64694e-41
MLXIPL	9.10857	-1.56435	0.516253	-3.03021	0.00244387	0.00663739
SMIM14	374.494	-1.56407	0.128414	-12.1799	3.97707e-34	1.69934e-32
SPACA9	100.926	-1.56384	0.193249	-8.09236	5.85195e-16	6.61162e-15
LINC00957	32.1088	-1.5625	0.308382	-5.06678	4.04607e-07	1.92929e-06
AC015912.3	6.21616	-1.56197	0.596448	-2.61878	0.00882456	0.0213579
MAP3K8	22.6949	-1.56032	0.352605	-4.42512	9.63893e-06	3.83085e-05
AC015802.6	8.8255	-1.55853	0.493184	-3.16014	0.00157692	0.00445953
ETV7	10.0671	-1.55738	0.530705	-2.93455	0.00334031	0.00883515
FNDC11	7.41641	-1.55637	0.540967	-2.87702	0.00401447	0.0104558
GTF2IRD2	38.0173	-1.55632	0.276566	-5.6273	1.83054e-08	1.02766e-07
LINC01881	16.9623	-1.55564	0.388972	-3.99937	6.35111e-05	0.000225873
HSFX1	3.45172	-1.55521	0.711265	-2.18654	0.0287761	0.0610195
AC079414.3	9.173	-1.55265	0.515785	-3.01027	0.00261016	0.00704388
DNAJC28	8.92795	-1.55163	0.473204	-3.279	0.00104177	0.00303882
KIF5C	4.3992	-1.55031	0.672758	-2.30441	0.0211997	0.0466446
KITLG	281.174	-1.54947	0.368799	-4.20139	2.65286e-05	9.93138e-05
HECW2	48.83	-1.54946	0.296173	-5.2316	1.68049e-07	8.38076e-07
PAPLN	359.757	-1.54909	0.138738	-11.1656	6.01104e-29	1.83837e-27
OTUD1	330.581	-1.54847	0.167809	-9.22755	2.76896e-20	4.5599e-19
ZFYVE28	36.112	-1.54677	0.289625	-5.34059	9.2647e-08	4.78822e-07
CH17-340M24.3	9.19478	-1.54567	0.510728	-3.02641	0.00247477	0.0067134
AC093827.4	19.5304	-1.54497	0.334284	-4.62173	3.80557e-06	1.59456e-05
AC007405.3	16.7621	-1.54332	0.351655	-4.38874	1.14009e-05	4.48988e-05
TCP11L1	281.671	-1.54222	0.153481	-10.0482	9.3514e-24	1.99991e-22
AP003119.3	28.7762	-1.54182	0.361577	-4.26415	2.0066e-05	7.63031e-05
PRKG1-AS1	11.0282	-1.54134	0.479654	-3.21344	0.00131154	0.00376076
LEKR1	4.58572	-1.54133	0.762872	-2.02043	0.0433393	0.0872718
PLA2G4B	5.34745	-1.54118	0.598927	-2.57323	0.0100754	0.0240628
DNAH6	13.2038	-1.54092	0.452382	-3.40623	0.000658667	0.00199212
LINC00847	93.7435	-1.54024	0.14205	-10.8429	2.15461e-27	6.01379e-26
URB1-AS1	28.911	-1.54022	0.304176	-5.06358	4.11458e-07	1.95971e-06
LINC00899	34.2028	-1.54003	0.326118	-4.72231	2.33186e-06	1.00505e-05
AL358472.4	6.22911	-1.53936	0.587359	-2.62082	0.00877179	0.0212351
CLK4	507.887	-1.53854	0.224712	-6.84673	7.55563e-12	6.01151e-11
STOX1	10.2711	-1.53617	0.625397	-2.45631	0.0140371	0.0323058
AP000866.1	19.087	-1.53551	0.380364	-4.03694	5.41526e-05	0.000194421
STARD5	18.3171	-1.53546	0.359212	-4.27451	1.91555e-05	7.30412e-05
WDFY3-AS2	29.5824	-1.53457	0.32964	-4.65528	3.2354e-06	1.37087e-05
KCNG1	156.844	-1.53379	0.215737	-7.10955	1.16426e-12	9.98638e-12
SRP14-AS1	25.708	-1.53276	0.349307	-4.388	1.14397e-05	4.5043e-05
MANBA	437.849	-1.53275	0.0928099	-16.515	2.86298e-61	6.06659e-59
TRANK1	134.027	-1.53141	0.149109	-10.2704	9.57827e-25	2.18095e-23
DEGS2	4.24986	-1.52681	0.658715	-2.31787	0.0204564	0.0452106
ARL14	17.1479	-1.52643	0.409087	-3.73132	0.000190478	0.000629351
MITF	214.616	-1.52561	0.186673	-8.17265	3.01686e-16	3.47851e-15
CPM	137.828	-1.52544	0.258136	-5.90944	3.43283e-09	2.08989e-08
AC005332.4	20.1371	-1.5254	0.348854	-4.3726	1.22773e-05	4.81492e-05
FPR1	7.12523	-1.52404	0.510832	-2.98345	0.00285022	0.00764403
AC005076.1	6.1953	-1.52332	0.626725	-2.4306	0.0150737	0.0344508
COL4A4	86.5719	-1.52318	0.179707	-8.47593	2.33203e-17	2.97097e-16
DYRK1B	189.799	-1.52259	0.163781	-9.29644	1.45221e-20	2.43592e-19
AC026979.2	4.60851	-1.52184	0.683244	-2.22737	0.0259224	0.0556042
TTC28-AS1	98.0439	-1.52013	0.167459	-9.07765	1.10947e-19	1.72321e-18
AC104794.2	10.8182	-1.51927	0.45759	-3.32015	0.000899684	0.00265037
SLC13A4	11.9858	-1.51865	0.403586	-3.7629	0.000167957	0.000559928
CTSK	37.9406	-1.51847	0.302319	-5.02276	5.0934e-07	2.3946e-06
BREA2	15.0313	-1.51762	0.433767	-3.49871	0.000467515	0.00145619
ZNF711	46.3825	-1.51525	0.520589	-2.91064	0.00360689	0.00946313
KANK2	1180.44	-1.51509	0.119029	-12.7287	4.09499e-37	2.14198e-35
BCL2L11	406.613	-1.51498	0.110467	-13.7143	8.33953e-43	6.0341e-41
HCN3	69.1714	-1.51492	0.259914	-5.82853	5.5917e-09	3.33958e-08
ANKRD2	191.575	-1.51337	0.342858	-4.41398	1.01488e-05	4.0204e-05
OSR1	18.3723	-1.51302	0.398417	-3.79758	0.000146118	0.000490985
CCNG2	735.814	-1.51295	0.120124	-12.5949	2.25143e-36	1.1079e-34
BOC	18.8542	-1.51146	0.40021	-3.77668	0.000158932	0.00053172
HESX1	10.8391	-1.51126	0.455586	-3.31718	0.000909322	0.0026754
CAPN14	4.2939	-1.51072	0.683903	-2.20897	0.0271767	0.0580247
ABCA3	288.13	-1.50969	0.201285	-7.50025	6.36966e-14	6.14648e-13
C9orf3	232.953	-1.50966	0.176581	-8.54941	1.23715e-17	1.62291e-16
CD160	10.902	-1.50878	0.475243	-3.17476	0.0014996	0.00425459
FLJ37453	20.2055	-1.50865	0.328127	-4.59778	4.2702e-06	1.77705e-05
ZNF487	25.767	-1.50858	0.321117	-4.6979	2.62846e-06	1.12727e-05
PCDHB9	17.2113	-1.50564	0.380191	-3.96023	7.48789e-05	0.000263772
RAB26	11.0599	-1.50494	0.464293	-3.24136	0.0011896	0.00343912
EXTL3-AS1	8.50827	-1.50462	0.55666	-2.70294	0.00687286	0.0170312
SLC15A2	10.9542	-1.50462	0.493608	-3.0482	0.00230217	0.00628624
FOXD2-AS1	74.3139	-1.50407	0.180866	-8.31596	9.10103e-17	1.10199e-15
MUC19	10.7715	-1.50275	0.421874	-3.56208	0.000367931	0.00116364
HOXB3	22.0794	-1.50266	0.346319	-4.33896	1.43156e-05	5.56178e-05
COL7A1	2925.56	-1.50197	0.134425	-11.1733	5.50951e-29	1.68747e-27
ADAMTS6	77.8813	-1.50181	0.449902	-3.33807	0.00084361	0.00249836
KAT2B	149.964	-1.50044	0.173422	-8.65195	5.06257e-18	6.8757e-17
C7orf31	38.0201	-1.49904	0.225638	-6.64356	3.06194e-11	2.31048e-10
HIC1	10.4712	-1.49735	0.489741	-3.05744	0.00223234	0.00611486
TPPP	61.0072	-1.49733	0.40534	-3.69401	0.000220746	0.000721437
SSBP2	449.988	-1.4972	0.187002	-8.00632	1.18194e-15	1.30972e-14
AC132872.1	32.4551	-1.49676	0.349568	-4.28174	1.85441e-05	7.08269e-05
TRIM66	251.573	-1.49426	0.156339	-9.5578	1.20291e-21	2.20279e-20
DDB2	447.092	-1.49365	0.130164	-11.4752	1.7585e-30	5.91848e-29
AC124016.1	4.77929	-1.49357	0.704443	-2.12022	0.0339879	0.0705732
APOL3	13.7384	-1.49332	0.361692	-4.1287	3.64813e-05	0.000134155
KMT5C	110.982	-1.49259	0.164449	-9.0763	1.12325e-19	1.7433e-18
FRMD5	30.82	-1.49071	0.305961	-4.87223	1.10347e-06	4.95344e-06
LINC00910	28.6053	-1.49041	0.324406	-4.59429	4.34232e-06	1.80562e-05
HMGN3-AS1	33.8407	-1.48968	0.27295	-5.45771	4.82306e-08	2.58533e-07
IL17RC	597.997	-1.48898	0.145302	-10.2475	1.21483e-24	2.74807e-23
AL132780.5	5.77605	-1.48638	0.654013	-2.2727	0.0230441	0.0502274
PTPN14	6432.33	-1.48606	0.129281	-11.4949	1.40022e-30	4.75891e-29
EFHC1	209.46	-1.48508	0.195356	-7.60192	2.91764e-14	2.90032e-13
SEMA5A	39.857	-1.48466	0.283922	-5.2291	1.70334e-07	8.49053e-07
RAB11B-AS1	19.0048	-1.48361	0.362318	-4.09476	4.22604e-05	0.000154042
AC010491.1	8.15066	-1.4823	0.588834	-2.51736	0.011824	0.027716
KRT8P46	10.1025	-1.48169	0.482632	-3.07002	0.00214042	0.00588402
HMOX1	8069.59	-1.48142	0.436519	-3.3937	0.000689546	0.0020772
C21orf62-AS1	13.758	-1.48071	0.398994	-3.71109	0.000206365	0.000677745
AL355472.1	15.7207	-1.48066	0.439062	-3.37233	0.000745353	0.00222833
ST8SIA1	6.35041	-1.48045	0.540603	-2.73852	0.00617173	0.0154673
CDR2L	425.989	-1.47951	0.172863	-8.55884	1.1401e-17	1.5051e-16
PCDHB3	6.24592	-1.47675	0.651981	-2.26502	0.0235115	0.0510658
AL162311.3	20.2224	-1.47672	0.370324	-3.98765	6.67318e-05	0.000236638
AC034231.1	8.01765	-1.4748	0.579222	-2.54618	0.010891	0.02575
TP53INP1	346.361	-1.47457	0.149221	-9.8818	4.99272e-23	1.00953e-21
EPB41L4A-AS1	303.339	-1.47436	0.128449	-11.4782	1.69734e-30	5.72192e-29
Z84485.1	4.92025	-1.47404	0.652558	-2.25886	0.0238918	0.0518051
CPB2-AS1	5.08444	-1.47362	0.747511	-1.97137	0.0486813	0.096572
LCAT	99.5297	-1.47229	0.204371	-7.20402	5.84624e-13	5.14856e-12
CUTALP	226.968	-1.47214	0.219746	-6.6993	2.09415e-11	1.60766e-10
IL15	57.1056	-1.47166	0.203627	-7.22722	4.92988e-13	4.36935e-12
MCAM	49.4486	-1.47004	0.346229	-4.24586	2.17761e-05	8.24436e-05
TBC1D17	367.447	-1.46953	0.172684	-8.50993	1.74043e-17	2.24205e-16
TRPV4	14.3833	-1.4691	0.479899	-3.06127	0.002204	0.00604601
ZNF540	35.1925	-1.46878	0.308584	-4.75976	1.93822e-06	8.46102e-06
UNKL	182.909	-1.46856	0.182894	-8.02957	9.78155e-16	1.08914e-14
AC020910.4	4.75466	-1.46716	0.732115	-2.004	0.0450699	0.090305
PIK3C2B	168.338	-1.46475	0.200668	-7.29935	2.8917e-13	2.62567e-12
AC092117.1	12.0355	-1.46323	0.528908	-2.76652	0.00566587	0.014317
KLRD1	6.15496	-1.46202	0.648274	-2.25526	0.0241171	0.0522226
CCDC30	23.1014	-1.46146	0.323341	-4.51988	6.18755e-06	2.51548e-05
PCDHA11	49.2449	-1.46133	0.225268	-6.48707	8.75234e-11	6.27594e-10
AC016727.1	15.5233	-1.46062	0.432501	-3.37715	0.000732424	0.00219379
SMPD1	298.814	-1.46033	0.128058	-11.4036	4.00953e-30	1.32162e-28
BICDL1	499.384	-1.45998	0.181173	-8.05851	7.72292e-16	8.6642e-15
RPS6KA5	103.927	-1.45888	0.203665	-7.16315	7.88436e-13	6.86197e-12
PSMB8-AS1	21.3383	-1.4588	0.39743	-3.67057	0.000242006	0.000785355
RRAGD	49.7568	-1.45866	0.279004	-5.22811	1.7125e-07	8.53413e-07
ZNF658B	25.6442	-1.45851	0.335997	-4.34085	1.41933e-05	5.51737e-05
CALCOCO1	1112.21	-1.45739	0.140214	-10.3941	2.63869e-25	6.2409e-24
AC007448.3	5.35355	-1.45639	0.565143	-2.57704	0.00996513	0.023835
FAM111A-DT	46.5992	-1.45572	0.28188	-5.16433	2.41295e-07	1.18066e-06
ERBB3	256.811	-1.4556	0.175345	-8.30136	1.02929e-16	1.24124e-15
LRRC66	7.71575	-1.45547	0.552199	-2.63577	0.00839477	0.0204057
2022-09-01	22.7392	-1.45214	0.321113	-4.52223	6.11919e-06	2.49061e-05
AC116407.2	4.95246	-1.45154	0.599242	-2.4223	0.0154226	0.0351561
KCTD7	101.751	-1.45004	0.239611	-6.05163	1.43386e-09	9.10009e-09
POSTN	67.7146	-1.44875	0.423681	-3.41943	0.000627526	0.00190375
AL590705.1	3.81705	-1.44797	0.719919	-2.0113	0.044294	0.0889823
FAM66C	8.14179	-1.44757	0.502433	-2.88113	0.00396257	0.0103284
LINC00921	16.1281	-1.44681	0.390438	-3.70561	0.000210886	0.000691391
FBXO16	34.0261	-1.44653	0.284583	-5.08296	3.71599e-07	1.78072e-06
DAAM2	17.7952	-1.44559	0.378013	-3.82419	0.000131205	0.000443977
AC138150.2	13.8412	-1.44556	0.423251	-3.41538	0.000636933	0.00193032
TTC25	7.04259	-1.44551	0.602919	-2.39752	0.0165065	0.0373271
GOLGA8N	58.9547	-1.44515	0.208643	-6.92645	4.31533e-12	3.4855e-11
ATP5PBP5	5.52581	-1.44478	0.602608	-2.39754	0.0165056	0.0373271
NEURL2	4.45587	-1.44473	0.66801	-2.16273	0.0305617	0.0642678
APBA1	14.6114	-1.44378	0.4839	-2.98363	0.00284846	0.00764129
PCDHB11	5.47818	-1.44259	0.676997	-2.13087	0.0330997	0.0689348
SLC2A11	111.59	-1.44241	0.197834	-7.29103	3.07586e-13	2.78437e-12
STAT2	1028.25	-1.44207	0.0979875	-14.7169	5.02173e-49	5.37533e-47
PRSS27	28.075	-1.44136	0.247013	-5.83515	5.37431e-09	3.21622e-08
CCDC18-AS1	131.793	-1.43999	0.186818	-7.70798	1.27824e-14	1.31081e-13
AC109322.1	13.3784	-1.43995	0.43255	-3.32898	0.000871638	0.00257438
ACSF2	392.019	-1.4397	0.138845	-10.3691	3.42642e-25	8.02176e-24
AC004130.1	15.6597	-1.43918	0.385822	-3.73017	0.00019135	0.000631928
AC003102.1	11.0107	-1.43857	0.441938	-3.25514	0.00113337	0.00328709
SLC25A23	821.555	-1.43851	0.108321	-13.2801	3.01947e-40	1.88377e-38
IRF7	123.499	-1.4385	0.242251	-5.93807	2.88402e-09	1.77188e-08
FAM227B	47.0006	-1.4383	0.292958	-4.90959	9.12677e-07	4.15264e-06
CEL	31.4565	-1.43681	0.267087	-5.37955	7.46702e-08	3.91072e-07
NEIL3	32.9403	-1.43676	0.454802	-3.15909	0.00158263	0.00447386
GEMIN8	228.631	-1.43655	0.157351	-9.12958	6.87624e-20	1.08918e-18
AC244021.1	10.976	-1.43598	0.484454	-2.96412	0.00303552	0.00809291
LCN12	9.20695	-1.43574	0.443628	-3.23637	0.00121059	0.00349447
SGK1	785.739	-1.43571	0.175493	-8.181	2.81498e-16	3.26022e-15
AC064836.3	4.99582	-1.43522	0.689123	-2.08268	0.0372808	0.0766129
MMP7	61.09	-1.43503	0.206823	-6.93846	3.964e-12	3.21926e-11
ESR1	6.20559	-1.43474	0.518189	-2.76875	0.00562713	0.0142295
CLUL1	7.53019	-1.43404	0.490212	-2.92535	0.0034407	0.00907066
BDNF-AS	32.9333	-1.4332	0.265292	-5.40234	6.57781e-08	3.46248e-07
ISM1	60.2287	-1.43252	0.270203	-5.30165	1.14762e-07	5.84248e-07
CCDC121	27.2067	-1.4324	0.316464	-4.52627	6.00346e-06	2.44735e-05
CCDC146	43.9321	-1.4307	0.286519	-4.99336	5.93363e-07	2.76273e-06
AHRR	29.5058	-1.43067	0.333402	-4.29112	1.77777e-05	6.80625e-05
VAMP1	74.4228	-1.42923	0.252218	-5.66665	1.45612e-08	8.25495e-08
HSPB8	347.522	-1.42806	0.214766	-6.64938	2.94324e-11	2.22738e-10
GMDS-DT	22.397	-1.4279	0.335863	-4.25144	2.12401e-05	8.05611e-05
AC027237.3	6.91131	-1.42789	0.62417	-2.28766	0.0221573	0.0485511
KLHL4	71.9606	-1.42709	0.468208	-3.04798	0.00230386	0.00629004
DNAH10OS	7.70784	-1.42649	0.574376	-2.48355	0.013008	0.0302151
CTC-338M12.4	18.4238	-1.42526	0.364934	-3.90554	9.40161e-05	0.000326205
OVCH1	17.0721	-1.42482	0.473971	-3.00614	0.00264589	0.00713288
PDK2	109.131	-1.42299	0.165665	-8.58961	8.72659e-18	1.16388e-16
SORBS2	234.332	-1.42214	0.211286	-6.73088	1.68638e-11	1.30572e-10
ANO8	460.558	-1.42126	0.100589	-14.1293	2.50503e-45	2.13195e-43
DNAJC22	9.77968	-1.42055	0.483196	-2.9399	0.00328315	0.00869617
KCNK15	50.1642	-1.42046	0.461005	-3.08123	0.00206145	0.00568651
RGS11	41.5345	-1.42008	0.313648	-4.5276	5.96568e-06	2.43386e-05
GBP2	732.111	-1.42004	0.140386	-10.1153	4.72628e-24	1.03203e-22
MYLIP	34.8537	-1.41904	0.304578	-4.65902	3.17714e-06	1.34729e-05
MYOM1	36.678	-1.41882	0.294515	-4.81748	1.45385e-06	6.44824e-06
KIF3C	123.615	-1.4181	0.270273	-5.24692	1.54666e-07	7.75235e-07
GRINA	10476.6	-1.41706	0.125711	-11.2724	1.79602e-29	5.6681e-28
AC097532.2	5.57094	-1.41612	0.649935	-2.17886	0.0293419	0.0620925
AK7	20.4484	-1.41383	0.360729	-3.91938	8.87778e-05	0.000309478
NEB	30.2593	-1.41278	0.37224	-3.79535	0.000147433	0.000495162
EPN3	22.6253	-1.41266	0.365824	-3.86159	0.000112652	0.000385583
NPIPB15	12.2499	-1.41216	0.469177	-3.00988	0.00261354	0.00705116
ADPRHL1	59.5726	-1.41174	0.193322	-7.30253	2.82407e-13	2.56651e-12
RORA	31.6535	-1.41129	0.252173	-5.59651	2.18715e-08	1.21342e-07
C3orf18	27.9381	-1.40986	0.288007	-4.89523	9.81929e-07	4.44436e-06
AC144450.1	5.19652	-1.40931	0.677765	-2.07935	0.0375851	0.0771618
LINC01515	63.8517	-1.40909	0.212729	-6.62387	3.49905e-11	2.6279e-10
CHADL	9.3788	-1.40879	0.456077	-3.08894	0.00200874	0.00555736
FAM229A	34.3011	-1.40866	0.316908	-4.445	8.78899e-06	3.50918e-05
C5orf38	612.828	-1.40802	0.160434	-8.7763	1.68941e-18	2.39143e-17
CRAT	376.316	-1.40759	0.102532	-13.7283	6.87022e-43	5.00586e-41
LRRC37B	82.8905	-1.40702	0.186232	-7.5552	4.18207e-14	4.1042e-13
SPATA7	116.275	-1.40678	0.182941	-7.68981	1.47353e-14	1.50292e-13
VPS33B-DT	5.13769	-1.40667	0.580485	-2.42327	0.0153813	0.0350689
NEIL1	162.064	-1.40511	0.214044	-6.56459	5.21761e-11	3.834e-10
AZIN1-AS1	22.6929	-1.40503	0.324025	-4.33617	1.44986e-05	5.62869e-05
ADD3	545.718	-1.40454	0.168655	-8.32789	8.22972e-17	9.99406e-16
SERPINI1	95.6849	-1.40421	0.18222	-7.70609	1.29733e-14	1.32973e-13
SEPSECS-AS1	14.6527	-1.40408	0.368497	-3.81029	0.000138802	0.000467763
GKAP1	40.6078	-1.40352	0.302406	-4.64117	3.46446e-06	1.46166e-05
AC008124.1	102.916	-1.40341	0.199958	-7.01851	2.24245e-12	1.86865e-11
IL11RA	70.91	-1.4033	0.244619	-5.73667	9.65536e-09	5.58972e-08
AP003469.4	89.6825	-1.4026	0.17609	-7.96527	1.6486e-15	1.80659e-14
APBB3	271.596	-1.40222	0.187394	-7.48274	7.27872e-14	6.9783e-13
SEL1L3	889.903	-1.40186	0.104756	-13.3822	7.68164e-41	5.01625e-39
AMY2B	66.3855	-1.40045	0.304558	-4.59831	4.25927e-06	1.77286e-05
PAK3	215.24	-1.40028	0.324335	-4.31738	1.57889e-05	6.0892e-05
CYP39A1	150.771	-1.40026	0.184472	-7.59065	3.183e-14	3.15354e-13
SCARA3	365.744	-1.39938	0.196412	-7.12472	1.04292e-12	8.98638e-12
SSBP3	329.18	-1.39926	0.151112	-9.25976	2.04895e-20	3.39574e-19
DPH6-DT	6.31589	-1.39892	0.543161	-2.57551	0.0100093	0.023927
WIPI1	112.176	-1.39747	0.218562	-6.39393	1.61676e-10	1.1256e-09
AC007448.4	6.07392	-1.39624	0.617793	-2.26004	0.0238186	0.0516787
AC008537.3	8.50952	-1.39601	0.607985	-2.29613	0.0216684	0.0475803
AC108448.3	11.2363	-1.39512	0.411246	-3.39241	0.000692813	0.00208446
PAOX	22.5128	-1.39487	0.353765	-3.94293	8.04931e-05	0.000282351
FBXO15	11.0982	-1.39354	0.476511	-2.92447	0.00345038	0.00909272
DTX3	32.1042	-1.39318	0.294304	-4.73379	2.20365e-06	9.53156e-06
RCBTB2	72.4758	-1.3931	0.2235	-6.23309	4.57334e-10	3.04488e-09
BVES	79.8317	-1.39125	0.308699	-4.50683	6.58036e-06	2.66942e-05
UST	300.621	-1.38862	0.175255	-7.92344	2.31033e-15	2.50268e-14
SCD5	697.072	-1.38701	0.402895	-3.44261	0.000576124	0.00176119
SLC16A4	118.149	-1.3843	0.161018	-8.59719	8.16922e-18	1.09165e-16
VWA5A	204.11	-1.38401	0.130975	-10.5669	4.24088e-26	1.06618e-24
AC087289.2	5.56229	-1.38363	0.691466	-2.00101	0.0453913	0.0908614
KANSL1L	217.688	-1.38272	0.212633	-6.50285	7.88141e-11	5.67691e-10
AC006077.2	6.31457	-1.38259	0.641039	-2.1568	0.0310212	0.0651352
PPTC7	1983.47	-1.38193	0.129484	-10.6726	1.36801e-26	3.57784e-25
DEPTOR	54.1319	-1.3805	0.21471	-6.42958	1.27953e-10	9.01313e-10
ITGA9-AS1	9.70754	-1.37984	0.431606	-3.19699	0.00138871	0.00396563
IL23A	6.95033	-1.37949	0.644832	-2.1393	0.0324112	0.0676298
WEE2-AS1	16.907	-1.37936	0.35815	-3.85135	0.000117467	0.000400216
TOM1	333.862	-1.37919	0.130151	-10.5968	3.08284e-26	7.84537e-25
BTN3A3	149.985	-1.37877	0.133797	-10.3049	6.6936e-25	1.5393e-23
CPEB3	64.373	-1.37832	0.272711	-5.05414	4.32326e-07	2.05204e-06
SHC3	9.09229	-1.37796	0.518915	-2.65547	0.00791983	0.0193463
AC002467.1	33.4554	-1.37784	0.265191	-5.19566	2.03994e-07	1.00908e-06
AL355312.1	6.77941	-1.3773	0.587818	-2.34306	0.0191261	0.0425922
AL691432.2	32.5053	-1.37695	0.303561	-4.53597	5.7339e-06	2.34713e-05
CGB7	9.82873	-1.37575	0.430611	-3.19489	0.00139886	0.00399294
BRPF3	793.675	-1.37464	0.123834	-11.1007	1.24512e-28	3.70963e-27
TMEM59L	23.3665	-1.37363	0.318063	-4.31874	1.5692e-05	6.05464e-05
FAM238C	13.6066	-1.37353	0.48295	-2.84404	0.00445454	0.0114968
AL391280.1	4.69385	-1.37333	0.676928	-2.02876	0.0424825	0.0857663
PCDH7	448.943	-1.37325	0.178236	-7.70467	1.31185e-14	1.34395e-13
SNX21	114.213	-1.37302	0.158715	-8.65086	5.11143e-18	6.93752e-17
SLC1A4	164.465	-1.373	0.265153	-5.17814	2.24114e-07	1.10194e-06
AC239799.2	9.13677	-1.37281	0.438988	-3.12722	0.00176469	0.00493808
PPP5D1	5.51971	-1.37272	0.600128	-2.28738	0.0221736	0.0485744
TIPARP-AS1	9.18643	-1.37266	0.423481	-3.24138	0.00118952	0.00343912
AP003501.3	5.50156	-1.37233	0.677029	-2.02699	0.0426633	0.0860811
ETV2	8.29161	-1.37184	0.526434	-2.60592	0.00916286	0.022102
AC243562.3	6.3244	-1.37131	0.591167	-2.31966	0.0203595	0.045025
ITPKA	20.6768	-1.3705	0.366434	-3.74011	0.000183941	0.000609207
AL109918.1	25.9274	-1.36882	0.355794	-3.84722	0.000119466	0.000406826
HOXA-AS2	21.3324	-1.36864	0.28602	-4.7851	1.70902e-06	7.51577e-06
TMEM169	10.491	-1.36863	0.565096	-2.42194	0.015438	0.0351868
AC084824.1	6.63645	-1.36795	0.659349	-2.07471	0.0380138	0.0779187
GDF15	343.994	-1.36766	0.169124	-8.08674	6.12845e-16	6.92025e-15
PEG10	3292.32	-1.36637	0.224214	-6.09405	1.10087e-09	7.05793e-09
LINC00920	15.8846	-1.36521	0.466174	-2.92854	0.00340553	0.00899165
TDRD6	17.3885	-1.36246	0.385984	-3.52984	0.000415805	0.00130471
LYNX1	19.5892	-1.362	0.400034	-3.40472	0.000662321	0.002002
KIF5A	7.72022	-1.3607	0.641609	-2.12076	0.0339423	0.0704987
HDAC6	625.212	-1.36029	0.128236	-10.6077	2.74353e-26	7.00765e-25
CYB5D2	217.42	-1.35998	0.159253	-8.53973	1.34535e-17	1.75707e-16
AL139289.2	9.40362	-1.35956	0.46378	-2.93147	0.00337364	0.0089165
GADD45B	363.852	-1.35955	0.21937	-6.19753	5.73579e-10	3.77885e-09
AL158163.1	6.55612	-1.35945	0.606991	-2.23965	0.0251139	0.0541047
AC245041.2	206.522	-1.35888	0.124422	-10.9215	9.09829e-28	2.60241e-26
SNHG8	917.888	-1.35855	0.099429	-13.6635	1.67633e-42	1.20037e-40
FBN1	212.45	-1.35776	0.143474	-9.46341	2.98059e-21	5.29017e-20
ARHGEF6	27.5555	-1.35771	0.343142	-3.95669	7.5996e-05	0.000267486
AC012651.1	15.5566	-1.35689	0.391168	-3.46882	0.000522741	0.00161248
SESN1	632.007	-1.35595	0.228364	-5.93765	2.89129e-09	1.77529e-08
CFAP53	19.4183	-1.35594	0.353014	-3.84105	0.000122509	0.000416505
DUSP19	56.4861	-1.35594	0.264412	-5.12814	2.92616e-07	1.41775e-06
ANKRD20A11P	12.7504	-1.35581	0.475198	-2.85315	0.00432876	0.0112014
STOM	4596.99	-1.35512	0.1398	-9.69331	3.2193e-22	6.18999e-21
ZNF252P-AS1	9.58839	-1.35442	0.562442	-2.40811	0.0160353	0.0363921
RELB	210.048	-1.35426	0.286073	-4.73397	2.20171e-06	9.52688e-06
AL513314.2	14.2786	-1.35366	0.49173	-2.75285	0.00590791	0.0148707
LCA5	138.889	-1.352	0.179326	-7.53936	4.72281e-14	4.60873e-13
ALOX12	15.8733	-1.35196	0.433175	-3.12104	0.00180214	0.0050334
THAP7-AS1	7.51516	-1.35072	0.644874	-2.09455	0.0362107	0.0746798
CEP70	114.22	-1.35024	0.213535	-6.32329	2.56047e-10	1.74616e-09
AL031282.2	50.9388	-1.34968	0.217067	-6.21778	5.0423e-10	3.34105e-09
PRR11	73.2198	-1.34892	0.327571	-4.11794	3.82279e-05	0.000140155
AC023824.6	5.86752	-1.34837	0.674963	-1.9977	0.0457496	0.0914376
C12orf76	106.933	-1.34829	0.198965	-6.7765	1.23123e-11	9.59749e-11
LINC02482	23.7714	-1.3482	0.270803	-4.97853	6.40703e-07	2.97048e-06
LINC00589	8.31973	-1.34803	0.550918	-2.44687	0.0144101	0.0331055
AC073335.2	42.1954	-1.34738	0.282053	-4.77706	1.77874e-06	7.80419e-06
GDPD5	196.024	-1.3472	0.153179	-8.79494	1.43122e-18	2.03428e-17
CUBN	8.18832	-1.34618	0.490826	-2.74268	0.00609409	0.015293
GLIPR2	10.302	-1.34598	0.551296	-2.44148	0.0146273	0.0335487
FOXO6	9.66747	-1.34369	0.532418	-2.52375	0.011611	0.027297
MROH8	7.55327	-1.34282	0.541016	-2.48203	0.0130637	0.030314
APOL1	18.3819	-1.34272	0.361679	-3.71245	0.000205261	0.000674438
ACSL1	3135.52	-1.34234	0.101345	-13.2452	4.8091e-40	2.97818e-38
CASTOR3	35.7704	-1.34206	0.264829	-5.06764	4.02773e-07	1.92099e-06
DZIP3	206.437	-1.34096	0.216086	-6.20567	5.44648e-10	3.59509e-09
AC073957.3	54.5857	-1.33999	0.255473	-5.24512	1.56177e-07	7.82053e-07
LAMB2	3292.13	-1.33981	0.13434	-9.97329	1.99513e-23	4.13894e-22
AC018755.3	21.8877	-1.33825	0.297897	-4.49232	7.04526e-06	2.85078e-05
MAPK8IP1	37.3264	-1.33707	0.264133	-5.06211	4.14636e-07	1.97394e-06
LINC01550	13.7261	-1.33661	0.406376	-3.2891	0.00100509	0.00293967
SIRPB2	52.9287	-1.33484	0.297856	-4.48148	7.41264e-06	2.99302e-05
ADM	210.933	-1.33438	0.2709	-4.92571	8.40539e-07	3.84209e-06
AL162458.1	37.7537	-1.33422	0.318321	-4.19141	2.77226e-05	0.000103616
TMEM143	75.819	-1.33352	0.17791	-7.49544	6.60743e-14	6.35231e-13
DLG5	6825.65	-1.3329	0.189669	-7.02753	2.10227e-12	1.75677e-11
AC147067.1	10.5523	-1.33253	0.399599	-3.33465	0.000854058	0.00252605
KLF8	308.797	-1.3323	0.115887	-11.4966	1.37276e-30	4.67322e-29
AL355075.2	9.60863	-1.33202	0.559901	-2.37903	0.0173584	0.0390875
DLX4	11.6314	-1.33135	0.432817	-3.07601	0.00209793	0.00577716
TXNRD1	4988.61	-1.33069	0.0995534	-13.3666	9.47425e-41	6.1482e-39
AC139887.2	15.8044	-1.33055	0.460106	-2.89183	0.00383005	0.0100019
NEDD4L	1274.39	-1.33025	0.11191	-11.8867	1.3872e-32	5.33454e-31
ZDHHC8P1	6.1815	-1.32999	0.603998	-2.20198	0.027667	0.0588901
BSCL2	9.6984	-1.32998	0.499046	-2.66504	0.00769784	0.0188595
CD37	5.07047	-1.32838	0.600125	-2.21351	0.0268627	0.0574176
PPL	6549.87	-1.32801	0.261074	-5.08671	3.64337e-07	1.74852e-06
CYFIP2	339.962	-1.32766	0.137455	-9.65891	4.50617e-22	8.57471e-21
TMEM266	9.68964	-1.32756	0.435468	-3.04858	0.00229924	0.00627908
PIDD1	327.547	-1.32732	0.199611	-6.64955	2.93999e-11	2.22573e-10
GFPT2	36.279	-1.3272	0.413916	-3.20645	0.00134385	0.00384596
TRIM73	11.6026	-1.32676	0.420142	-3.15788	0.00158924	0.00448886
PXDC1	295.158	-1.32613	0.199535	-6.64612	3.00921e-11	2.27482e-10
BTN3A1	273.899	-1.32528	0.106694	-12.4212	2.00439e-35	9.16808e-34
TRIM22	477.528	-1.32337	0.207214	-6.3865	1.69724e-10	1.17719e-09
LENG8-AS1	19.7868	-1.32289	0.421002	-3.14223	0.00167667	0.00471275
LZTS3	139.952	-1.3193	0.19027	-6.93381	4.09654e-12	3.31652e-11
MR1	1286.4	-1.31621	0.0771772	-17.0544	3.2415e-65	8.97507e-63
COBL	827.813	-1.3162	0.114808	-11.4643	1.99255e-30	6.68454e-29
CHRNB1	83.6611	-1.31541	0.199608	-6.58996	4.39943e-11	3.26397e-10
RHPN1-AS1	9.29977	-1.31494	0.569933	-2.30719	0.0210442	0.0463615
NECTIN4	105.641	-1.31424	0.304628	-4.31423	1.60161e-05	6.17052e-05
GTF2IRD1	625.38	-1.3134	0.13497	-9.73103	2.22326e-22	4.33505e-21
SLC25A34	9.97032	-1.31321	0.469286	-2.79831	0.00513702	0.0130938
AL117339.5	23.8987	-1.31254	0.5366	-2.44603	0.014444	0.0331722
EFEMP2	14.263	-1.31204	0.373425	-3.51353	0.000442196	0.00138314
PGPEP1	134.643	-1.31179	0.19035	-6.89147	5.52191e-12	4.43247e-11
GRIK2	25.4864	-1.31087	0.407342	-3.21812	0.00129036	0.00370668
ELAVL2	112.839	-1.31081	0.160585	-8.16267	3.27703e-16	3.77013e-15
TLR3	318.256	-1.31018	0.105723	-12.3926	2.86591e-35	1.29659e-33
MTRNR2L1	12.2869	-1.30973	0.407714	-3.21237	0.00131645	0.00377225
STKLD1	4.95206	-1.30959	0.669488	-1.95611	0.0504527	0.0995723
GRHL3	92.8441	-1.30944	0.468523	-2.79484	0.00519261	0.0132144
PNPLA7	42.364	-1.30931	0.288469	-4.53883	5.65676e-06	2.31738e-05
HAP1	21.3189	-1.30829	0.334578	-3.91027	9.21942e-05	0.000320473
TDRKH-AS1	7.33136	-1.30776	0.638885	-2.04694	0.0406639	0.0826572
SUCLG2-AS1	12.6328	-1.30695	0.406317	-3.21658	0.00129727	0.00372395
PLD2	866.918	-1.30672	0.101183	-12.9144	3.7355e-38	2.09087e-36
HS1BP3	404.286	-1.30664	0.132249	-9.8802	5.07299e-23	1.02476e-21
ZBED5-AS1	84.9346	-1.3064	0.156326	-8.35689	6.4396e-17	7.90335e-16
CDO1	12.462	-1.30616	0.494845	-2.63953	0.0083022	0.0201996
KRT10	3283.83	-1.30606	0.507642	-2.57279	0.0100881	0.0240904
TACC2	2821.93	-1.30593	0.287029	-4.54981	5.36932e-06	2.20791e-05
LEAP2	24.0731	-1.30577	0.40498	-3.22428	0.0012629	0.00363483
TBX19	34.4427	-1.30563	0.254152	-5.13723	2.78822e-07	1.35408e-06
AMN	3.95101	-1.30553	0.628243	-2.07807	0.0377028	0.0773882
AL139246.4	9.56118	-1.30513	0.580789	-2.24716	0.0246296	0.0531712
MRPS30-DT	15.4616	-1.30507	0.390577	-3.34139	0.000833612	0.0024705
ZNF204P	225.846	-1.30459	0.114305	-11.4133	3.58906e-30	1.18679e-28
OR2A20P	9.08163	-1.30344	0.664944	-1.96022	0.04997	0.0987511
AZI2	726.324	-1.30319	0.148981	-8.74733	2.18463e-18	3.05495e-17
LFNG	101.687	-1.30114	0.240449	-5.4113	6.25675e-08	3.30437e-07
LINC01588	27.3218	-1.30051	0.254869	-5.10265	3.34921e-07	1.61331e-06
LARP6	108.424	-1.30018	0.239802	-5.4219	5.89693e-08	3.13106e-07
CDCA3	19.5309	-1.29935	0.513108	-2.53232	0.0113311	0.0266995
RASA3	545.474	-1.29845	0.152232	-8.52943	1.47077e-17	1.91486e-16
SLC27A1	263.351	-1.2979	0.1325	-9.79546	1.17765e-22	2.3335e-21
CCDC28A	141.279	-1.29721	0.155058	-8.366	5.96073e-17	7.33392e-16
AC022007.1	12.8613	-1.29702	0.454615	-2.853	0.00433091	0.0112042
RGMA	84.2728	-1.29632	0.463918	-2.79429	0.00520141	0.0132336
CNTNAP2	107.903	-1.29549	0.168283	-7.6983	1.37888e-14	1.40845e-13
AKAP3	23.3953	-1.29537	0.442101	-2.93002	0.00338938	0.00895241
SMIM2-AS1	12.4952	-1.29514	0.484727	-2.6719	0.00754233	0.0185288
ATP6AP1L	93.5346	-1.29476	0.186559	-6.94021	3.91524e-12	3.1834e-11
AC091982.3	26.053	-1.29349	0.292404	-4.42363	9.70547e-06	3.85509e-05
RALGPS1	72.4512	-1.29302	0.186402	-6.93672	4.01302e-12	3.2578e-11
ARHGAP4	8.447	-1.29242	0.606718	-2.13019	0.0331558	0.0690377
RASSF6	261.292	-1.29214	0.226246	-5.71122	1.12169e-08	6.4399e-08
C6orf226	26.4583	-1.29197	0.319303	-4.04622	5.20502e-05	0.000187424
ELF3-AS1	34.8604	-1.29194	0.352558	-3.66448	0.000247838	0.000803151
YPEL5	755.989	-1.2915	0.148983	-8.6688	4.36683e-18	5.96198e-17
TMEM159	391.646	-1.29107	0.1322	-9.76603	1.57496e-22	3.103e-21
NPR3	122.905	-1.29027	0.21971	-5.8726	4.29014e-09	2.5883e-08
AL121753.2	16.8339	-1.29009	0.350201	-3.68386	0.000229725	0.000748545
CALML6	4.57379	-1.28874	0.609738	-2.11359	0.0345503	0.071611
KRT16	2329.41	-1.28803	0.234997	-5.48105	4.22815e-08	2.27702e-07
FAM201A	53.9673	-1.28655	0.225624	-5.70217	1.18295e-08	6.76911e-08
BTN2A3P	69.7982	-1.28636	0.248367	-5.17928	2.22747e-07	1.09611e-06
ZSWIM5	47.7776	-1.28515	0.218068	-5.89337	3.78405e-09	2.29429e-08
BTD	255.074	-1.2851	0.10278	-12.5035	7.14341e-36	3.37904e-34
HLA-E	3979.27	-1.28489	0.126094	-10.1899	2.19984e-24	4.92262e-23
NUMA1	2393.67	-1.28488	0.101694	-12.6348	1.35804e-36	6.8783e-35
AC010503.4	51.4788	-1.28443	0.211717	-6.06674	1.30531e-09	8.31475e-09
SCARF2	25.1916	-1.28389	0.295748	-4.34118	1.41722e-05	5.51125e-05
AC008610.1	4.19931	-1.28296	0.597754	-2.1463	0.0318491	0.0665626
ARHGAP26	201.763	-1.28288	0.169027	-7.58978	3.20461e-14	3.17343e-13
CERCAM	115.892	-1.2826	0.324567	-3.95173	7.75892e-05	0.000272764
SESN3	412.349	-1.28238	0.214372	-5.98204	2.20363e-09	1.3709e-08
C1orf56	81.1561	-1.28183	0.215929	-5.93633	2.91475e-09	1.78917e-08
GSN-AS1	8.08117	-1.28147	0.617061	-2.07673	0.0378262	0.0775878
CASC10	33.1128	-1.28131	0.244894	-5.23211	1.67584e-07	8.36351e-07
INPPL1	1175.28	-1.28127	0.0820844	-15.6092	6.30327e-55	9.21787e-53
AL049597.2	11.7874	-1.28026	0.508247	-2.51898	0.0117697	0.0276293
LINC00882	39.0789	-1.28003	0.315433	-4.05801	4.94921e-05	0.000178864
P2RX4	75.0224	-1.27827	0.203736	-6.27417	3.51504e-10	2.36378e-09
CCDC153	8.45923	-1.27773	0.517451	-2.46928	0.0135386	0.0312825
FMN1	67.005	-1.27683	0.211136	-6.04745	1.47159e-09	9.32532e-09
PTPRH	10.7537	-1.27678	0.579888	-2.20176	0.027682	0.058904
CSPG4P12	19.4132	-1.27554	0.366347	-3.48177	0.000498105	0.00154268
CD27-AS1	100.131	-1.27466	0.161864	-7.87486	3.41118e-15	3.63824e-14
ALOX12-AS1	27.5914	-1.27458	0.303648	-4.19755	2.69821e-05	0.000100957
CNTNAP1	20.2875	-1.27411	0.401091	-3.17662	0.00149001	0.00423162
FRS3	65.7206	-1.27394	0.221578	-5.74941	8.95577e-09	5.20503e-08
STON1	7.29701	-1.2727	0.547094	-2.3263	0.0200027	0.0442926
AC023043.1	9.82524	-1.27207	0.436387	-2.915	0.00355692	0.00934619
SRGAP2B	218.438	-1.27204	0.126485	-10.0568	8.57605e-24	1.84741e-22
RSRP1	1176.03	-1.27106	0.295423	-4.30251	1.68875e-05	6.48939e-05
CASP10	15.6294	-1.26948	0.548897	-2.31278	0.0207349	0.0457627
RAD51-AS1	47.4188	-1.26918	0.327933	-3.87023	0.000108731	0.000373085
PRR36	11.0405	-1.26802	0.410824	-3.08653	0.00202509	0.0055929
AL355596.1	27.8966	-1.26775	0.361121	-3.51059	0.000447105	0.00139639
PCDH18	62.7025	-1.26752	0.534016	-2.37357	0.0176171	0.0395971
FAM71E1	15.9223	-1.26638	0.445803	-2.84068	0.00450175	0.0116099
AC005736.1	8.27089	-1.26632	0.492928	-2.56898	0.0101998	0.0243402
POT1-AS1	10.0375	-1.26588	0.414451	-3.05435	0.00225546	0.00616938
SEPT7-AS1	13.0369	-1.2655	0.459233	-2.75568	0.00585703	0.0147552
TTC39B	341.699	-1.26539	0.135991	-9.30493	1.34079e-20	2.2618e-19
IMPA2	671.667	-1.26522	0.114411	-11.0585	1.99343e-28	5.88005e-27
TBX2	74.142	-1.26502	0.23938	-5.28459	1.25984e-07	6.38091e-07
PLEKHH3	217.02	-1.265	0.138079	-9.16142	5.12187e-20	8.20685e-19
PRKCH	162.774	-1.2648	0.166581	-7.59272	3.13267e-14	3.10515e-13
HDAC9	75.2236	-1.26422	0.29694	-4.25749	2.06735e-05	7.8541e-05
ATP8A1	62.4558	-1.2638	0.202035	-6.25533	3.96671e-10	2.65205e-09
GSDMB	21.0139	-1.26315	0.410223	-3.07917	0.00207578	0.005723
RAP2C-AS1	23.0213	-1.26301	0.324137	-3.89654	9.7577e-05	0.000337827
AL353743.1	30.6823	-1.26298	0.298156	-4.23598	2.27559e-05	8.59962e-05
ABCB11	10.5417	-1.26217	0.499827	-2.52521	0.011563	0.0271934
MIRLET7BHG	117.974	-1.26205	0.195487	-6.4559	1.0758e-10	7.6376e-10
MPP7	105.106	-1.26191	0.212911	-5.92695	3.08604e-09	1.88817e-08
ARMCX3	60.3005	-1.26182	0.239193	-5.27531	1.32532e-07	6.68651e-07
IFNLR1	72.2896	-1.26134	0.271737	-4.64178	3.45418e-06	1.45821e-05
DNAH7	15.9464	-1.26025	0.43542	-2.89433	0.00379975	0.00992647
C6orf163	6.34718	-1.26005	0.64137	-1.96462	0.0494583	0.0978984
ZEB2	184.207	-1.25887	0.223431	-5.63426	1.75811e-08	9.88062e-08
GPR155	232.88	-1.25885	0.158034	-7.96566	1.64347e-15	1.80191e-14
EEPD1	28.727	-1.25875	0.347283	-3.62458	0.000289435	0.000928965
ZBTB20	99.7941	-1.25844	0.229164	-5.49143	3.98691e-08	2.15493e-07
SKOR1	4.40034	-1.25843	0.583439	-2.15692	0.0310118	0.0651352
MUC20	7.29731	-1.25842	0.513958	-2.44849	0.0143456	0.0329645
DNASE2	465.064	-1.25823	0.0927329	-13.5683	6.17377e-42	4.25929e-40
SCAMP1-AS1	49.0382	-1.25792	0.227809	-5.5218	3.35536e-08	1.83072e-07
TCEAL1	185.875	-1.25712	0.153659	-8.1812	2.81039e-16	3.25673e-15
SAMSN1	17.4346	-1.2557	0.443477	-2.83149	0.0046332	0.0119194
AC016708.1	8.70774	-1.25523	0.4832	-2.59774	0.00938396	0.0225881
PSG4	32.8442	-1.25306	0.527588	-2.37507	0.0175458	0.0394581
ZNF358	262.942	-1.2522	0.151598	-8.26	1.45678e-16	1.72569e-15
SGCE	283.495	-1.25173	0.142988	-8.75411	2.05713e-18	2.88443e-17
FGGY	83.9	-1.25149	0.196051	-6.3835	1.73081e-10	1.19847e-09
ARID5B	421.713	-1.25144	0.157201	-7.96073	1.71032e-15	1.87028e-14
HYKK	48.5503	-1.25127	0.234467	-5.33665	9.46811e-08	4.88241e-07
HLF	31.2632	-1.25032	0.446142	-2.80251	0.00507065	0.0129405
AC022364.1	18.4459	-1.24951	0.347688	-3.59376	0.000325939	0.00103747
AQP11	14.7104	-1.24817	0.421878	-2.9586	0.00309038	0.00822542
AC244033.2	20.2489	-1.24776	0.371953	-3.35463	0.000794716	0.00236468
SNORC	29.8961	-1.24735	0.342104	-3.64612	0.000266233	0.000859544
AC022400.7	91.1891	-1.24723	0.277254	-4.49853	6.84261e-06	2.77256e-05
CACNB1	114.481	-1.24685	0.190837	-6.53357	6.42208e-11	4.68261e-10
PMM1	250.357	-1.24626	0.143889	-8.6613	4.66415e-18	6.35119e-17
LINC00339	14.118	-1.2461	0.437523	-2.84808	0.00439844	0.0113619
KIAA1522	2899.33	-1.24545	0.0950234	-13.1068	3.01144e-39	1.81263e-37
DENND3	330.751	-1.24489	0.266756	-4.66679	3.05944e-06	1.30003e-05
PTPRN2	47.6473	-1.2445	0.40861	-3.04569	0.00232151	0.00633446
CA11	90.1639	-1.24428	0.291326	-4.27107	1.94534e-05	7.415e-05
GAS2	4.89032	-1.24425	0.629064	-1.97795	0.0479347	0.095269
IQCH-AS1	134.702	-1.24333	0.16222	-7.66451	1.7951e-14	1.81485e-13
FAT4	624.132	-1.24309	0.255461	-4.86606	1.13846e-06	5.10609e-06
MGAT4A	82.7096	-1.24282	0.188775	-6.58359	4.5923e-11	3.39735e-10
ATP2B1-AS1	10.791	-1.24249	0.511758	-2.42789	0.0151871	0.0346735
KIAA0513	488.105	-1.24245	0.208784	-5.95088	2.6671e-09	1.64493e-08
GABPB1-AS1	325.307	-1.24177	0.264934	-4.68709	2.77113e-06	1.1843e-05
ZFYVE1	413.354	-1.24166	0.127601	-9.73085	2.22718e-22	4.33862e-21
AC021054.1	32.0025	-1.24161	0.269239	-4.61157	3.99639e-06	1.67115e-05
CCL28	153.187	-1.24081	0.511936	-2.42376	0.0153606	0.0350255
RBM44	9.83776	-1.239	0.559144	-2.21589	0.0266991	0.0570875
AC137767.1	14.9352	-1.23879	0.497583	-2.48962	0.012788	0.0297507
ZNF33B	690.566	-1.23876	0.178472	-6.94093	3.89522e-12	3.16835e-11
SMIM1	25.3616	-1.23775	0.355874	-3.47807	0.000505046	0.00156254
IFI44	34.7244	-1.23714	0.277955	-4.45088	8.55186e-06	3.41778e-05
MAP2K5	329.223	-1.23707	0.139409	-8.87364	7.07947e-19	1.0295e-17
AC005519.1	13.3227	-1.23699	0.467568	-2.64559	0.00815487	0.0198807
MFAP5	14.1697	-1.23646	0.529917	-2.33331	0.0196321	0.0435834
WNT5A	173.542	-1.23631	0.210545	-5.87194	4.30712e-09	2.59778e-08
PMEL	6.10165	-1.2355	0.544752	-2.26801	0.0233284	0.0507319
OPTN	1193.93	-1.23507	0.147502	-8.37322	5.60655e-17	6.93009e-16
R3HDM2	586.252	-1.23494	0.115445	-10.6972	1.04858e-26	2.77741e-25
CES4A	121.22	-1.23489	0.195463	-6.3178	2.65318e-10	1.80524e-09
PPP1R3G	8.08903	-1.23419	0.47996	-2.57144	0.0101277	0.0241794
EFNA1	414.338	-1.23414	0.177566	-6.95035	3.64379e-12	2.97199e-11
IFI27L1	63.2691	-1.23399	0.193465	-6.37835	1.79009e-10	1.23745e-09
H1FX	1287.86	-1.23366	0.137902	-8.94589	3.68959e-19	5.47662e-18
LAMA5	7606.16	-1.23347	0.176049	-7.00641	2.44506e-12	2.03097e-11
AC097103.2	18.9967	-1.2329	0.355797	-3.46517	0.000529899	0.00163335
MTUS1	572.43	-1.23286	0.124545	-9.89895	4.20676e-23	8.5477e-22
ARHGEF37	617.518	-1.23177	0.360873	-3.41332	0.000641776	0.00194415
ZNF784	79.8249	-1.2317	0.169261	-7.27692	3.41521e-13	3.07026e-12
AL691432.1	13.7965	-1.23113	0.455545	-2.70255	0.00688107	0.0170431
ACCS	100.696	-1.22918	0.218656	-5.62151	1.89297e-08	1.06041e-07
ATP6V0A4	8.157	-1.22805	0.578796	-2.12174	0.0338597	0.0703482
ETS2	1166.06	-1.22803	0.188842	-6.50295	7.87612e-11	5.67507e-10
RNF39	155.248	-1.2274	0.213816	-5.74044	9.44312e-09	5.4699e-08
PIR	219.518	-1.22709	0.178538	-6.87301	6.28595e-12	5.02634e-11
POC1B-AS1	17.8045	-1.22707	0.386779	-3.17253	0.00151114	0.0042846
KREMEN1	500.689	-1.2269	0.24869	-4.93344	8.07939e-07	3.69796e-06
ZNF585A	76.0711	-1.22629	0.217246	-5.64469	1.6548e-08	9.33538e-08
TCEAL9	649.894	-1.22557	0.129406	-9.47074	2.77862e-21	4.94437e-20
CNFN	24.3562	-1.22502	0.273589	-4.4776	7.54885e-06	3.04446e-05
MELTF-AS1	20.7563	-1.22482	0.375247	-3.26403	0.00109838	0.00319006
FAM111A	413.814	-1.22444	0.164959	-7.4227	1.14755e-13	1.08024e-12
FAM161B	91.9372	-1.22433	0.188443	-6.49711	8.18772e-11	5.88937e-10
RTN4RL2	43.5284	-1.22432	0.225898	-5.41979	5.96684e-08	3.16332e-07
CCDC163	48.8454	-1.22324	0.276251	-4.42799	9.51138e-06	3.78378e-05
ZNF277	347.14	-1.2228	0.117282	-10.4262	1.88337e-25	4.53714e-24
AC005476.2	9.50244	-1.22213	0.530821	-2.30234	0.0213159	0.0468757
SLC12A6	956.102	-1.22206	0.11289	-10.8252	2.61481e-27	7.23989e-26
EGFL8	7.8347	-1.22177	0.578957	-2.11029	0.0348331	0.072118
C11orf45	32.2467	-1.22141	0.24595	-4.96609	6.83149e-07	3.15321e-06
CAMSAP3	330.32	-1.22002	0.14989	-8.1394	3.97256e-16	4.54013e-15
AC007191.1	19.8997	-1.21971	0.485178	-2.51394	0.0119391	0.02797
CCT6B	26.3628	-1.21926	0.339704	-3.58919	0.000331703	0.00105485
AC105285.1	8.44551	-1.21907	0.490496	-2.48538	0.0129412	0.0300802
F2R	635.011	-1.21856	0.129013	-9.44524	3.54599e-21	6.25625e-20
PRSS12	370.817	-1.21805	0.215599	-5.64961	1.60809e-08	9.07928e-08
HOXA6	6.17818	-1.21775	0.520923	-2.33768	0.0194037	0.0431133
AP002360.1	30.3616	-1.2172	0.264417	-4.60332	4.1581e-06	1.73482e-05
ZNF211	95.5638	-1.21711	0.177473	-6.858	6.9832e-12	5.56886e-11
KANTR	79.2327	-1.21677	0.23308	-5.22037	1.78569e-07	8.88607e-07
AC144652.1	17.6694	-1.21667	0.436145	-2.7896	0.00527736	0.013417
PLXDC2	628.406	-1.21641	0.0976433	-12.4577	1.26938e-35	5.85776e-34
RAB7B	321.941	-1.21624	0.164797	-7.38021	1.58044e-13	1.47106e-12
SH3BP5	94.7705	-1.215	0.190113	-6.39094	1.64866e-10	1.14617e-09
ZNF688	107.648	-1.21499	0.15399	-7.89005	3.0206e-15	3.24499e-14
DCLK1	33.8944	-1.21494	0.407752	-2.97961	0.0028862	0.00772455
ZBTB16	695.304	-1.21414	0.255327	-4.75523	1.98217e-06	8.62747e-06
AL360181.2	9.28335	-1.21396	0.509583	-2.38227	0.0172062	0.0387868
GVQW3	27.2287	-1.2139	0.336185	-3.61081	0.000305243	0.000975633
GLTPD2	8.11228	-1.21293	0.501458	-2.4188	0.015572	0.035457
THBS3	193.874	-1.21157	0.13025	-9.30187	1.37996e-20	2.31846e-19
MME	1882.87	-1.21137	0.128587	-9.42057	4.48639e-21	7.84212e-20
C1orf54	13.4249	-1.21119	0.40747	-2.97247	0.0029541	0.00789103
AL353763.1	7.69216	-1.21094	0.539576	-2.24425	0.0248166	0.0535254
FANK1	25.2779	-1.21074	0.354975	-3.41078	0.000647771	0.00196088
AC023157.3	7.75224	-1.21034	0.524871	-2.30597	0.0211124	0.0464969
OASL	18.4293	-1.20999	0.408362	-2.96303	0.00304628	0.00811951
TRIML2	18.5726	-1.20995	0.408256	-2.96371	0.00303957	0.00810266
PBX3	356.304	-1.20989	0.144841	-8.35321	6.6433e-17	8.14853e-16
AC005332.5	17.2336	-1.20878	0.366592	-3.29734	0.000976059	0.0028592
EHF	91.8144	-1.20534	0.581702	-2.07209	0.0382571	0.078371
NOTCH1	2670.67	-1.20498	0.132038	-9.12605	7.10429e-20	1.12359e-18
AC073111.5	31.3811	-1.20463	0.280838	-4.28939	1.79165e-05	6.85181e-05
AC097359.2	23.8181	-1.20376	0.315949	-3.80996	0.000138987	0.00046831
DCST2	59.0685	-1.20346	0.241151	-4.99048	6.02283e-07	2.80175e-06
CBLB	360.21	-1.20331	0.158055	-7.61324	2.67301e-14	2.66225e-13
GPR37	134.382	-1.20266	0.168663	-7.13057	9.99551e-13	8.61988e-12
GAS5-AS1	6.36594	-1.20255	0.53885	-2.2317	0.0256346	0.0550493
CCDC102A	97.5231	-1.20001	0.239757	-5.0051	5.58335e-07	2.60892e-06
AC120114.1	23.8941	-1.19965	0.292585	-4.10016	4.12861e-05	0.000150641
PRRG4	668.343	-1.19953	0.111361	-10.7715	4.69283e-27	1.27721e-25
KRT17P3	11.0651	-1.19952	0.440056	-2.72584	0.00641377	0.0160178
LINC02298	18.0996	-1.19924	0.43719	-2.74306	0.00608699	0.0152826
PRKAB2	729.71	-1.19922	0.0911733	-13.1532	1.63214e-39	9.96851e-38
TLE4	296.733	-1.1989	0.106047	-11.3054	1.23425e-29	3.96144e-28
RAG1	25.0829	-1.19839	0.340593	-3.51853	0.000433945	0.00135835
AL591485.1	25.4778	-1.19783	0.307558	-3.89465	9.83425e-05	0.00034025
AL157829.1	26.7727	-1.19732	0.425187	-2.81598	0.00486292	0.0124594
SIDT2	535.31	-1.19671	0.131187	-9.12215	7.36501e-20	1.16129e-18
ABCA8	18.5834	-1.19653	0.339836	-3.5209	0.00043009	0.0013473
AC009414.2	5.29289	-1.19587	0.541675	-2.20773	0.0272634	0.0581637
S100A1	18.7894	-1.19557	0.517266	-2.31133	0.0208148	0.0459195
PI4KAP1	13.6312	-1.19518	0.453969	-2.63274	0.00847	0.0205597
[truncated: 8,534 more rows]

## Sheet: 9+3h_EGF
	baseMean	log2FoldChange	lfcSE	stat	pvalue	padj
KLHL38	9.56453	-9.23405	1.4501	-6.36786	1.9168e-10	1.13791e-09
AL357146.1	4.03812	-7.63832	1.40937	-5.41967	5.97087e-08	2.7658e-07
PLCL1	12.412	-6.81928	0.994259	-6.85866	6.95108e-12	4.80513e-11
MAP7D2	26.5556	-6.53779	0.638921	-10.2325	1.41738e-24	2.67333e-23
HCAR2	1.677	-6.53614	1.75544	-3.72338	0.000196577	0.000595495
TNFSF11	1.41903	-6.29986	2.63864	-2.38754	0.0169614	0.0367011
WNT4	4.01559	-6.24674	1.32651	-4.70914	2.48766e-06	9.63245e-06
SLC38A11	1.44082	-6.05076	1.64029	-3.68884	0.000225277	0.00067681
ACSS1	172.085	-5.95329	0.479132	-12.4252	1.90806e-35	7.39229e-34
IGFL1P1	1.84684	-5.94215	1.46729	-4.04973	5.12768e-05	0.000167978
KCNJ16	2.29337	-5.9063	1.60143	-3.68814	0.000225901	0.000678585
TRIM71	9.70496	-5.78968	0.844506	-6.8557	7.09649e-12	4.89587e-11
LINC01679	2.7007	-5.75796	1.34164	-4.29174	1.77279e-05	6.18823e-05
BMF	44.2409	-5.63947	0.437929	-12.8776	6.01744e-38	2.69173e-36
IP6K3	18.0316	-5.63532	0.561781	-10.0312	1.11183e-23	1.95332e-22
LYPD6B	2.17221	-5.59187	1.40644	-3.9759	7.01139e-05	0.000225454
AC133644.2	1.64041	-5.57099	1.74503	-3.19249	0.0014105	0.00375856
FGF1	29.4043	-5.54444	0.430367	-12.8831	5.60717e-38	2.51487e-36
LINC02057	1.33825	-5.53635	1.51173	-3.66225	0.00025001	0.000745805
SLC2A14	1.90799	-5.48304	1.55845	-3.51827	0.000434375	0.00125021
KPRP	1.02278	-5.4684	2.07111	-2.64033	0.00828261	0.0191469
EDN2	9.0105	-5.40906	0.768934	-7.03449	1.9999e-12	1.44452e-11
SKINT1L	1.44746	-5.38162	1.53	-3.5174	0.000435796	0.00125395
ATOH8	50.2024	-5.3625	0.574029	-9.34187	9.46432e-21	1.34338e-19
CDC20P1	5.12845	-5.32074	1.03602	-5.13575	2.8102e-07	1.21047e-06
STUM	3.18715	-5.2902	1.34802	-3.92442	8.69372e-05	0.000276384
PCDHA9	2.10967	-5.28805	1.348	-3.92289	8.74948e-05	0.000277986
LINC02065	1.91086	-5.27892	1.77661	-2.97134	0.00296507	0.00748239
SP140	2.17536	-5.26546	1.49002	-3.53383	0.000409587	0.00118378
BX539320.1	1.83426	-5.25427	1.52441	-3.44676	0.000567346	0.00160555
AC011352.3	1.64377	-5.23887	1.68037	-3.1177	0.0018227	0.00477425
SEMA6D	44.6441	-5.23627	0.360403	-14.5289	7.94343e-48	6.34436e-46
FSTL4	6.43949	-5.22263	0.827393	-6.31215	2.75188e-10	1.60296e-09
ATP1A2	17.1386	-5.16902	0.932587	-5.54267	2.97892e-08	1.42568e-07
SLC40A1	1.394	-5.16135	1.57698	-3.27294	0.00106434	0.0028903
AC004846.1	0.806711	-5.13464	2.35682	-2.17863	0.029359	0.0598419
SLC17A7	1.57585	-5.0896	1.55189	-3.27961	0.00103952	0.00282696
CYP3A43	0.933812	-5.08299	1.87626	-2.7091	0.00674651	0.0158859
CCDC152	1.66405	-5.03161	1.471	-3.42055	0.00062495	0.00175898
AL022345.4	3.17916	-4.90703	1.40875	-3.48325	0.000495361	0.00141339
AC115522.1	1.24711	-4.89473	2.06149	-2.37437	0.0175791	0.0379138
AC112484.3	1.77997	-4.87509	1.52871	-3.18903	0.00142753	0.0038015
NID1	5.87848	-4.87489	1.00119	-4.86909	1.12115e-06	4.52955e-06
CYP3A4	4.00061	-4.84552	1.05049	-4.61262	3.97633e-06	1.49968e-05
SPATA46	2.79247	-4.82663	1.33365	-3.61912	0.000295612	0.000873957
EXTL1	1.07036	-4.81645	1.84456	-2.61116	0.00902344	0.0207142
MAF	12.4118	-4.79157	0.684725	-6.9978	2.60006e-12	1.86054e-11
AC060814.3	7.22608	-4.78757	0.705028	-6.79062	1.11655e-11	7.55256e-11
FAM167B	1.43642	-4.78099	1.71875	-2.78166	0.00540817	0.0129766
NOS1	1.82197	-4.74105	2.15073	-2.20439	0.0274968	0.056501
AC004231.1	1.52	-4.71311	1.53344	-3.07354	0.00211532	0.00547238
AC124276.1	1.4527	-4.71234	1.43407	-3.286	0.0010162	0.00276898
FBXO32	315.732	-4.68137	0.254854	-18.3688	2.33358e-75	7.81597e-73
USP2	29.981	-4.67945	0.463223	-10.1019	5.4164e-24	9.76529e-23
SERPINF1	39.7208	-4.67348	0.435129	-10.7405	6.57217e-27	1.43661e-25
LINC02569	2.29707	-4.63911	1.34857	-3.44001	0.000581688	0.00164457
UQCRHL	3.12828	-4.63263	1.42391	-3.25345	0.00114011	0.00308075
AC083843.1	1.23231	-4.62697	1.7966	-2.5754	0.0100125	0.0227582
CSPG4	4.01567	-4.61297	1.14574	-4.02618	5.66894e-05	0.000184632
AC106047.1	0.88815	-4.61242	1.73985	-2.65104	0.00802433	0.0186078
DIO2	8.76993	-4.61158	0.885551	-5.20758	1.91315e-07	8.38329e-07
AC025164.1	6.57701	-4.59925	0.770955	-5.96565	2.4366e-09	1.2946e-08
MAN1C1	2.20758	-4.57375	1.32855	-3.44267	0.000576008	0.00162917
LINC01235	51.0773	-4.56403	0.466802	-9.77724	1.40999e-22	2.27327e-21
NKD1	157.067	-4.53978	0.37954	-11.9613	5.66965e-33	1.88377e-31
FOXN1	1.68602	-4.51086	1.59015	-2.83675	0.00455755	0.0111056
KCNJ2-AS1	0.89147	-4.49142	1.87593	-2.39423	0.0166553	0.0360914
AL451064.1	1.06322	-4.48528	1.89627	-2.36532	0.0180147	0.0387622
LINC01836	4.42925	-4.4845	0.931491	-4.81433	1.47694e-06	5.88338e-06
PDE4C	0.718768	-4.48036	2.15496	-2.0791	0.0376084	0.0745206
VEGFD	9.03764	-4.48019	1.31586	-3.40477	0.000662202	0.00185477
KDR	147.824	-4.47513	0.371703	-12.0395	2.20176e-33	7.59497e-32
HOPX	1.54496	-4.4549	1.56006	-2.8556	0.00429552	0.0105239
AL353997.2	1.7513	-4.44986	1.40267	-3.17243	0.0015117	0.00401227
DPP6	1.39059	-4.43915	1.57464	-2.81915	0.00481513	0.0116703
LINC02518	8.6956	-4.39648	0.744637	-5.9042	3.5436e-09	1.85076e-08
KCNJ2	13.0929	-4.38745	0.723569	-6.06363	1.33083e-09	7.27074e-09
NFATC4	11.5029	-4.38313	0.581689	-7.53518	4.87643e-14	4.06683e-13
SNAP91	1.066	-4.3667	1.90934	-2.28702	0.0221944	0.0467527
AC005696.1	1.81913	-4.36555	1.54071	-2.83346	0.00460473	0.0112061
AC093582.1	0.880378	-4.36413	1.72475	-2.53029	0.0113967	0.0255632
LRRC37A5P	0.792146	-4.36148	1.96637	-2.21803	0.0265525	0.0548101
MYLPF	2.61409	-4.34962	1.37124	-3.17204	0.00151371	0.00401709
AC099329.2	0.752004	-4.34424	2.13669	-2.03317	0.0420354	0.0821947
AC011352.1	1.03964	-4.34352	2.05244	-2.11627	0.0343217	0.0687228
CXCR4	53.9101	-4.34177	0.405546	-10.706	9.54031e-27	2.05726e-25
TP73	15.1632	-4.31957	0.484879	-8.90854	5.17087e-19	6.39157e-18
CD72	7.39881	-4.30609	0.795419	-5.41361	6.17654e-08	2.85725e-07
AC026691.1	8.13199	-4.2958	0.81987	-5.23961	1.60916e-07	7.10825e-07
GREB1	329.58	-4.27298	0.209683	-20.3783	2.6052e-92	1.74515e-89
TRPV6	1.93333	-4.25623	1.40064	-3.03877	0.00237548	0.00610056
STAC2	97.4798	-4.2498	0.386014	-11.0094	3.44139e-28	8.28086e-27
KCNB1	397.677	-4.24966	0.216946	-19.5886	1.93532e-85	1.03049e-82
CABCOCO1	0.731015	-4.24726	2.02434	-2.0981	0.0358962	0.0714764
LINC01829	1.39427	-4.24497	1.53837	-2.75939	0.00579088	0.0138159
PRODH	317.311	-4.24144	0.257002	-16.5035	3.46326e-61	5.79985e-59
GUCY1B2	3.80478	-4.23416	1.03438	-4.09344	4.2502e-05	0.00014063
CYP21A1P	0.814897	-4.22971	1.85104	-2.28505	0.0223101	0.046944
RSPO2	21.4051	-4.22418	0.540315	-7.81799	5.36731e-15	4.86715e-14
AC138649.2	1.07473	-4.22342	1.61662	-2.6125	0.00898818	0.0206378
C9orf152	4.82978	-4.22097	1.50112	-2.81188	0.00492523	0.0119163
LBX2	1.86958	-4.21866	1.5378	-2.74331	0.00608225	0.0144496
LINC01198	1.2008	-4.21412	1.5295	-2.75523	0.00586515	0.0139722
LINC01010	1.08971	-4.18435	1.60266	-2.61087	0.00903111	0.0207295
BBOX1	22.7092	-4.17595	0.431965	-9.66734	4.15035e-22	6.44623e-21
S1PR5	1.75631	-4.14098	1.58346	-2.61514	0.00891914	0.0204906
RGS9	8.04954	-4.13998	0.711363	-5.81978	5.89254e-09	3.01125e-08
NTNG1	6.20081	-4.13767	0.735468	-5.6259	1.84548e-08	9.04703e-08
AC127537.1	1.70039	-4.11092	1.42595	-2.88293	0.00393999	0.00971823
AL118508.1	11.6448	-4.11063	0.498232	-8.25043	1.5783e-16	1.6082e-15
EPHA5	2.74639	-4.10142	1.47482	-2.78096	0.00541976	0.0129977
NLRP6	1.33652	-4.09856	1.64596	-2.49007	0.012772	0.0283569
NFAM1	1.57554	-4.09679	1.53064	-2.67652	0.00743905	0.0173748
CORO6	74.1693	-4.09384	0.283642	-14.4331	3.20268e-47	2.45413e-45
ADH1B	573.9	-4.08796	0.759898	-5.37962	7.46442e-08	3.41499e-07
IL7R	6.31693	-4.07459	1.3742	-2.96506	0.00302627	0.00762849
NYNRIN	3.44859	-4.07389	0.97962	-4.15864	3.20146e-05	0.000107718
RBM20	2.48423	-4.0715	1.19438	-3.40887	0.000652316	0.00182955
SERPINA3	5.69207	-4.06998	0.778083	-5.23078	1.68794e-07	7.44197e-07
OLR1	1.18619	-4.06498	1.56604	-2.5957	0.00943988	0.0215819
AC090912.1	1.59481	-4.06489	1.50505	-2.70083	0.00691671	0.0162425
PDE6G	1.58903	-4.06474	1.43109	-2.8403	0.00450707	0.0109955
DNAI1	0.718643	-4.05764	1.78905	-2.26804	0.0233267	0.0489197
VPS37D	5.1214	-4.04892	0.985129	-4.11004	3.95587e-05	0.000131626
ADH1A	2.44514	-4.03869	1.16958	-3.45311	0.000554168	0.00157125
LMOD1	2.51101	-4.03322	1.55184	-2.59899	0.00934976	0.0213947
GPR1	49.5413	-4.02656	0.282795	-14.2384	5.29193e-46	3.77636e-44
DNM1P35	1.45719	-4.02359	1.43793	-2.79819	0.00513906	0.0123846
BMPER	1.17993	-4.02197	1.58369	-2.53963	0.011097	0.0249638
ATP8B4	2.82688	-4.02023	1.29803	-3.09718	0.00195371	0.0050866
ASPG	1.26413	-4.00609	1.63814	-2.4455	0.014465	0.0317426
AC007663.1	4.43351	-3.98731	0.783735	-5.08757	3.62679e-07	1.54427e-06
CCR4	1.36598	-3.98474	1.434	-2.77876	0.00545664	0.013077
GNAO1	13.5935	-3.97921	0.523389	-7.60278	2.89838e-14	2.46975e-13
ABCA1	3.13873	-3.97901	0.992687	-4.00832	6.11511e-05	0.000198076
AC078850.1	1.2661	-3.97632	1.75812	-2.26169	0.0237168	0.0496476
SH2D3C	2.32899	-3.94045	1.2876	-3.06031	0.0022111	0.00570097
AC100800.1	0.988511	-3.9371	1.74808	-2.25224	0.0243071	0.0507297
KCTD4	10.613	-3.9366	0.649392	-6.06198	1.34457e-09	7.34349e-09
AF131215.7	2.33627	-3.92953	1.34469	-2.92226	0.00347499	0.00865947
LINC01359	1.54202	-3.92944	1.51008	-2.60214	0.00926434	0.021225
MAP1LC3C	2.2814	-3.92472	1.39583	-2.81174	0.00492743	0.0119202
AC010468.1	1.42246	-3.92222	1.63007	-2.40616	0.0161213	0.0350475
ENPP3	1.90561	-3.92151	1.40394	-2.79321	0.0052188	0.0125651
CPAMD8	20.8537	-3.91816	0.399719	-9.80227	1.10083e-22	1.78314e-21
AP001107.8	0.882111	-3.91689	1.90152	-2.05988	0.0394105	0.0776247
NPIPB6	1.11831	-3.90683	1.56872	-2.49046	0.0127578	0.0283316
LINC01978	2.91035	-3.90503	1.01066	-3.86385	0.000111612	0.00034895
OLFML2A	42.3584	-3.90461	0.358594	-10.8887	1.30546e-27	3.00212e-26
AL049839.2	1.96272	-3.90364	1.53777	-2.5385	0.0111328	0.0250307
PCDHA2	0.777648	-3.89732	1.85749	-2.09817	0.0358903	0.0714764
AC016737.1	1.23097	-3.8949	1.63634	-2.38025	0.0173009	0.0373579
AL627171.1	1.57613	-3.89487	1.59791	-2.43748	0.0147901	0.032391
RPS19P3	1.00309	-3.89341	1.77829	-2.18941	0.0285674	0.0584291
KRT40	0.894263	-3.88935	1.69433	-2.29552	0.0217036	0.0458351
C11orf42	1.68029	-3.88901	1.49224	-2.60616	0.00915636	0.0209938
AL161909.1	0.821827	-3.88899	1.79949	-2.16117	0.0306824	0.0621853
IMPDH1P5	14.9124	-3.88719	0.593732	-6.54706	5.86827e-11	3.68827e-10
TMEM30B	1.13944	-3.88504	1.5772	-2.46325	0.0137684	0.0303583
C2	1.14501	-3.88186	1.55405	-2.49789	0.0124933	0.0277829
AC136604.2	2.07562	-3.88035	1.43466	-2.70473	0.00683604	0.0160694
ZNF467	94.1683	-3.87817	0.352072	-11.0153	3.22499e-28	7.76916e-27
P2RX7	6.24567	-3.87456	0.811619	-4.77387	1.80722e-06	7.1185e-06
AC090186.1	0.951278	-3.86939	1.86834	-2.07103	0.0383557	0.0758062
TMPRSS7	1.01048	-3.85556	1.75437	-2.19769	0.0279711	0.0573451
SUGT1P1	1.11266	-3.84998	1.51527	-2.54079	0.0110603	0.024884
TOGARAM2	4.82115	-3.84657	0.852961	-4.50967	6.493e-06	2.38433e-05
AC092611.1	2.64741	-3.84292	1.39502	-2.75474	0.00587385	0.0139897
AC011462.4	1.80313	-3.84006	1.38111	-2.78041	0.00542903	0.0130154
AC107294.3	0.78931	-3.83912	1.89173	-2.02942	0.0424155	0.0828988
FBLN2	0.873726	-3.83422	1.92656	-1.99019	0.0465699	0.0897679
SCARF1	9.7079	-3.83145	0.635603	-6.02806	1.6594e-09	8.97604e-09
AC022034.1	1.16381	-3.81967	1.73271	-2.20445	0.0274925	0.0564976
KLHL3	2.19469	-3.80631	1.21524	-3.13215	0.00173533	0.00455977
FIBIN	21.8411	-3.80102	0.458201	-8.29552	1.0811e-16	1.11747e-15
PELI2	5.88883	-3.79569	0.694708	-5.46372	4.66256e-08	2.18611e-07
AXIN2	5.9869	-3.77833	0.687924	-5.49237	3.96577e-08	1.87251e-07
AC092803.2	4.34518	-3.75856	0.866698	-4.33664	1.44676e-05	5.10594e-05
IGFBP5	0.871744	-3.75332	1.84182	-2.03783	0.0415669	0.0813629
IFIT1	18.7851	-3.74832	0.451467	-8.30253	1.01914e-16	1.05606e-15
AC015802.4	1.46288	-3.74267	1.43965	-2.5997	0.00933046	0.0213553
AC136475.5	1.52689	-3.74148	1.41179	-2.65016	0.00804532	0.0186479
AC006994.2	2.78885	-3.73662	1.4786	-2.52714	0.0114997	0.0257668
GNAS-AS1	2.45375	-3.7306	1.42676	-2.61473	0.00892979	0.0205128
CRIP3	1.42078	-3.7252	1.69124	-2.20264	0.0276202	0.0567208
AC103718.1	1.02947	-3.72456	1.84572	-2.01794	0.0435974	0.0848574
GDF9	10.8447	-3.72142	0.612868	-6.07215	1.26211e-09	6.90982e-09
ADHFE1	11.23	-3.71737	0.674782	-5.509	3.60876e-08	1.71251e-07
MAATS1	1.91968	-3.71247	1.34089	-2.76866	0.00562869	0.0134521
AC009963.2	0.955245	-3.71203	1.84593	-2.01093	0.0443327	0.0860548
WEE2	0.968076	-3.71116	1.72076	-2.1567	0.0310288	0.0628506
AC007365.1	0.795791	-3.71073	1.67264	-2.21849	0.0265213	0.0547565
PRKAR2B	24.399	-3.70739	0.517479	-7.16433	7.81657e-13	5.84512e-12
AP004147.1	0.786161	-3.70685	1.78055	-2.08185	0.0373559	0.074098
DNAJC19P5	1.14139	-3.70587	1.59038	-2.33018	0.0197964	0.0422501
AC138907.10	1.29088	-3.70388	1.58474	-2.33721	0.0194284	0.0415185
AC097724.1	1.7332	-3.70055	1.59063	-2.32647	0.0199935	0.0426268
CNN2P9	1.65415	-3.69583	1.44655	-2.55493	0.0106208	0.0240095
CCDC114	1.70289	-3.69429	1.45234	-2.54368	0.0109691	0.0247161
EVPLL	3.47754	-3.69268	0.931907	-3.9625	7.4169e-05	0.000237941
PPP1R16B	3.80317	-3.69173	0.814489	-4.53257	5.8269e-06	2.14961e-05
AC023424.2	1.25081	-3.68754	1.70371	-2.16442	0.0304321	0.0617262
BX324167.2	0.725784	-3.68179	1.83651	-2.00477	0.0449872	0.087154
C16orf96	1.72694	-3.6794	1.35759	-2.71025	0.0067232	0.0158364
KLRG2	4.07108	-3.67277	0.907687	-4.0463	5.20344e-05	0.000170272
ADRA1A	1.63313	-3.67169	1.48197	-2.47758	0.0132277	0.0292936
AC004911.1	2.1934	-3.66489	1.16079	-3.15724	0.00159271	0.00421113
PPM1L	279.399	-3.66474	0.320776	-11.4246	3.15066e-30	8.78208e-29
AL138781.2	1.8138	-3.66009	1.42525	-2.56803	0.0102278	0.0231841
LINC01376	10.669	-3.65829	0.570916	-6.40776	1.47675e-10	8.85535e-10
S1PR4	4.6204	-3.65631	0.818781	-4.46555	7.98624e-06	2.90086e-05
AC098820.3	2.41745	-3.64845	1.42616	-2.55822	0.0105209	0.0238019
AC005479.2	1.96663	-3.64397	1.42503	-2.55711	0.0105546	0.0238729
SSUH2	4.32114	-3.64222	0.792151	-4.59789	4.26787e-06	1.60207e-05
DYNC1I1	2.71129	-3.62693	1.35575	-2.67521	0.00746825	0.0174384
PALM	33.197	-3.62304	0.340928	-10.627	2.2321e-26	4.68199e-25
KLHDC8B	109.717	-3.61216	0.213804	-16.8947	4.92183e-64	9.29151e-62
YPEL4	7.15384	-3.60839	0.648493	-5.56426	2.63269e-08	1.2661e-07
FSTL5	2.07102	-3.59769	1.59864	-2.25047	0.0244193	0.0509179
DNAJC27-AS1	9.34756	-3.59442	0.709204	-5.06824	4.01505e-07	1.70156e-06
PRTN3	3.24761	-3.58994	0.898228	-3.99669	6.42352e-05	0.000207612
SYT11	4.11259	-3.58913	0.965682	-3.71668	0.000201856	0.000610507
AC110597.1	21.9392	-3.58463	0.510527	-7.02142	2.1962e-12	1.57971e-11
AC116312.1	1.89508	-3.58441	1.28473	-2.79001	0.0052707	0.0126782
GPX7	1.64106	-3.56479	1.59958	-2.22858	0.0258421	0.0535079
ZMIZ1-AS1	5.98011	-3.56169	0.761001	-4.68027	2.86498e-06	1.10134e-05
TPTE2P1	2.9824	-3.56066	1.23957	-2.8725	0.00407236	0.0100233
VIPR1	15.3305	-3.55808	0.444617	-8.00258	1.21837e-15	1.15317e-14
AL050303.4	1.31975	-3.55047	1.58723	-2.23689	0.0252933	0.0524664
RPS4XP16	9.33099	-3.54974	0.632483	-5.61239	1.99547e-08	9.73177e-08
ACKR3	10.8164	-3.54451	0.609769	-5.81287	6.14117e-09	3.13105e-08
AC097534.2	20.0144	-3.53372	0.485668	-7.276	3.43856e-13	2.65644e-12
AC087564.1	1.07734	-3.5278	1.56885	-2.24866	0.0245343	0.0511063
PCDHGB6	1.728	-3.52352	1.43162	-2.46121	0.0138468	0.0305214
APOBR	4.15824	-3.51963	0.854875	-4.11712	3.83634e-05	0.000127853
DISP3	1.54048	-3.51695	1.53467	-2.29166	0.0219253	0.0462468
GAS1RR	12.753	-3.51277	0.560583	-6.26628	3.69778e-10	2.1271e-09
RHOU	259.712	-3.50976	0.279168	-12.5722	3.00134e-36	1.21257e-34
PLB1	4.11209	-3.50465	0.924206	-3.79207	0.000149397	0.000459407
AC015802.3	0.86373	-3.50196	1.76582	-1.98319	0.047346	0.0910864
KCNH3	4.88244	-3.50071	0.821835	-4.25962	2.04773e-05	7.08364e-05
AC008764.9	1.24414	-3.49674	1.64102	-2.13083	0.0331029	0.0665455
LINC00332	3.49206	-3.49211	0.994633	-3.51095	0.000446509	0.00128282
HNRNPA1P26	0.971153	-3.49194	1.73427	-2.01349	0.0440632	0.0856517
SLC7A8	71.5997	-3.48812	0.360599	-9.67314	3.92144e-22	6.10897e-21
SHISAL2A	2.6139	-3.4864	1.05585	-3.30198	0.000960054	0.00262115
AL137802.2	1.44508	-3.48185	1.5722	-2.21464	0.026785	0.0552076
DDX25	2.36699	-3.48053	1.25833	-2.76599	0.00567509	0.0135599
ADORA2A-AS1	0.851276	-3.48005	1.77152	-1.96444	0.0494787	0.0946603
RPS2P32	1.09357	-3.47778	1.58101	-2.19972	0.0278265	0.057087
EBF1	14.4009	-3.47763	0.54109	-6.42708	1.3008e-10	7.84331e-10
FALEC	1.02425	-3.47749	1.73767	-2.00124	0.0453665	0.0877578
RCN1P2	0.822766	-3.47744	1.7691	-1.96566	0.0493381	0.0944249
HIST1H1D	5.8153	-3.47625	1.43285	-2.42611	0.0152617	0.0333464
AL031777.1	7.56748	-3.47588	1.37711	-2.52403	0.0116016	0.0259584
FGR	4.91122	-3.4755	0.716005	-4.85401	1.20987e-06	4.8681e-06
LINC02080	1.30458	-3.47466	1.5481	-2.24447	0.0248025	0.0515718
TSPAN12	1.0887	-3.47299	1.76447	-1.96828	0.0490353	0.0939275
JAKMIP3	1.67495	-3.47056	1.56155	-2.22251	0.0262492	0.054254
AC092656.1	1.90092	-3.46552	1.63575	-2.11861	0.0341238	0.0683528
COL2A1	29.0283	-3.46485	0.37	-9.36445	7.6448e-21	1.09183e-19
AACSP1	2.72077	-3.46214	0.902402	-3.83659	0.000124757	0.000387655
SH3BGR	1.56323	-3.46107	1.63381	-2.1184	0.0341408	0.0683804
AMOT	1.546	-3.44581	1.18627	-2.90475	0.00367544	0.00912096
KLRD1	6.15496	-3.44446	0.904307	-3.80895	0.000139559	0.000430814
LINC00702	14.7127	-3.44196	0.673416	-5.11119	3.20143e-07	1.37187e-06
AP005264.1	2.01558	-3.43711	1.09251	-3.14608	0.00165474	0.00436236
LY6D	7.21613	-3.43667	0.736623	-4.66543	3.07965e-06	1.17884e-05
AL133367.1	35.4675	-3.41629	0.371554	-9.19459	3.76422e-20	5.10233e-19
AC131009.4	4.4034	-3.40712	1.18686	-2.87071	0.00409545	0.0100658
AC004948.1	1.12068	-3.40565	1.60062	-2.12771	0.0333613	0.0669985
NBEAP1	14.8371	-3.40353	0.510881	-6.66207	2.69996e-11	1.7554e-10
MMRN1	1.08121	-3.40238	1.54675	-2.19969	0.0278288	0.057087
AL355297.4	1.2038	-3.39396	1.51003	-2.24761	0.0246012	0.0512046
SYNDIG1L	1.31416	-3.39309	1.61139	-2.10569	0.035231	0.07034
TMEM78	1.173	-3.39154	1.62027	-2.0932	0.0363315	0.0722871
MYLK3	3.18574	-3.39061	1.38892	-2.44119	0.0146388	0.0321037
AC023906.5	9.21092	-3.38848	0.578526	-5.85709	4.71041e-09	2.43143e-08
CCDC69	172.465	-3.38548	0.308068	-10.9894	4.29736e-28	1.01871e-26
AC011330.1	1.15227	-3.38146	1.5751	-2.14682	0.0318078	0.0641905
ELOVL3	5.02225	-3.37762	0.812896	-4.15504	3.25232e-05	0.000109337
MRVI1	12.8715	-3.37468	0.488637	-6.9063	4.97448e-12	3.47578e-11
CYP3A5	38.6152	-3.36993	0.408558	-8.24835	1.60603e-16	1.63484e-15
PKD1L2	6.60636	-3.36845	0.575515	-5.85294	4.82967e-09	2.49113e-08
AL359513.1	2.53811	-3.36773	1.19369	-2.82129	0.0047831	0.0115982
EPHB6	178.857	-3.36513	0.306226	-10.9891	4.31371e-28	1.02142e-26
AC008763.1	5.56957	-3.3649	0.730949	-4.60346	4.1552e-06	1.56289e-05
PKDCC	1.71564	-3.36308	1.49607	-2.24794	0.0245803	0.0511762
PLIN1	11.6552	-3.35723	0.521959	-6.43198	1.25954e-10	7.60777e-10
FAXDC2	88.8745	-3.35618	0.313175	-10.7166	8.50593e-27	1.83994e-25
TDRD9	6.80408	-3.35427	0.649656	-5.16314	2.42836e-07	1.0521e-06
INHBB	9.33709	-3.35021	0.659682	-5.07852	3.80388e-07	1.61536e-06
MYCL	17.6102	-3.3485	0.683883	-4.89631	9.7654e-07	3.97079e-06
MAFB	672.868	-3.34538	0.243001	-13.7669	4.03063e-43	2.44737e-41
GNG7	21.3642	-3.33981	0.527787	-6.32795	2.48439e-10	1.45393e-09
TLX2	5.04813	-3.33222	0.800924	-4.16046	3.17604e-05	0.000106998
CERKL	22.9719	-3.31687	0.419768	-7.90166	2.75205e-15	2.54562e-14
ATP10B	21.4836	-3.31605	0.465026	-7.13088	9.97305e-13	7.40173e-12
MIR181A2HG	2.56604	-3.31073	0.986007	-3.35771	0.000785903	0.00217543
AL136162.1	3.77453	-3.31064	1.09534	-3.02247	0.00250723	0.00641275
PDK4	1160.65	-3.31063	0.331841	-9.97657	1.9303e-23	3.32928e-22
RASL10B	16.2937	-3.29634	0.509342	-6.47177	9.68618e-11	5.94746e-10
MIR3936	1.96727	-3.29631	1.42093	-2.31983	0.0203503	0.0433252
AC114728.1	1.4809	-3.27626	1.4629	-2.23957	0.0251185	0.0521507
GMNC	1.55831	-3.27241	1.3302	-2.46008	0.0138905	0.0305984
SERPINB13	10.3472	-3.26855	1.15482	-2.83035	0.00464964	0.0113048
PIFO	9.06868	-3.2662	0.582205	-5.61006	2.02257e-08	9.85467e-08
LINC01431	2.66109	-3.26514	1.26841	-2.57421	0.010047	0.0228242
IGHV3-74	3.3358	-3.26336	0.79404	-4.10982	3.95964e-05	0.00013173
BEST2	106.771	-3.26062	0.647694	-5.0342	4.79842e-07	2.01668e-06
SAXO1	2.04311	-3.26029	1.40373	-2.32259	0.0202011	0.0430252
AC005520.5	1.40408	-3.25995	1.61225	-2.02199	0.0431778	0.084167
AC115989.1	2.75338	-3.2598	1.25464	-2.5982	0.00937136	0.0214371
AC010173.1	2.0902	-3.25802	1.40217	-2.32355	0.0201495	0.0429241
AC078881.1	1.11702	-3.25764	1.48658	-2.19136	0.0284258	0.0581797
SNX18P26	2.09585	-3.2575	1.24924	-2.60758	0.00911836	0.0209136
AC068790.2	1.46716	-3.25631	1.50378	-2.16541	0.0303561	0.061584
QPCT	2.74352	-3.2512	1.28801	-2.52421	0.011596	0.0259485
SPTBN4	3.98867	-3.24638	0.94502	-3.43525	0.000592011	0.0016717
MESP2	1.0937	-3.24618	1.58507	-2.04797	0.0405631	0.0796157
UPK3B	1.05769	-3.24616	1.58718	-2.04524	0.0408316	0.0800821
SLIT1	2.10267	-3.23887	1.29001	-2.51073	0.0120483	0.0268853
AL117328.2	1.62337	-3.23883	1.50311	-2.15475	0.0311813	0.0631041
KCTD16	12.4678	-3.23856	0.501096	-6.46295	1.0268e-10	6.27874e-10
AC135506.1	4.247	-3.22191	0.915378	-3.51976	0.000431943	0.00124407
FLJ13224	1.12177	-3.22137	1.63753	-1.96721	0.0491586	0.0941202
Z84485.1	4.92025	-3.22124	0.889466	-3.62154	0.000292854	0.00086642
LINC00612	1.77948	-3.21917	1.47113	-2.18822	0.0286535	0.0585879
ALK	1.16068	-3.21866	1.5888	-2.02584	0.0427808	0.0835219
FLT3LG	1.32011	-3.2184	1.55077	-2.07535	0.0379539	0.075112
Z93930.3	1.47544	-3.21655	1.65409	-1.9446	0.0518233	0.098631
GTF2IRD2P1	2.48219	-3.21469	1.06452	-3.01985	0.00252896	0.00646435
AC110619.1	2.4929	-3.21207	1.49496	-2.1486	0.031666	0.0639416
PDIA3P2	1.55137	-3.21095	1.56527	-2.05137	0.0402312	0.0790389
HVCN1	1.55657	-3.20935	1.54291	-2.08006	0.0375197	0.0743604
Z97653.1	4.10892	-3.20892	0.789773	-4.06309	4.84264e-05	0.000159193
CLDN20	2.48756	-3.20718	1.55187	-2.06665	0.038767	0.0765097
RCSD1	17.9273	-3.20115	0.39856	-8.03178	9.60663e-16	9.18468e-15
SERPINA5	159.482	-3.19068	0.185591	-17.192	3.04951e-66	6.46185e-64
SELENOP	82.2312	-3.18502	0.275961	-11.5416	8.14225e-31	2.38816e-29
FAM9B	31.5052	-3.17889	0.873905	-3.63757	0.000275223	0.000817053
B3GALT4	12.2744	-3.17508	0.47547	-6.67778	2.42587e-11	1.58364e-10
AC072022.2	7.19633	-3.17491	0.670858	-4.73261	2.21654e-06	8.63252e-06
CASC1	3.65037	-3.17247	1.03601	-3.0622	0.00219713	0.00566778
AC139795.3	5.86021	-3.17181	0.996806	-3.18197	0.00146275	0.00389031
SPATA25	3.47015	-3.16947	0.874141	-3.62581	0.000288059	0.000852842
AL391422.4	48.7523	-3.16839	0.282965	-11.1971	4.21219e-29	1.08389e-27
CASTOR1	2.40998	-3.16576	0.983978	-3.2173	0.00129402	0.00347133
AC005520.2	6.78368	-3.16522	0.653194	-4.84575	1.26136e-06	5.0625e-06
EPSTI1	2.77486	-3.16357	1.10644	-2.85923	0.00424677	0.0104143
MST1L	9.26777	-3.15833	0.551193	-5.72999	1.00439e-08	5.02947e-08
GHR	188.159	-3.1479	0.219412	-14.347	1.11209e-46	8.24774e-45
SPATA41	2.33208	-3.13726	1.22352	-2.56413	0.0103435	0.0234285
LRP4-AS1	1.57518	-3.12807	1.43339	-2.18229	0.0290879	0.0593534
DLEC1	3.44197	-3.12396	0.951705	-3.28248	0.00102897	0.00280083
VAV3	376.457	-3.12082	0.184221	-16.9406	2.25678e-64	4.46327e-62
HSD17B13	4.67697	-3.1168	0.920671	-3.38535	0.000710863	0.00198065
CHRNB4	1.06202	-3.11441	1.47366	-2.11339	0.0345678	0.0691423
GCHFR	5.15169	-3.11287	0.872244	-3.56881	0.000358613	0.00104621
AC006273.1	1.95172	-3.11198	1.14922	-2.7079	0.0067711	0.0159384
UNC79	15.226	-3.10854	0.597695	-5.20088	1.98345e-07	8.67486e-07
ZNF603P	3.24238	-3.10796	1.02574	-3.02995	0.0024459	0.00627212
AL031777.3	12.9679	-3.10642	1.3334	-2.3297	0.019822	0.042296
STPG3	1.89299	-3.1059	1.28421	-2.41853	0.0155835	0.0339781
PCDHGA11	2.17041	-3.10323	1.2195	-2.54468	0.0109379	0.0246539
AC098679.2	3.36194	-3.10179	1.37845	-2.2502	0.0244364	0.0509441
CYP4B1	636.968	-3.09934	0.364145	-8.5113	1.71998e-17	1.89884e-16
CR382285.2	1.99027	-3.09919	1.47741	-2.09772	0.03593	0.0715225
RNF144A-AS1	1.24845	-3.09781	1.47186	-2.10469	0.0353181	0.0705072
AL589745.1	2.90246	-3.09593	1.12844	-2.74355	0.00607791	0.0144414
Z99943.1	2.42394	-3.09409	1.46814	-2.10748	0.0350756	0.07005
GNB3	1.72246	-3.08915	1.35082	-2.28687	0.0222032	0.0467666
AC016747.2	1.22382	-3.08915	1.49238	-2.06995	0.0384574	0.0759565
AC097641.2	1.53046	-3.08714	1.5784	-1.95587	0.0504808	0.0963408
PPP1R3G	8.08903	-3.07587	0.614353	-5.00668	5.53762e-07	2.3147e-06
AP003721.4	1.99761	-3.07515	1.35345	-2.27209	0.0230811	0.0484437
VANGL2	11.5964	-3.07277	0.504126	-6.09524	1.09273e-09	6.01103e-09
ADGRD1	1.77903	-3.06662	1.19168	-2.57336	0.0100716	0.022875
CAPN13	2.07148	-3.06519	1.37655	-2.22672	0.0259658	0.0537379
CXXC4	1.65602	-3.04906	1.31635	-2.3163	0.0205421	0.0436545
SNCAIP	23.9808	-3.04793	0.430652	-7.07747	1.4681e-12	1.07385e-11
TFP1	1.49298	-3.0473	1.33235	-2.28715	0.0221868	0.0467416
TNFSF10	37.3474	-3.04718	0.413196	-7.37464	1.64787e-13	1.3121e-12
EDAR	3.34235	-3.04632	0.836219	-3.64297	0.000269507	0.000800771
AL512329.1	1.75852	-3.04494	1.23578	-2.46398	0.0137403	0.030306
AC090061.1	3.36584	-3.03446	1.10075	-2.75673	0.00583819	0.0139176
RORC	102.217	-3.0333	0.314386	-9.64833	4.99608e-22	7.73089e-21
SALL2	6.29854	-3.03317	0.651278	-4.65725	3.20461e-06	1.22442e-05
POM121L2	3.42189	-3.02842	1.03405	-2.92869	0.00340396	0.008496
CD247	4.70411	-3.02652	0.788193	-3.83983	0.000123121	0.000382859
AL035446.1	9.44751	-3.02624	0.478425	-6.32541	2.52557e-10	1.4761e-09
IGFL2-AS1	40.6605	-3.02242	0.323441	-9.34459	9.22425e-21	1.31289e-19
FZD2	141.298	-3.0224	0.189163	-15.9777	1.82623e-57	2.38512e-55
AC079630.1	3.54219	-3.02156	0.867959	-3.48122	0.000499136	0.00142358
SLC2A1-AS1	2.75229	-3.02124	0.956239	-3.1595	0.0015804	0.0041807
ITGA2B	6.49295	-3.01946	0.691834	-4.36443	1.27455e-05	4.5305e-05
LINC02352	3.036	-3.01582	0.942816	-3.19873	0.00138034	0.00368292
XKR3	4.23738	-3.01251	0.863232	-3.48981	0.000483369	0.00138183
LRRK2	123.073	-3.00979	0.268793	-11.1974	4.19739e-29	1.08143e-27
TMEM61	8.87589	-3.00934	0.537151	-5.60242	2.11383e-08	1.02728e-07
DNM1P51	2.68582	-3.00913	0.872839	-3.44752	0.000565767	0.00160173
AATBC	10.558	-3.00682	0.504109	-5.96463	2.4519e-09	1.30187e-08
LDHD	13.0455	-3.00147	0.520485	-5.76669	8.08442e-09	4.08768e-08
RDH16	19.5874	-3.00059	0.374756	-8.00679	1.17743e-15	1.11595e-14
TMEM100	14.6835	-2.99473	0.84071	-3.56214	0.000367848	0.0010706
PYHIN1	1.73974	-2.9937	1.32403	-2.26106	0.0237556	0.0497037
DMGDH	2.53673	-2.99309	1.2911	-2.31825	0.0204356	0.0434712
AC136475.2	1.89685	-2.98706	1.19175	-2.50645	0.0121952	0.0271955
CRB1	4.41891	-2.98684	1.00856	-2.9615	0.00306146	0.00771159
AC097478.3	8.07056	-2.98647	0.715899	-4.17164	3.0241e-05	0.000102261
KRBA2	3.86089	-2.98571	0.841847	-3.54662	0.000390208	0.00113155
SNHG18	5.63352	-2.98435	0.723221	-4.12646	3.68383e-05	0.000123126
AC015818.3	1.22661	-2.98428	1.39312	-2.14215	0.0321814	0.0648688
AC063944.2	5.33409	-2.98186	0.690723	-4.31701	1.58154e-05	5.55426e-05
NR3C2	35.2234	-2.98051	0.306217	-9.73335	2.17315e-22	3.45277e-21
FLJ31356	4.00534	-2.97996	0.797815	-3.73515	0.000187607	0.000569651
PODNL1	3.86222	-2.97865	1.03003	-2.89181	0.00383028	0.00946901
SPINK1	1.11439	-2.97812	1.39816	-2.13003	0.0331692	0.0666545
AL512329.2	2.87076	-2.97773	0.970742	-3.06748	0.00215872	0.00557354
AC051619.5	5.18479	-2.97727	0.766798	-3.88273	0.000103291	0.000324303
MAP2K6	45.4675	-2.97299	0.305096	-9.74444	1.94858e-22	3.11263e-21
ERVE-1	1.54222	-2.97041	1.20694	-2.4611	0.0138511	0.0305277
SPATC1	9.48032	-2.96878	0.576617	-5.14862	2.62406e-07	1.13264e-06
TSC22D3	2221.44	-2.9668	0.401488	-7.3895	1.47385e-13	1.18215e-12
MAB21L3	5.41612	-2.96398	0.799171	-3.70882	0.000208226	0.000628764
FZD10	7.67521	-2.96159	0.673228	-4.39909	1.08704e-05	3.89266e-05
FILIP1L	19.6816	-2.95775	0.441586	-6.69802	2.11265e-11	1.38877e-10
WAS	2.01283	-2.95402	1.2606	-2.34334	0.0191119	0.0408856
PLA2G4C	4.78421	-2.9537	0.793555	-3.72211	0.000197563	0.000598045
USH1G	2.79172	-2.95084	0.975629	-3.02455	0.00249005	0.00637353
TMOD1	10.2678	-2.94862	0.605573	-4.86914	1.12083e-06	4.52913e-06
MEGF10	1.16485	-2.94651	1.31592	-2.23912	0.0251481	0.0522012
ESAM	3.14437	-2.94375	1.05136	-2.79995	0.0051111	0.012319
AC023310.4	3.10316	-2.94264	0.775408	-3.79496	0.000147667	0.000454423
AC008115.4	1.36727	-2.94113	1.46712	-2.00469	0.0449961	0.0871632
AC012618.3	1.46612	-2.94092	1.45949	-2.01503	0.0439017	0.0853776
LINC01460	1.28465	-2.94058	1.51312	-1.94339	0.0519689	0.0988719
LCE1B	2.70215	-2.94	1.07299	-2.74001	0.00614366	0.0145838
AL390957.1	3.77508	-2.93856	0.88351	-3.32601	0.000880998	0.00241931
AL451050.2	2.70532	-2.93795	1.24867	-2.35287	0.0186293	0.0399521
HIST3H2A	480.813	-2.93694	0.227302	-12.9209	3.43291e-38	1.55311e-36
AC091153.3	1.66404	-2.93578	1.41946	-2.06823	0.0386184	0.0762309
ROCK1P1	7.14396	-2.93446	0.638567	-4.59539	4.31937e-06	1.61936e-05
MAP2	766.879	-2.93064	0.223454	-13.1152	2.69496e-39	1.32615e-37
RSAD2	3.17721	-2.93017	1.02991	-2.84507	0.0044402	0.010849
AL021997.2	3.18845	-2.9294	1.42968	-2.04899	0.0404628	0.0794563
RDH5	1.88667	-2.92715	1.45706	-2.00894	0.0445438	0.0863999
GATA6-AS1	1.65524	-2.92713	1.31588	-2.22446	0.0261173	0.0540137
GPR83	1.57513	-2.92542	1.45385	-2.01219	0.0441998	0.0858609
AL450306.1	10.7585	-2.92221	0.586899	-4.97908	6.38879e-07	2.6444e-06
CD7	4.62516	-2.91602	0.751298	-3.88131	0.000103893	0.000326095
NUPR1	471.281	-2.91557	0.148113	-19.6848	2.91359e-86	1.63523e-83
AL356512.1	3.3513	-2.91515	0.96697	-3.01472	0.00257216	0.00656347
HIST1H2AG	37.95	-2.91143	0.400379	-7.27168	3.55055e-13	2.73685e-12
AC005618.1	1.9818	-2.91086	1.21605	-2.39371	0.0166791	0.0361392
PCSK4	22.1521	-2.91064	0.373192	-7.7993	6.22494e-15	5.61056e-14
YPEL3	304.771	-2.9101	0.194949	-14.9275	2.18176e-50	1.98713e-48
DM1-AS	4.37414	-2.90874	0.855475	-3.40015	0.000673501	0.00188363
AC083837.2	2.20847	-2.90646	1.13767	-2.55474	0.0106266	0.0240201
C13orf46	75.4712	-2.90615	0.233213	-12.4613	1.21315e-35	4.74431e-34
GRAMD2A	131.238	-2.9042	0.178588	-16.262	1.83694e-59	2.68634e-57
AC104695.2	4.44707	-2.90396	0.722268	-4.02061	5.80464e-05	0.000188696
MAST1	14.0262	-2.8992	0.48374	-5.9933	2.0562e-09	1.10163e-08
HSD52	2.02364	-2.8983	1.30239	-2.22537	0.0260562	0.0539034
AL671277.2	1.85995	-2.89361	1.26742	-2.28308	0.0224258	0.0471589
AL391361.2	4.91865	-2.89227	0.695277	-4.15988	3.1841e-05	0.0001072
OSER1-DT	84.3725	-2.89049	0.237177	-12.1871	3.64316e-34	1.30889e-32
SPSB1	276.592	-2.88498	0.160843	-17.9366	6.11116e-72	1.76256e-69
SOX30	11.1653	-2.88231	1.20822	-2.38558	0.0170524	0.0368673
ASPRV1	3.4349	-2.88114	1.01981	-2.82517	0.00472562	0.0114788
TMEM253	2.12218	-2.87766	1.34431	-2.14062	0.0323044	0.0650979
TESK2	54.4532	-2.87415	0.278779	-10.3098	6.36554e-25	1.22282e-23
CDKN1C	239.669	-2.87378	0.126543	-22.7099	3.57525e-114	8.2493e-111
SHBG	1.33767	-2.87277	1.31171	-2.19009	0.0285178	0.0583506
GUCY2D	2.78471	-2.87089	0.980997	-2.92651	0.00342793	0.00854965
POPDC2	2.66832	-2.86416	1.26136	-2.27069	0.0231656	0.0485964
ABLIM2	83.954	-2.86344	0.327221	-8.75078	2.11884e-18	2.49716e-17
AL162171.1	3.00475	-2.86232	1.12334	-2.54805	0.0108328	0.0244463
DLEU2L	4.45632	-2.86084	0.968341	-2.95437	0.00313309	0.00787959
UNC5B-AS1	11.0589	-2.86013	0.465109	-6.14938	7.77864e-10	4.33525e-09
AC245297.1	6.75421	-2.86001	0.558183	-5.12379	2.99451e-07	1.28639e-06
ZNF385C	6.00738	-2.85923	0.75277	-3.79828	0.000145702	0.000448643
AC087741.2	1.53789	-2.85461	1.31572	-2.16962	0.030036	0.0610301
NYAP1	5.29788	-2.85434	0.672424	-4.24486	2.18733e-05	7.53663e-05
LAMB1	7684.97	-2.85356	0.21553	-13.2397	5.17459e-40	2.71352e-38
AL353150.1	2.65524	-2.85331	1.11924	-2.54934	0.0107927	0.0243638
UAP1L1	48.2268	-2.84817	0.37471	-7.601	2.93859e-14	2.50298e-13
SERPINF2	23.8617	-2.84417	0.322192	-8.82756	1.06981e-18	1.28861e-17
GOLGA8M	5.36618	-2.83934	0.779874	-3.64077	0.000271824	0.000807307
HPX	2.49463	-2.83737	1.00454	-2.82454	0.00473486	0.0114985
ATP6V1B1	2.25317	-2.83702	1.12259	-2.52722	0.011497	0.0257659
CYP4F29P	5.92913	-2.83602	0.900628	-3.14894	0.00163864	0.00432432
TBX15	2.58096	-2.8344	1.30268	-2.17581	0.0295692	0.0602171
RIC3	5.48232	-2.83356	0.67051	-4.22598	2.37905e-05	8.15776e-05
ADRA1B	9.57866	-2.83341	0.552168	-5.13143	2.87546e-07	1.23781e-06
AC144450.1	5.19652	-2.83271	0.848877	-3.337	0.000846866	0.00233205
RTP4	2.21	-2.82949	1.24099	-2.28002	0.0226066	0.0475198
AC121761.2	2.31842	-2.82781	1.14077	-2.47885	0.0131806	0.0291955
AL358790.1	1.072	-2.82729	1.4256	-1.98323	0.0473418	0.0910864
CAPN11	2.24953	-2.82288	1.11607	-2.52931	0.0114287	0.0256266
ST8SIA1	6.35041	-2.82244	0.657966	-4.28964	1.78959e-05	6.24374e-05
AC064805.1	1.62205	-2.82198	1.39603	-2.02144	0.0432341	0.0842371
TSPOAP1	23.3687	-2.82177	0.41076	-6.86964	6.4365e-12	4.45535e-11
NR2F2-AS1	2.26736	-2.82134	1.04707	-2.69451	0.00704915	0.0165292
WISP2	66.4807	-2.81847	0.216708	-13.0059	1.13317e-38	5.33593e-37
MTTP	2.8338	-2.81285	1.0453	-2.69094	0.00712502	0.0166902
CERS4	23.9561	-2.81061	0.419656	-6.69741	2.12142e-11	1.39365e-10
AL359510.2	3.31809	-2.80891	0.93688	-2.99815	0.00271621	0.00690052
LGALS4	1.90876	-2.80772	1.04559	-2.6853	0.00724655	0.0169538
INTS6-AS1	27.938	-2.80742	0.405479	-6.92372	4.39946e-12	3.0875e-11
AC018442.1	2.05363	-2.80203	0.979248	-2.86141	0.00421761	0.0103489
FXYD3	17.8002	-2.80102	0.433227	-6.46547	1.00987e-10	6.17882e-10
KRT15	10658.7	-2.79991	0.26595	-10.528	6.42137e-26	1.31765e-24
AL353147.1	2.22449	-2.79967	1.24436	-2.24989	0.0244558	0.0509716
AC097478.1	293.378	-2.797	0.427124	-6.54846	5.81326e-11	3.6548e-10
AC021752.1	2.76589	-2.79558	1.15332	-2.42395	0.0153527	0.0335242
SOX6	83.2623	-2.7954	0.227077	-12.3104	7.96385e-35	2.96907e-33
SOX5	2.72861	-2.7926	1.06441	-2.62361	0.00870039	0.0200324
NRTN	6.47828	-2.78824	0.622141	-4.48169	7.40546e-06	2.70172e-05
SYCE1	2.06288	-2.78737	1.36931	-2.03561	0.0417895	0.0817447
NPNT	6.28635	-2.78705	0.539949	-5.16169	2.44724e-07	1.0594e-06
CFAP52	1.60605	-2.78621	1.31713	-2.11536	0.0343994	0.0688586
PCDHA8	1.80283	-2.7788	1.23693	-2.24654	0.0246694	0.051326
HIST1H3H	30.7488	-2.77737	0.676302	-4.1067	4.0135e-05	0.000133223
CHAD	6.92176	-2.77534	0.62528	-4.43855	9.05649e-06	3.27187e-05
YPEL1	6.66372	-2.77315	0.680877	-4.0729	4.64304e-05	0.000152898
AC026367.3	2.02017	-2.77193	1.39257	-1.99052	0.0465342	0.0897119
AL591686.1	7.37888	-2.77141	0.661989	-4.18649	2.83305e-05	9.61136e-05
AC008393.1	21.0693	-2.77136	0.43931	-6.30844	2.81869e-10	1.6382e-09
HOXC4	9.17605	-2.7705	0.555764	-4.98503	6.19512e-07	2.56987e-06
NEURL1B	107.847	-2.76977	0.297463	-9.3113	1.26282e-20	1.77547e-19
DLL1	10.9668	-2.7663	0.509067	-5.43405	5.50903e-08	2.56216e-07
DBP	47.7418	-2.76335	0.342913	-8.05847	7.72577e-16	7.43436e-15
KIAA0319	4.36646	-2.75902	1.02847	-2.68264	0.00730433	0.0170832
NIPSNAP3B	3.7019	-2.7567	0.831839	-3.31398	0.000919779	0.00251781
MUC20P1	1.99498	-2.75668	1.30734	-2.10862	0.0349775	0.0698675
AC010980.1	25.1767	-2.75465	0.3676	-7.49362	6.69986e-14	5.52101e-13
COL9A2	3.60943	-2.75298	0.8916	-3.08769	0.00201721	0.00523307
ANKRD33B	108.663	-2.74981	0.240239	-11.4461	2.45895e-30	6.90968e-29
AF111167.2	2.75195	-2.74897	1.133	-2.42628	0.0152547	0.0333346
CASKIN1	2.2948	-2.74826	1.26296	-2.17605	0.0295516	0.0601931
CD36	3.66986	-2.74685	0.705229	-3.89498	9.82083e-05	0.000309468
AC104596.1	2.65829	-2.74464	1.27638	-2.15032	0.0315297	0.0637037
GAS6-AS1	31.6324	-2.744	0.654927	-4.18977	2.79236e-05	9.49037e-05
AC093627.6	1.55277	-2.7416	1.31161	-2.09025	0.0365952	0.072756
PCBP3	45.1905	-2.74155	0.360726	-7.6001	2.95909e-14	2.51941e-13
NOS3	1.41606	-2.73882	1.23359	-2.22021	0.0264047	0.0545429
TEX14	2.87728	-2.73732	1.26245	-2.16826	0.0301385	0.0612025
SMCO3	2.86359	-2.73621	1.12269	-2.43718	0.0148023	0.0324109
HIST1H2BF	16.8844	-2.73597	1.37953	-1.98327	0.0473375	0.0910864
SNHG7	613.482	-2.73114	0.232785	-11.7325	8.68773e-32	2.6767e-30
OLFM2	2.69282	-2.72872	1.21439	-2.24698	0.0246411	0.0512774
ABHD4	261.427	-2.72784	0.165532	-16.4792	5.17822e-61	8.60247e-59
VNN3	1.79437	-2.72577	1.25817	-2.16645	0.0302768	0.0614592
NOP53-AS1	1.41094	-2.72465	1.29607	-2.10224	0.0355322	0.0708937
DGKB	1.47624	-2.72451	1.36749	-1.99234	0.0463334	0.0894117
SLC7A7	11.9142	-2.72387	0.574147	-4.74419	2.0934e-06	8.17286e-06
MLXIPL	9.10857	-2.72206	0.594071	-4.58204	4.60461e-06	1.71916e-05
TERB1	2.59458	-2.71999	1.29262	-2.10425	0.035357	0.0705781
FLG	27.2194	-2.71715	0.415909	-6.53303	6.44503e-11	4.0385e-10
IMPG2	4.77337	-2.71317	0.721941	-3.75816	0.00017117	0.000522569
N4BP2L1	37.0752	-2.71238	0.344849	-7.86542	3.67863e-15	3.37563e-14
SGK2	3.54723	-2.70841	0.990466	-2.73448	0.00624785	0.0148091
PCDH9	262.087	-2.70518	0.224049	-12.0741	1.44812e-33	5.05405e-32
HIST1H4J	4.82872	-2.70471	1.01775	-2.65754	0.00787131	0.0182898
ADGRF5	1.63352	-2.70468	1.30632	-2.07045	0.0384099	0.0758843
HIST1H3E	92.4238	-2.70392	0.397693	-6.79899	1.05352e-11	7.14947e-11
AC096733.2	8.4215	-2.70059	0.564077	-4.78763	1.68765e-06	6.67029e-06
AL121894.2	2.3746	-2.6991	1.01751	-2.65264	0.00798638	0.0185323
RASSF4	5.70041	-2.69769	0.653995	-4.12494	3.7083e-05	0.000123865
PRSS23	20.8755	-2.69729	0.363952	-7.41112	1.25237e-13	1.01076e-12
SNX31	1.38127	-2.69684	1.32309	-2.03829	0.0415209	0.0812804
AC091948.1	4.78526	-2.69592	0.874054	-3.08438	0.00203974	0.00528674
PLK5	8.35917	-2.68655	0.51823	-5.18408	2.17079e-07	9.46038e-07
AC008443.4	1.60947	-2.68032	1.34715	-1.98962	0.0466329	0.0898811
NKPD1	17.2278	-2.6757	0.496033	-5.3942	6.88289e-08	3.16217e-07
ACRBP	3.73968	-2.67431	0.849446	-3.1483	0.00164225	0.0043322
SORBS1	80.5706	-2.67003	0.344221	-7.75673	8.71475e-15	7.78033e-14
APBB1	7.86957	-2.66998	0.588692	-4.53544	5.74845e-06	2.12255e-05
LINC00113	5.1814	-2.66889	0.728316	-3.66447	0.000247854	0.000739822
LINC02328	1.89102	-2.6676	1.02918	-2.59196	0.00954302	0.0217865
TOLLIP-AS1	9.61015	-2.66743	0.563328	-4.73512	2.18926e-06	8.5311e-06
LINC00933	7.42512	-2.66611	0.646669	-4.12284	3.74225e-05	0.000124938
AC079145.1	2.16078	-2.66455	1.00943	-2.63965	0.00829928	0.019179
SLC6A16	1.17768	-2.6628	1.3519	-1.96968	0.0488756	0.093656
NKX3-2	9.13947	-2.6622	0.623785	-4.26783	1.97388e-05	6.84986e-05
HIST1H4H	133.971	-2.66031	0.507351	-5.24354	1.57529e-07	6.96749e-07
RAB26	11.0599	-2.65496	0.527274	-5.03525	4.77235e-07	2.00653e-06
MYRFL	2.19095	-2.65456	1.26326	-2.10136	0.0356095	0.0710069
SYNE2	2894.35	-2.65427	0.177122	-14.9856	9.11879e-51	8.56836e-49
DACT3	3.03445	-2.65118	1.30213	-2.03603	0.0417477	0.0816783
PCDH11X	2.49321	-2.65096	0.885978	-2.99213	0.00277039	0.00702607
AC010331.1	2.77663	-2.64907	0.993729	-2.66579	0.0076808	0.0178972
HOGA1	25.6736	-2.64872	0.482399	-5.49072	4.00309e-08	1.88799e-07
KSR2	4.39855	-2.64755	0.722874	-3.66253	0.000249734	0.000745112
ANGPT1	146.732	-2.64703	0.720482	-3.67397	0.000238808	0.000714462
ESR2	5.06008	-2.64642	0.797107	-3.32003	0.000900087	0.00246683
SEC1P	2.12051	-2.64485	1.13055	-2.33944	0.0193128	0.0412816
AL139384.2	2.33119	-2.63848	1.04309	-2.52948	0.0114233	0.0256172
AC105219.3	6.91011	-2.63815	0.57103	-4.61999	3.8376e-06	1.45026e-05
AP005329.2	5.39817	-2.63759	0.730476	-3.61078	0.000305277	0.000900339
TMEM178A	10.1675	-2.63471	0.601649	-4.37914	1.1915e-05	4.24766e-05
UNC5C	6.74767	-2.63151	0.685666	-3.83788	0.000124099	0.000385726
ADGRA2	4.33281	-2.62906	0.823921	-3.19092	0.00141822	0.00377766
NATD1	146.44	-2.62817	0.230568	-11.3987	4.24653e-30	1.17265e-28
LYPD5	29.1898	-2.62518	0.335008	-7.83616	4.6454e-15	4.23469e-14
SPEF1	2.04691	-2.62266	1.26449	-2.07409	0.0380713	0.0753014
AL035530.2	3.62823	-2.62237	0.886903	-2.95677	0.00310882	0.00782425
GLIS1	2.04567	-2.61965	1.30154	-2.01273	0.0441429	0.0857905
FN3K	30.4502	-2.61852	0.369028	-7.09572	1.28682e-12	9.46921e-12
GLIPR1L2	10.471	-2.61585	0.54446	-4.80449	1.55146e-06	6.16841e-06
TMEM178B	5.5296	-2.61507	0.719982	-3.63213	0.000281092	0.000833402
CLGN	41.8872	-2.61454	0.431461	-6.05974	1.36345e-09	7.43132e-09
PRKAR2A-AS1	17.7983	-2.61378	0.406037	-6.43729	1.21626e-10	7.35706e-10
F5	11.2224	-2.61328	0.50419	-5.18311	2.18212e-07	9.50377e-07
PLA2G4F	6.42541	-2.61226	0.708449	-3.68729	0.000226651	0.000680358
SLC2A12	21.4493	-2.61141	0.421581	-6.19433	5.85347e-10	3.29502e-09
KRT17P6	2.26381	-2.60739	1.15732	-2.25295	0.0242621	0.050641
SYTL5	2.23435	-2.60587	0.898593	-2.89994	0.00373231	0.00924772
PLSCR4	139.878	-2.60499	0.196139	-13.2813	2.97105e-40	1.58197e-38
PLA2G10	1.51284	-2.60304	1.30756	-1.99076	0.0465076	0.0896729
AC063944.1	3.39624	-2.60187	0.787762	-3.30286	0.000957054	0.00261399
PPP1R3C	3.0228	-2.59999	1.14415	-2.27243	0.0230608	0.0484061
AL357033.4	9.12652	-2.59772	0.604249	-4.29909	1.71499e-05	5.99855e-05
CLIP3	12.9479	-2.59749	0.434276	-5.98119	2.21515e-09	1.18252e-08
ARMH4	4.59376	-2.59414	0.918837	-2.82329	0.00475341	0.0115395
HSFX1	3.45172	-2.5941	0.848248	-3.05819	0.00222677	0.00573996
CCDC54	1.44822	-2.59371	1.27098	-2.04071	0.0412794	0.0808611
ACKR2	8.50462	-2.59223	0.621049	-4.17396	2.99349e-05	0.000101292
SLC26A9	11.1004	-2.59083	0.695851	-3.72325	0.000196674	0.000595614
HAND2-AS1	4.3928	-2.58939	0.758043	-3.41589	0.000635742	0.00178765
MIR29B2CHG	160.936	-2.58696	0.235123	-11.0026	3.71404e-28	8.85485e-27
AC074183.2	28.991	-2.58637	0.419295	-6.16838	6.89917e-10	3.8596e-09
MST1	129.758	-2.58628	0.219948	-11.7586	6.37981e-32	1.98924e-30
TRABD2B	18.2752	-2.58158	0.402796	-6.40914	1.46343e-10	8.7806e-10
RAB37	3.13668	-2.57686	0.883396	-2.91699	0.00353425	0.00879477
ANKRD20A5P	8.89954	-2.57322	0.566602	-4.54149	5.58584e-06	2.06618e-05
KLF9	322.925	-2.57186	0.205205	-12.5332	4.91646e-36	1.97476e-34
PEX5L	7.1277	-2.571	0.613976	-4.18746	2.82098e-05	9.57941e-05
TOX2	24.0838	-2.5702	0.44131	-5.82403	5.74445e-09	2.93816e-08
CCDC154	3.63644	-2.5665	1.05513	-2.4324	0.0149992	0.0328172
GPR61	1.85576	-2.56569	1.27547	-2.01157	0.0442657	0.0859488
FAM49A	47.8653	-2.5655	0.298653	-8.59025	8.67829e-18	9.78889e-17
BTG3-AS1	13.5185	-2.56416	0.504411	-5.08347	3.70594e-07	1.57603e-06
DOCK3	12.2201	-2.56337	0.438705	-5.84303	5.12596e-09	2.63479e-08
FLG-AS1	14.3359	-2.56115	0.456147	-5.61475	1.96852e-08	9.61162e-08
AL451069.2	1.26538	-2.56109	1.21274	-2.11182	0.0347018	0.0693768
C15orf62	49.0102	-2.55931	0.309341	-8.27343	1.30164e-16	1.33745e-15
AC044784.1	1.39779	-2.55904	1.23185	-2.0774	0.0377648	0.0747735
MGC16275	2.61475	-2.55809	1.09696	-2.33198	0.019702	0.0420657
NEBL-AS1	2.77864	-2.55678	0.973398	-2.62665	0.00862296	0.0198695
ANKRD1	2.78017	-2.55179	1.00247	-2.5455	0.0109121	0.0246011
AC007448.3	5.35355	-2.55135	0.655913	-3.88976	0.000100343	0.00031562
ROBO2	3.11874	-2.54823	0.996428	-2.55736	0.0105469	0.0238581
KLHDC7A	2.08381	-2.54796	1.03426	-2.46356	0.0137564	0.030335
PCOLCE	26.7922	-2.54702	0.347081	-7.33841	2.16143e-13	1.70468e-12
TNFRSF14	37.0855	-2.54692	0.265284	-9.60074	7.9373e-22	1.21018e-20
OPRL1	4.88069	-2.54547	0.624431	-4.07646	4.57269e-05	0.000150677
AC092167.1	5.36059	-2.53786	0.670168	-3.7869	0.000152539	0.000468652
CCDC148	5.79599	-2.53759	0.650253	-3.90247	9.52153e-05	0.000300447
SPOCK2	11.7596	-2.53711	0.56098	-4.52263	6.10746e-06	2.24752e-05
SERPINE3	2.28264	-2.53652	1.12181	-2.2611	0.0237532	0.0497036
COL28A1	130.832	-2.53447	0.504676	-5.02198	5.11415e-07	2.14373e-06
ETNK2	597.812	-2.53316	0.161853	-15.651	3.27042e-55	3.81536e-53
AC006262.1	16.4784	-2.53312	0.352941	-7.17718	7.11629e-13	5.34455e-12
AL450405.1	3.02614	-2.53309	1.23907	-2.04434	0.0409197	0.0802245
PROB1	37.5285	-2.5315	0.335836	-7.5379	4.77609e-14	3.98956e-13
LINC02541	1.91398	-2.53091	0.959757	-2.63703	0.00836346	0.0193166
AC073389.1	3.24051	-2.52908	1.04739	-2.41464	0.0157507	0.0343066
GADD45G	8.36802	-2.52727	0.689296	-3.66645	0.000245942	0.000734643
AC004130.1	15.6597	-2.52719	0.443527	-5.69795	1.21258e-08	6.03123e-08
HCLS1	1.65803	-2.52695	1.28776	-1.96228	0.04973	0.095039
TNS1	95.3969	-2.52622	0.218543	-11.5594	6.61831e-31	1.95221e-29
BCL6	641.502	-2.52603	0.18049	-13.9954	1.66388e-44	1.09342e-42
CYBRD1	2132.65	-2.52588	0.149016	-16.9504	1.91209e-64	3.81794e-62
APCDD1	84.6139	-2.52575	0.880601	-2.86822	0.00412792	0.0101384
FAM19A2	19.3246	-2.52446	0.420376	-6.00525	1.91037e-09	1.02588e-08
METTL7A	1115.65	-2.52442	0.39304	-6.4228	1.33788e-10	8.05286e-10
AC005225.4	8.37497	-2.52292	0.571228	-4.41667	1.00235e-05	3.60178e-05
CACNA2D3	46.7354	-2.52277	0.534288	-4.72174	2.33836e-06	9.09334e-06
TPM1-AS	2.44843	-2.51969	1.0153	-2.48172	0.0130748	0.0289829
NHLH2	4.22916	-2.51967	0.775877	-3.24751	0.00116418	0.00314089
FAM243B	1.66703	-2.51749	1.28734	-1.95557	0.0505157	0.0963985
TNFSF4	14.8774	-2.51563	0.504178	-4.98957	6.0513e-07	2.51524e-06
HIST1H2BE	16.9296	-2.514	0.855807	-2.93758	0.00330783	0.00827696
RAD21-AS1	8.15974	-2.51078	0.547277	-4.58777	4.48013e-06	1.6766e-05
RPS27P21	2.61895	-2.50717	1.20342	-2.08337	0.0372179	0.0738738
AL590560.1	36.2711	-2.50531	0.335305	-7.47174	7.91436e-14	6.4986e-13
SLC47A2	30.3142	-2.5021	0.415435	-6.02285	1.71367e-09	9.25277e-09
AC009955.2	1.71672	-2.50185	1.20599	-2.07452	0.0380314	0.0752431
AP003119.2	1.58403	-2.49965	1.28673	-1.94264	0.0520598	0.0990175
AL356056.2	10.6991	-2.49818	0.494794	-5.04893	4.44294e-07	1.87372e-06
AC116667.1	4.04926	-2.49669	0.943154	-2.64717	0.00811682	0.0188013
SP5	5.40509	-2.49348	0.675914	-3.68904	0.000225101	0.000676378
DICER1-AS1	43.2411	-2.49294	0.298061	-8.36385	6.07053e-17	6.38928e-16
WFIKKN1	9.79182	-2.49176	0.643671	-3.87117	0.000108315	0.000339409
LINC01649	1.58094	-2.49147	1.16342	-2.1415	0.032234	0.0649623
DNAAF1	4.04841	-2.48961	0.967636	-2.57288	0.0100855	0.0229042
C1QTNF6	72.2441	-2.48889	0.286064	-8.70044	3.30606e-18	3.83968e-17
AL359220.1	13.3061	-2.48701	0.50184	-4.95578	7.20395e-07	2.9682e-06
OTUD7A	20.9773	-2.48487	0.363571	-6.83463	8.22159e-12	5.63087e-11
FO681492.1	3.89892	-2.48266	0.688611	-3.60531	0.000311779	0.000918224
ST6GALNAC5	18.3566	-2.4807	0.368566	-6.73068	1.6887e-11	1.12073e-10
AC110285.2	24.3831	-2.4799	0.389915	-6.36011	2.01606e-10	1.19241e-09
RILP	62.0789	-2.47684	0.293089	-8.45078	2.89357e-17	3.12794e-16
GAB2	68.2839	-2.47644	0.282908	-8.75352	2.068e-18	2.43862e-17
BX640514.2	4.32628	-2.47489	0.792378	-3.12337	0.00178791	0.00468725
P2RX6	2.88037	-2.47453	0.840897	-2.94273	0.0032533	0.00815623
HRAT92	11.125	-2.47252	0.539549	-4.58257	4.59291e-06	1.71509e-05
RAB24	53.7735	-2.46987	0.293942	-8.40257	4.36808e-17	4.65645e-16
AL365181.1	2.659	-2.46949	1.06129	-2.32688	0.0199718	0.0425892
KCND3	3.78936	-2.46923	0.997551	-2.47529	0.0133126	0.0294597
AC012184.3	4.06905	-2.46621	1.00714	-2.44874	0.0143357	0.0314722
SLITRK5	187.053	-2.4636	0.32564	-7.56541	3.86652e-14	3.26391e-13
HIST2H4A	13.9137	-2.4634	0.834622	-2.95152	0.00316218	0.00794985
CYP4F35P	2.84659	-2.46124	0.948382	-2.5952	0.00945356	0.0215989
GMPR	52.9851	-2.46083	0.26991	-9.11719	7.70967e-20	1.01779e-18
C1QTNF3	6.68001	-2.45996	0.736185	-3.3415	0.000833261	0.00229604
AC097478.2	13.8717	-2.45786	0.562975	-4.36584	1.26637e-05	4.503e-05
HRK	126.7	-2.45616	0.259746	-9.45603	3.19843e-21	4.70721e-20
UCN2	15.7609	-2.45402	0.380073	-6.45671	1.07002e-10	6.51998e-10
AC026979.2	4.60851	-2.4535	0.778864	-3.1501	0.00163217	0.00430834
PLA2G6	79.8216	-2.45156	0.288058	-8.51064	1.72969e-17	1.90854e-16
ALDH1A2	1.94652	-2.44654	1.12506	-2.17458	0.0296616	0.0603639
PCSK1	30.279	-2.44428	0.561704	-4.35154	1.35185e-05	4.7881e-05
KCNE2	2.65017	-2.44295	1.02367	-2.38645	0.0170119	0.0367928
KLHL24	665.452	-2.44115	0.157654	-15.4842	4.43668e-54	4.74908e-52
SKOR1	4.40034	-2.43984	0.709448	-3.43908	0.000583704	0.00164982
HIST2H2BD	49.7722	-2.43854	0.379163	-6.43137	1.26458e-10	7.63378e-10
KLF15	76.7852	-2.43787	0.567798	-4.29356	1.75834e-05	6.14087e-05
TRMT9B	127.616	-2.43762	0.238451	-10.2227	1.56836e-24	2.95006e-23
PCDHGB7	11.1577	-2.4373	0.499696	-4.87756	1.07407e-06	4.34356e-06
CLCA4	4.78988	-2.43612	0.835962	-2.91415	0.00356657	0.00886986
ATF3	89.9616	-2.43597	0.332118	-7.33466	2.22283e-13	1.75134e-12
AC108047.1	3.38374	-2.43395	0.771056	-3.15664	0.00159598	0.00421923
AC091185.1	3.9166	-2.42835	0.935601	-2.5955	0.00944547	0.0215876
ELF3	70.3021	-2.42833	1.21018	-2.00658	0.044794	0.0868364
HTR1D	5.5589	-2.42509	0.789503	-3.07166	0.0021287	0.0055063
HPGD	137.248	-2.42489	0.283744	-8.54606	1.27364e-17	1.41966e-16
TGFBR3	604.641	-2.42297	0.312588	-7.75131	9.09489e-15	8.09882e-14
MAOA	1781.35	-2.42159	0.178145	-13.5933	4.38695e-42	2.5518e-40
AC007114.1	13.5086	-2.42059	0.431446	-5.61041	2.01843e-08	9.83684e-08
ZNF488	69.4048	-2.41903	0.255633	-9.46288	2.99575e-21	4.42145e-20
AC008610.1	4.19931	-2.41644	0.719351	-3.3592	0.000781697	0.00216465
PPARGC1A	85.1714	-2.41619	0.263481	-9.17029	4.71751e-20	6.35716e-19
TCP11L2	66.7974	-2.41598	0.28463	-8.48814	2.09966e-17	2.30087e-16
MERTK	2.4494	-2.41502	1.05767	-2.28335	0.0224099	0.0471303
AC106028.3	2.48906	-2.41496	1.12969	-2.13771	0.0325405	0.06551
GRAMD1B	6.13769	-2.41435	0.740973	-3.25835	0.00112063	0.00303086
LINC02009	24.4406	-2.41175	0.327387	-7.36667	1.74946e-13	1.38927e-12
AC116535.1	4.19565	-2.41068	0.924152	-2.60853	0.00909313	0.0208604
SLC29A4	14.6116	-2.40958	0.437365	-5.5093	3.60254e-08	1.7101e-07
MTMR9LP	9.06075	-2.4093	0.540537	-4.45723	8.30256e-06	3.00997e-05
SLC2A5	153.743	-2.4088	0.348108	-6.91968	4.52653e-12	3.17132e-11
DAGLA	34.7237	-2.40807	0.339448	-7.09407	1.30228e-12	9.57279e-12
EFEMP2	14.263	-2.40759	0.42911	-5.61067	2.0154e-08	9.82667e-08
ZMYND10	4.81501	-2.4025	0.733317	-3.2762	0.00105213	0.00285939
LMO3	5.39378	-2.40155	0.657277	-3.65379	0.000258394	0.000769512
HIST2H2BC	219.056	-2.40054	0.301713	-7.95639	1.77128e-15	1.65687e-14
CCDC74B	10.1541	-2.40026	0.519275	-4.62234	3.79444e-06	1.43525e-05
AC009084.2	14.8967	-2.39956	0.43168	-5.55865	2.71864e-08	1.3056e-07
HIST1H2BD	321.941	-2.39914	0.254406	-9.43033	4.08787e-21	5.97388e-20
PLAC8	37.3237	-2.39888	0.232428	-10.321	5.66502e-25	1.09128e-23
PANX2	51.9076	-2.39777	0.35002	-6.85037	7.36582e-12	5.06989e-11
ZBTB7C	31.5166	-2.39704	0.286252	-8.37388	5.57516e-17	5.89179e-16
AC133552.5	8.42937	-2.3968	0.610269	-3.92744	8.58542e-05	0.000273066
AC142472.1	7.21516	-2.39515	0.679939	-3.52259	0.000427348	0.00123152
AC008687.3	3.02641	-2.39121	0.824669	-2.8996	0.00373635	0.00925552
VMO1	2.64954	-2.38987	1.00342	-2.38172	0.0172318	0.0372203
AL121753.2	16.8339	-2.38333	0.396138	-6.01641	1.78326e-09	9.60354e-09
LINC01786	2.66442	-2.382	0.884581	-2.6928	0.00708554	0.0166108
CDH26	12.179	-2.38056	0.565841	-4.20712	2.58649e-05	8.8297e-05
PRRT1	3.66732	-2.37908	0.721213	-3.29871	0.000971294	0.00265114
SGPP2	1333.69	-2.37731	0.161435	-14.726	4.38616e-49	3.77938e-47
TSHZ2	84.1497	-2.37705	0.214809	-11.0659	1.83693e-28	4.50896e-27
AC092171.4	2.1494	-2.37669	1.09217	-2.17612	0.0295463	0.0601883
DCT	2.79289	-2.37603	1.05769	-2.24644	0.0246759	0.0513344
PRR31	3.02037	-2.37139	0.932428	-2.54324	0.010983	0.0247393
SEMA5B	8.99858	-2.37114	0.772974	-3.06755	0.00215819	0.00557286
SCARA5	1.97668	-2.36871	0.917128	-2.58275	0.00980165	0.0223254
KLF3-AS1	5.70848	-2.36787	0.86167	-2.748	0.00599606	0.0142612
AL035681.1	4.04117	-2.3675	1.07108	-2.21039	0.027078	0.0557286
EIF1B-AS1	8.7576	-2.36712	0.576989	-4.10254	4.08646e-05	0.000135477
RASD2	1.67435	-2.36694	1.1604	-2.03977	0.0413733	0.0810171
POU2F3	5.47562	-2.36674	0.706534	-3.34978	0.000808754	0.00223302
AL356275.1	3.58713	-2.36504	0.760072	-3.1116	0.00186076	0.00486473
AP002490.1	6.866	-2.36446	0.763296	-3.0977	0.00195031	0.00507839
AC074212.1	18.2883	-2.35204	0.364437	-6.4539	1.0901e-10	6.63453e-10
DOC2GP	2.73549	-2.35129	0.925926	-2.53939	0.0111044	0.0249751
SLC25A42	56.1406	-2.35046	0.233288	-10.0753	7.10184e-24	1.26481e-22
AL355312.1	6.77941	-2.35022	0.66967	-3.50952	0.00044891	0.00128936
SLC16A12	2.51048	-2.34999	0.971612	-2.41865	0.0155783	0.0339703
PJVK	26.5837	-2.34862	0.35604	-6.59653	4.20899e-11	2.68935e-10
MYOM1	36.678	-2.34688	0.321516	-7.29941	2.89026e-13	2.24622e-12
MSLNL	33.8232	-2.34551	0.346878	-6.76178	1.3631e-11	9.131e-11
AC073195.1	3.06563	-2.34416	0.984266	-2.38163	0.0172362	0.0372258
AL590004.3	65.926	-2.34252	0.34301	-6.82932	8.53207e-12	5.82819e-11
DNAH12	3.04934	-2.34204	1.01546	-2.30639	0.0210888	0.0446776
BTG1	2485.53	-2.33963	0.18597	-12.5807	2.6956e-36	1.09544e-34
PKP1	7.90013	-2.33749	0.757345	-3.08643	0.00202574	0.00525175
COL4A3	9.01948	-2.33732	0.504006	-4.63748	3.52681e-06	1.33914e-05
FZD10-DT	3.23833	-2.33657	1.10491	-2.11472	0.0344536	0.068947
FOSL2	3067.7	-2.33654	0.142625	-16.3824	2.55453e-60	4.01874e-58
AL031123.2	2.63375	-2.33465	0.957152	-2.43916	0.0147215	0.032268
PRR15L	54.0235	-2.33291	0.48497	-4.81042	1.50612e-06	5.99618e-06
NXNL2	6.69282	-2.33162	0.589593	-3.95462	7.66551e-05	0.000245462
TBX2-AS1	13.09	-2.32692	0.465582	-4.99787	5.79658e-07	2.41613e-06
AFF2	4.66482	-2.32664	0.88092	-2.64115	0.00826252	0.0191047
CLIC3	156.394	-2.32626	0.227847	-10.2097	1.79355e-24	3.36448e-23
EPOR	16.3705	-2.32395	0.37483	-6.20002	5.64563e-10	3.18579e-09
AL162741.1	2.26194	-2.32311	1.12198	-2.07054	0.0384016	0.0758752
APH1B	99.3586	-2.32305	0.201656	-11.5199	1.04783e-30	3.05607e-29
HIST1H2BH	19.7043	-2.32282	0.46527	-4.99243	5.9625e-07	2.48131e-06
AL831711.1	3.0363	-2.32103	0.874744	-2.65338	0.00796901	0.0184961
TENT5B	482.697	-2.31847	0.143104	-16.2013	4.94107e-59	7.12544e-57
AL353708.1	3.58926	-2.31822	0.909679	-2.54839	0.010822	0.0244246
TMEM125	26.4066	-2.31801	0.373549	-6.20536	5.4571e-10	3.08695e-09
RAB30	354.085	-2.31596	0.212997	-10.8732	1.54719e-27	3.53844e-26
LINC02159	18.6658	-2.31576	0.45579	-5.08077	3.75909e-07	1.59798e-06
SOCS3	22.8202	-2.31561	0.618592	-3.74335	0.000181584	0.000552738
ECM2	15.9477	-2.31356	0.571687	-4.04689	5.19019e-05	0.000169892
NPW	3.40541	-2.3121	0.826932	-2.796	0.0051739	0.0124639
MST1P2	20.7848	-2.30943	0.402578	-5.73661	9.65925e-09	4.8462e-08
AC005479.1	3.31269	-2.30898	0.916382	-2.51967	0.0117466	0.026263
PQLC2L	9.86213	-2.30801	0.575012	-4.01384	5.97391e-05	0.000193835
AP002381.2	5.46912	-2.30749	0.606599	-3.80398	0.000142387	0.000439218
AMN	3.95101	-2.30742	0.734867	-3.13991	0.00169	0.00444797
TBX6	7.97645	-2.30672	0.485389	-4.75231	2.01108e-06	7.86924e-06
AL137003.1	2.84815	-2.30657	0.938885	-2.45672	0.0140214	0.0308571
AC098487.1	16.0002	-2.305	0.402616	-5.72504	1.03407e-08	5.17061e-08
AL023754.1	68.2143	-2.30453	0.270097	-8.53222	1.43563e-17	1.59339e-16
AC098820.1	4.70533	-2.30341	0.733927	-3.13847	0.00169831	0.00446872
LMNTD2	52.7167	-2.30161	0.233103	-9.87377	5.40949e-23	9.0083e-22
AC136475.3	3.39289	-2.30094	0.748331	-3.07476	0.00210674	0.00545086
LINC00324	15.3665	-2.30063	0.403807	-5.69736	1.21678e-08	6.05069e-08
PIEZO2	9.31405	-2.3004	0.492538	-4.6705	3.00471e-06	1.15249e-05
AL449106.1	4.19556	-2.29944	0.741689	-3.10027	0.00193343	0.00503695
DSEL	875.98	-2.29849	0.301644	-7.61986	2.5396e-14	2.16937e-13
SCHIP1	5.9218	-2.29822	0.627035	-3.66521	0.000247133	0.000737775
CA3	7.53172	-2.2967	0.606726	-3.78541	0.000153458	0.000471406
IYD	2.67737	-2.29628	1.15931	-1.98073	0.0476211	0.091497
DAPK1	201.239	-2.29536	0.151545	-15.1464	8.00205e-52	7.76498e-50
OMD	13.4257	-2.29448	0.57575	-3.9852	6.74241e-05	0.00021716
MKRN2OS	31.1035	-2.29192	0.299108	-7.66253	1.82301e-14	1.57147e-13
AC007686.3	6.57475	-2.2895	0.628228	-3.64437	0.000268049	0.000796665
FRMPD1	10.9039	-2.28572	0.453547	-5.03966	4.66354e-07	1.96277e-06
CRISPLD2	4.52133	-2.28264	0.741907	-3.07672	0.00209289	0.00541771
RPL21P40	2.37031	-2.28182	1.08552	-2.10205	0.0355492	0.0709141
C1orf226	118.852	-2.28124	0.220289	-10.3557	3.94306e-25	7.66681e-24
BNC2	32.6436	-2.27983	0.341467	-6.67658	2.44587e-11	1.59519e-10
AC244154.1	5.28005	-2.2781	0.737441	-3.0892	0.00200694	0.00521147
PLD1	227.288	-2.27781	0.172137	-13.2325	5.69435e-40	2.97108e-38
AC018638.6	2.24638	-2.27605	1.13878	-1.99867	0.045644	0.0882044
NWD1	97.0962	-2.27556	0.248731	-9.14864	5.76531e-20	7.6696e-19
AC068446.1	15.8311	-2.27511	0.496652	-4.58088	4.63013e-06	1.72806e-05
DOC2A	41.054	-2.27356	0.315533	-7.20548	5.78417e-13	4.38373e-12
ST6GALNAC2	73.3395	-2.27329	0.370603	-6.13401	8.56889e-10	4.76034e-09
TSPAN19	3.57626	-2.27145	1.02759	-2.21047	0.0270727	0.0557231
ENTPD3	9.27924	-2.26834	0.494895	-4.58347	4.57327e-06	1.70868e-05
AC103591.4	67.4716	-2.26825	0.515441	-4.4006	1.07951e-05	3.86702e-05
LINC00475	2.32634	-2.26733	1.11832	-2.02744	0.042617	0.0832378
RAD51AP2	2.90232	-2.26513	0.988196	-2.29219	0.0218948	0.046192
AL353708.3	4.18396	-2.26469	0.915994	-2.47238	0.0134216	0.0296788
AL365356.3	1.68533	-2.26262	1.11751	-2.0247	0.0428982	0.0837161
AC110285.7	8.89806	-2.26096	0.551413	-4.1003	4.12611e-05	0.000136699
NALT1	10.2582	-2.2598	0.46191	-4.89229	9.96694e-07	4.04799e-06
AC107294.2	2.63798	-2.25671	1.0756	-2.0981	0.0358966	0.0714764
SAMSN1	17.4346	-2.25488	0.473123	-4.76594	1.87979e-06	7.39034e-06
TCEA3	5.25254	-2.25403	0.639273	-3.52592	0.000422009	0.00121765
AL356056.3	1.81043	-2.25287	0.958273	-2.35097	0.0187247	0.0401484
AL031118.1	14.318	-2.25184	0.469341	-4.79789	1.60347e-06	6.36059e-06
AL355596.1	27.8966	-2.24699	0.390601	-5.75266	8.78516e-09	4.42154e-08
AC015909.5	3.40567	-2.24563	0.866714	-2.59097	0.00957055	0.0218446
RBMXP4	2.07779	-2.24205	1.11193	-2.01636	0.0437623	0.0851544
MAP3K12	118.15	-2.24149	0.224425	-9.9877	1.72536e-23	2.98823e-22
PCP2	3.94904	-2.24132	0.771695	-2.90441	0.00367941	0.00912973
AC087289.2	5.56229	-2.23973	0.812547	-2.75643	0.00584368	0.013929
AC118282.4	3.37332	-2.23782	0.994352	-2.25053	0.0244153	0.0509146
LINC01134	12.1007	-2.23662	0.519492	-4.30539	1.66695e-05	5.83544e-05
CCDC88B	51.1674	-2.23546	0.272707	-8.1973	2.4585e-16	2.45803e-15
ADM	210.933	-2.23487	0.279606	-7.99293	1.31769e-15	1.24152e-14
KLHDC1	4.66249	-2.2333	0.865877	-2.57923	0.0099021	0.0225343
AC243732.1	3.39994	-2.23183	0.909052	-2.45512	0.0140838	0.0309813
AC087741.3	11.9903	-2.23148	0.447976	-4.98124	6.31791e-07	2.61715e-06
MYO15A	8.53355	-2.23015	0.55429	-4.02343	5.73569e-05	0.000186601
HOXC-AS1	23.2607	-2.22767	0.357455	-6.23203	4.60435e-10	2.621e-09
DIRAS1	6.96454	-2.2265	0.553127	-4.0253	5.69034e-05	0.000185242
RNASE4	1.40749	-2.22647	1.10682	-2.01158	0.0442642	0.0859488
CRYAB	212.373	-2.22588	0.571495	-3.89483	9.82682e-05	0.00030961
MIR3936HG	77.4354	-2.22554	0.280277	-7.94049	2.01384e-15	1.87953e-14
LINC00589	8.31973	-2.22535	0.598922	-3.7156	0.000202721	0.000612768
Z97989.1	8.6201	-2.22455	0.599291	-3.71197	0.000205652	0.000621266
AC090152.1	3.37964	-2.22426	0.781604	-2.84576	0.00443051	0.0108265
CES3	2.21303	-2.22376	1.03709	-2.14424	0.032014	0.0645724
ANKRD65	12.3462	-2.22374	0.440229	-5.05133	4.38751e-07	1.8511e-06
GTF2IP20	148.972	-2.22261	0.24136	-9.20867	3.30177e-20	4.49015e-19
TENM2	4.76686	-2.22138	0.787363	-2.82129	0.00478313	0.0115982
AL513548.1	3.40284	-2.22017	0.959029	-2.31502	0.0206116	0.0437829
AC241952.1	90.0869	-2.2191	0.222748	-9.96238	2.22657e-23	3.82757e-22
NFE2	3.35901	-2.21614	0.832429	-2.66225	0.00776192	0.0180659
GJA5	15.1192	-2.21611	0.5599	-3.95804	7.55667e-05	0.000242163
CACNA1E	2.09507	-2.21475	0.972594	-2.27716	0.0227765	0.0478529
Z97653.2	10.0959	-2.21312	0.4577	-4.83531	1.3294e-06	5.32734e-06
AL731556.1	7.52167	-2.21214	0.577456	-3.83083	0.000127712	0.000396072
CNR1	22.2177	-2.21092	0.574696	-3.84711	0.000119521	0.000372333
NME8	3.77407	-2.21073	0.791351	-2.79362	0.00521223	0.0125521
SEMA6C	78.6936	-2.21069	0.264977	-8.34296	7.24553e-17	7.57988e-16
NR1D2	280.973	-2.20962	0.248337	-8.8977	5.70156e-19	7.00584e-18
NTF4	54.7122	-2.2096	0.248835	-8.87979	6.69837e-19	8.19672e-18
LINC00682	8.23998	-2.20737	0.544816	-4.05159	5.08708e-05	0.000166701
U73166.1	7.52383	-2.20575	0.745642	-2.95819	0.0030945	0.00779291
AC084018.1	9.29306	-2.20575	0.546278	-4.03778	5.39601e-05	0.000176296
EPHA4	30.3448	-2.20446	0.32056	-6.8769	6.11703e-12	4.23986e-11
AC062017.1	6.1355	-2.20401	0.741083	-2.97405	0.00293902	0.00742387
PIK3IP1	78.6731	-2.20335	0.186548	-11.8112	3.41725e-32	1.08175e-30
PLIN4	31.3188	-2.20172	0.302348	-7.2821	3.28675e-13	2.54294e-12
ARL14	17.1479	-2.20103	0.446362	-4.93104	8.17938e-07	3.35347e-06
PDE7B	47.8502	-2.20012	0.41464	-5.3061	1.11993e-07	5.04042e-07
WNK3	3.47491	-2.19946	0.855777	-2.57013	0.010166	0.0230643
C17orf113	17.6773	-2.19493	0.386207	-5.68329	1.32128e-08	6.54836e-08
HAS1	3.86157	-2.19438	0.810125	-2.70869	0.006755	0.0159041
HIST1H2AC	1571.2	-2.19212	0.299906	-7.30935	2.68446e-13	2.09334e-12
CTSK	37.9406	-2.19146	0.320026	-6.84776	7.50164e-12	5.15825e-11
AC068446.2	6.47511	-2.19086	0.611053	-3.58538	0.000336583	0.000986519
EFCAB6	7.96525	-2.19031	0.579733	-3.77813	0.000158009	0.000484526
PACRG	5.01892	-2.18857	0.662653	-3.30273	0.000957472	0.00261479
AC005076.1	6.1953	-2.18668	0.706754	-3.09397	0.00197495	0.00513482
TMEM59L	23.3665	-2.18595	0.347103	-6.2977	3.02087e-10	1.75227e-09
AC104836.1	4.07528	-2.18078	0.799956	-2.72612	0.00640832	0.015167
DNM3	22.988	-2.18046	0.35211	-6.19256	5.91942e-10	3.33124e-09
SYNPO	177.846	-2.17835	0.194897	-11.1769	5.28872e-29	1.34425e-27
AC133785.1	6.04976	-2.17418	0.646191	-3.36461	0.000766524	0.00212689
RNF183	2.92276	-2.17333	1.04939	-2.07105	0.038354	0.0758062
AC092794.1	1.59331	-2.17227	1.11442	-1.94924	0.0512667	0.0976881
ZDHHC8P1	6.1815	-2.17203	0.682224	-3.18374	0.00145385	0.00386712
CBX7	96.4307	-2.17155	0.247654	-8.76851	1.81048e-18	2.14347e-17
PATL2	5.75429	-2.17052	0.667546	-3.25149	0.00114804	0.00310049
ACSM1	2.92513	-2.16894	0.841555	-2.5773	0.00995763	0.022641
PAK3	215.24	-2.16837	0.327605	-6.61885	3.62011e-11	2.32237e-10
AL358472.4	6.22911	-2.16731	0.64642	-3.35279	0.00080001	0.00220976
PDGFB	4.62454	-2.16581	0.807418	-2.68239	0.00730983	0.0170941
CYP1A1	53.1692	-2.1647	0.824013	-2.62702	0.00861365	0.0198547
IL17RE	320.124	-2.16416	0.218033	-9.92584	3.21382e-23	5.45247e-22
AL138920.1	2.92946	-2.16175	0.960096	-2.2516	0.0243478	0.0507994
HIST2H2BE	338.706	-2.16165	0.261538	-8.26517	1.39501e-16	1.42985e-15
GSTA4	140.534	-2.16057	0.231482	-9.33366	1.02275e-20	1.44973e-19
AC005393.1	2.52974	-2.15961	0.897255	-2.40691	0.0160883	0.0349906
ARIH2OS	16.0928	-2.15681	0.399557	-5.398	6.73867e-08	3.10071e-07
AC245041.2	206.522	-2.15645	0.131301	-16.4237	1.29458e-60	2.05216e-58
DQX1	129.737	-2.15547	0.200904	-10.7289	7.45004e-27	1.62508e-25
AC021491.4	2.39064	-2.15501	0.968004	-2.22624	0.025998	0.0537939
DDC	4.02099	-2.15463	0.714023	-3.01759	0.00254797	0.00650893
PNRC1	1298.48	-2.15321	0.160733	-13.3962	6.36789e-41	3.51691e-39
ARMH1	7.47116	-2.15239	0.536856	-4.00925	6.09118e-05	0.000197331
PHF1	333.567	-2.14994	0.204224	-10.5274	6.4603e-26	1.32433e-24
PLEKHH2	26.9693	-2.14887	0.463204	-4.63915	3.49849e-06	1.32936e-05
ALPP	57.0138	-2.14885	0.644598	-3.33363	0.000857207	0.00235834
COL27A1	21.0868	-2.14751	0.407229	-5.27348	1.33863e-07	5.96653e-07
AC015912.3	6.21616	-2.147	0.647237	-3.31718	0.000909304	0.00249144
WBP1	83.559	-2.14561	0.302516	-7.09255	1.31663e-12	9.66804e-12
AC093110.1	4.44264	-2.14493	0.885707	-2.42171	0.0154477	0.0337209
CREBRF	454.617	-2.14473	0.254483	-8.42778	3.52289e-17	3.78656e-16
SYNPO2	16.5313	-2.14168	0.407045	-5.26154	1.42855e-07	6.35773e-07
ABCC2	176.658	-2.13969	0.184634	-11.5888	4.69839e-31	1.3978e-29
AC011472.4	2.08509	-2.1394	0.986583	-2.1685	0.030121	0.0611789
LRRC66	7.71575	-2.13908	0.595146	-3.59422	0.00032537	0.000955811
PDE4B	45.735	-2.13879	0.231278	-9.2477	2.29367e-20	3.18172e-19
TMPRSS3	18.4921	-2.13682	0.350511	-6.09629	1.08561e-09	5.97505e-09
AC107871.2	2.01603	-2.1363	1.01207	-2.11081	0.0347887	0.0695238
LINC01451	6.84953	-2.13328	0.617577	-3.45428	0.00055177	0.00156467
MIRLET7BHG	117.974	-2.13221	0.203376	-10.4841	1.02241e-25	2.07135e-24
CCDC162P	3.82975	-2.13185	0.868657	-2.45419	0.0141202	0.0310454
DOCK8	313.697	-2.13119	0.12819	-16.6252	4.57551e-62	8.19095e-60
AK3P5	3.25649	-2.13068	1.05136	-2.02659	0.0427045	0.0834008
SPDYA	4.81975	-2.13015	0.885182	-2.40646	0.0161082	0.0350227
MYO15B	53.4444	-2.12959	0.282771	-7.53116	5.02919e-14	4.1875e-13
ZNF608	240.367	-2.1291	0.205695	-10.3508	4.151e-25	8.06359e-24
SYTL3	26.3081	-2.12824	0.305398	-6.96876	3.19746e-12	2.27003e-11
CDON	76.4143	-2.127	0.165437	-12.8568	7.8726e-38	3.48577e-36
SDAD1P1	25.4999	-2.12572	0.340392	-6.24492	4.24008e-10	2.42227e-09
VWCE	10.1797	-2.12521	0.453833	-4.6828	2.82981e-06	1.08842e-05
ENTPD8	4.81096	-2.12206	0.648731	-3.2711	0.00107132	0.00290773
EFCAB12	5.18833	-2.1215	0.688471	-3.08146	0.00205987	0.0053369
TRAF1	35.6015	-2.12045	0.270341	-7.84363	4.37706e-15	3.99886e-14
AC132872.1	32.4551	-2.11716	0.365498	-5.79254	6.93286e-09	3.52086e-08
CALML3	3.65353	-2.11551	0.844767	-2.50425	0.0122711	0.0273473
CFAP70	25.3196	-2.11503	0.326598	-6.47596	9.42138e-11	5.79515e-10
GLUL	17587.8	-2.11485	0.102698	-20.5929	3.18024e-94	2.44596e-91
ZDHHC11B	3.8599	-2.11455	0.879223	-2.40502	0.0161717	0.0351351
AL162231.2	15.8098	-2.11159	0.361588	-5.83976	5.22767e-09	2.68309e-08
FPGT-TNNI3K	4.47169	-2.11094	0.862151	-2.44845	0.0143471	0.0314939
AL031258.1	7.81071	-2.11089	0.540787	-3.90337	9.48624e-05	0.00029947
THAP12P3	9.89284	-2.11061	0.748443	-2.82	0.00480236	0.0116407
CLDND2	5.8708	-2.10808	0.613986	-3.43343	0.000595989	0.00168179
ULK1	597.681	-2.10668	0.130884	-16.0958	2.73046e-58	3.70593e-56
YPEL2	129.657	-2.10622	0.174478	-12.0716	1.4924e-33	5.19988e-32
AL139042.1	6.63582	-2.10587	0.776373	-2.71245	0.00667882	0.0157408
C14orf93	133.427	-2.10468	0.161337	-13.0453	6.76021e-39	3.21978e-37
AL031847.1	2.10198	-2.10452	0.919339	-2.28917	0.0220695	0.0465179
BAIAP3	15.596	-2.10409	0.490527	-4.28945	1.79114e-05	6.24807e-05
TMEM254-AS1	6.92606	-2.10336	0.67661	-3.10867	0.0018793	0.00490948
SELENBP1	305.373	-2.10227	0.366201	-5.74076	9.4254e-09	4.73344e-08
PCDHB11	5.47818	-2.09884	0.731093	-2.87082	0.00409403	0.0100643
HDAC5	530.952	-2.09722	0.192164	-10.9137	9.91346e-28	2.29501e-26
FBXO15	11.0982	-2.09464	0.515592	-4.06259	4.85307e-05	0.00015946
AC023157.3	7.75224	-2.09444	0.594226	-3.52465	0.000424043	0.0012225
LCAT	99.5297	-2.09238	0.212811	-9.83215	8.18548e-23	1.33632e-21
2022-09-04	3.3103	-2.09052	0.822739	-2.54092	0.011056	0.0248796
SNHG28	22.4731	-2.08821	0.362634	-5.75847	8.48817e-09	4.27829e-08
CDH8	2.99097	-2.08674	0.925384	-2.255	0.0241331	0.0503869
NPY1R	35.6954	-2.08444	0.30978	-6.72878	1.71095e-11	1.1344e-10
AL121761.1	3.27321	-2.08438	1.0181	-2.04733	0.040626	0.0797241
CKB	187.273	-2.08262	0.148972	-13.98	2.06603e-44	1.35341e-42
FAM43A	109.233	-2.08159	0.197785	-10.5245	6.65972e-26	1.36386e-24
RHEBP2	6.87035	-2.07869	0.57265	-3.62995	0.000283471	0.000839858
AP000662.1	3.53545	-2.07648	0.865931	-2.39798	0.0164859	0.0357653
SYNGR3	7.36475	-2.07413	0.625318	-3.31691	0.000910178	0.00249285
COL25A1	3.82625	-2.0735	0.706746	-2.93387	0.00334769	0.00836963
SATB1	14.2655	-2.07058	0.489907	-4.22649	2.37367e-05	8.14065e-05
LRP1	1441.69	-2.06891	0.159769	-12.9494	2.36812e-38	1.09039e-36
AC104794.2	10.8182	-2.06833	0.485076	-4.26392	2.00867e-05	6.96362e-05
AL031282.1	3.49185	-2.06655	0.881812	-2.34353	0.0191025	0.0408739
OVCH1	17.0721	-2.06643	0.499598	-4.1362	3.53107e-05	0.000118249
CFAP61	6.52061	-2.0653	0.620076	-3.33072	0.000866218	0.00238187
MISP3	11.5977	-2.0632	0.477792	-4.31821	1.57303e-05	5.52717e-05
SLC44A2	468.131	-2.06282	0.341048	-6.04848	1.46215e-09	7.94633e-09
GPR143	2.88155	-2.06083	0.947834	-2.17425	0.029686	0.0604077
AL109976.1	12.633	-2.05849	0.452996	-4.54418	5.51492e-06	2.04104e-05
ACACB	94.5869	-2.05569	0.190785	-10.7749	4.52417e-27	9.97335e-26
VWA7	26.0383	-2.05554	0.311908	-6.59023	4.39131e-11	2.7981e-10
LPIN1	2937.33	-2.05509	0.373936	-5.49584	3.88855e-08	1.83814e-07
AC004156.1	2.66474	-2.05491	0.987163	-2.08163	0.0373758	0.0741305
ERICH2	8.15389	-2.05459	0.510929	-4.02129	5.78806e-05	0.000188187
ADGRB2	48.0532	-2.05397	0.332654	-6.17449	6.63773e-10	3.71935e-09
LINC01441	2.97366	-2.05291	0.950801	-2.15914	0.0308394	0.0624913
AC069224.1	5.13712	-2.05193	0.79192	-2.59108	0.00956758	0.0218402
PYROXD2	37.7253	-2.05176	0.277714	-7.38802	1.49033e-13	1.19445e-12
LOH12CR2	4.89089	-2.05108	0.66275	-3.09481	0.00196941	0.00512143
STARD13	460.14	-2.04986	0.172257	-11.9	1.18279e-32	3.82583e-31
AL645568.1	6.85462	-2.04963	0.690049	-2.97027	0.00297539	0.0075057
AC020978.9	6.34815	-2.04824	0.779695	-2.62697	0.00861479	0.0198551
AL355001.2	18.7906	-2.04739	0.40584	-5.04482	4.53952e-07	1.91329e-06
RPL7P1	3.03953	-2.04571	0.924382	-2.21306	0.0268938	0.0553904
RPL22P24	3.696	-2.04349	0.955775	-2.13805	0.032513	0.0654673
PKMP3	3.70984	-2.03989	0.8503	-2.39902	0.016439	0.0356785
GABARAPL1	338.88	-2.03977	0.179823	-11.3432	8.0167e-30	2.17614e-28
AL356599.1	47.4498	-2.03943	0.231341	-8.8157	1.18944e-18	1.42691e-17
CORIN	7.53286	-2.03385	0.589435	-3.45051	0.000559536	0.00158582
PAN2	502.606	-2.03339	0.216283	-9.40154	5.37681e-21	7.76492e-20
AC239799.2	9.13677	-2.0326	0.48428	-4.19716	2.70287e-05	9.20733e-05
HRNR	26.6031	-2.03257	0.372852	-5.45142	4.99703e-08	2.33607e-07
AC036176.1	5.79843	-2.02988	0.57986	-3.50065	0.000464133	0.00133014
EXOC3L1	15.2422	-2.02871	0.38556	-5.26173	1.42708e-07	6.35257e-07
ARHGAP24	82.4303	-2.02773	0.21941	-9.24172	2.42559e-20	3.3446e-19
AL109811.3	9.77686	-2.02646	0.517532	-3.91563	9.017e-05	0.00028583
THBS4	5.26133	-2.02646	0.628535	-3.2241	0.00126368	0.00339432
CYGB	6.20791	-2.02579	0.501857	-4.03658	5.4236e-05	0.000177086
CREG2	11.8011	-2.0247	0.668734	-3.02766	0.00246456	0.00631561
SOCS1	43.7912	-2.02434	0.509555	-3.97277	7.1043e-05	0.000228336
HOXB3	22.0794	-2.02334	0.366372	-5.52264	3.33953e-08	1.59276e-07
LINC01144	5.64137	-2.01812	0.716562	-2.8164	0.00485651	0.0117651
AP003119.3	28.7762	-2.01773	0.37212	-5.42226	5.88505e-08	2.7291e-07
SHOX2	58.5054	-2.01559	0.236939	-8.50681	1.78791e-17	1.96964e-16
ANG	33.8288	-2.01379	0.285346	-7.05736	1.69696e-12	1.23386e-11
CALML6	4.57379	-2.01068	0.687487	-2.92469	0.00344805	0.00859673
RNF39	155.248	-2.00945	0.22146	-9.07367	1.15079e-19	1.50014e-18
TXK	4.76149	-2.00922	0.785877	-2.55666	0.0105684	0.0238989
AC004771.3	5.6927	-2.00784	0.699245	-2.87144	0.00408613	0.0100504
LINC01089	58.1568	-2.00538	0.247042	-8.11759	4.75548e-16	4.66033e-15
CCDC183	3.57327	-2.00529	0.75428	-2.65855	0.00784784	0.0182428
LINC00598	30.3912	-2.00488	0.480805	-4.16983	3.04827e-05	0.000103011
AL353622.1	22.5348	-2.00433	0.509405	-3.93465	8.33165e-05	0.000265442
RPLP1P6	8.98553	-2.00303	0.503955	-3.97462	7.04912e-05	0.000226597
DTX3	32.1042	-2.00257	0.310817	-6.44292	1.17196e-10	7.10153e-10
PPP1R32	9.97908	-2.00033	0.528975	-3.78152	0.000155875	0.000478266
CACNB2	38.9161	-1.99969	0.307275	-6.50782	7.62513e-11	4.73515e-10
IFIT2	43.6472	-1.99952	0.235649	-8.48518	2.15376e-17	2.35767e-16
ASPA	7.7179	-1.99682	0.509955	-3.91568	9.015e-05	0.00028581
WFDC21P	78.3453	-1.99621	0.247003	-8.08171	6.38636e-16	6.19137e-15
ARHGAP33	45.3584	-1.9944	0.299679	-6.6551	2.83101e-11	1.83658e-10
CTF1	28.696	-1.99408	0.299298	-6.66252	2.69167e-11	1.75056e-10
EFHB	6.73275	-1.9933	0.645601	-3.08751	0.00201842	0.00523474
SLC9A9	99.1015	-1.99271	0.211311	-9.43024	4.09169e-21	5.97525e-20
SCNN1B	826.263	-1.99269	0.296078	-6.73028	1.69335e-11	1.12345e-10
AL035563.1	11.7604	-1.99206	0.473205	-4.20971	2.55703e-05	8.73632e-05
UNC5CL	12.5675	-1.98902	0.48416	-4.10819	3.98777e-05	0.000132517
AC005332.4	20.1371	-1.98825	0.368895	-5.38973	7.05624e-08	3.23608e-07
ZGLP1	10.3986	-1.9869	0.477503	-4.16103	3.16811e-05	0.000106748
ITPR1-DT	2.69504	-1.9867	0.93936	-2.11496	0.0344338	0.068914
FAM229A	34.3011	-1.98623	0.333527	-5.95524	2.59683e-09	1.37636e-08
C5orf46	12.9916	-1.98522	0.429402	-4.62321	3.77843e-06	1.43012e-05
CDKN2D	39.8791	-1.98166	0.327032	-6.05954	1.36512e-09	7.43847e-09
AJ003147.3	2.60731	-1.98131	0.854895	-2.3176	0.020471	0.0435421
LETMD1	692.555	-1.98108	0.159281	-12.4376	1.6336e-35	6.36461e-34
ITGA9-AS1	9.70754	-1.97988	0.469877	-4.21361	2.51323e-05	8.59941e-05
LIN7B	17.283	-1.97958	0.34926	-5.66794	1.44529e-08	7.14761e-08
AL139424.2	3.68602	-1.97868	0.836188	-2.36631	0.0179664	0.0386623
AL592424.1	2.07031	-1.97647	0.982509	-2.01165	0.0442564	0.0859488
LAPTM5	962.056	-1.9763	0.181802	-10.8706	1.59185e-27	3.63657e-26
NEIL1	162.064	-1.97628	0.218252	-9.05503	1.36534e-19	1.77204e-18
SLC25A41	2.63448	-1.97509	0.824075	-2.39673	0.0165419	0.0358719
SLC13A4	11.9858	-1.97412	0.435986	-4.52794	5.95616e-06	2.19495e-05
ADH6	3.0176	-1.97353	0.885571	-2.22854	0.0258447	0.0535079
UNC5B	970.189	-1.97274	0.172452	-11.4394	2.65735e-30	7.45711e-29
TTC21A	34.1963	-1.97245	0.309178	-6.37966	1.77485e-10	1.05697e-09
SHLD2P1	21.5537	-1.9673	0.349935	-5.62189	1.88882e-08	9.2486e-08
AP006284.1	15.3952	-1.96684	0.425954	-4.61749	3.88402e-06	1.467e-05
PNPLA7	42.364	-1.96469	0.299366	-6.56282	5.27996e-11	3.33364e-10
AL354993.1	3.9912	-1.96365	0.878573	-2.23505	0.0254142	0.0526857
PROCA1	14.3993	-1.96341	0.407036	-4.82368	1.40932e-06	5.62698e-06
AKR1B10	12.3065	-1.96275	0.50258	-3.90535	9.40902e-05	0.000297213
CPB2-AS1	5.08444	-1.96228	0.820747	-2.39084	0.0168098	0.036398
FTH1P4	2.08267	-1.95963	0.958509	-2.04446	0.0409079	0.0802089
RNF152	226.531	-1.959	0.208807	-9.38188	6.48084e-21	9.29428e-20
COL7A1	2925.56	-1.95891	0.134748	-14.5375	7.0066e-48	5.61773e-46
GKAP1	40.6078	-1.95883	0.321079	-6.10077	1.05556e-09	5.82041e-09
SLC25A21-AS1	17.4266	-1.95736	0.474323	-4.12663	3.68112e-05	0.000123055
LINC01569	41.2942	-1.9569	0.298679	-6.55183	5.68364e-11	3.57764e-10
DGCR6	23.1999	-1.95663	0.298256	-6.56026	5.37142e-11	3.38933e-10
TOB1-AS1	3.3041	-1.95554	1.00415	-1.94747	0.0514787	0.0980201
FLRT3	1485.07	-1.95462	0.195787	-9.98339	1.80208e-23	3.1133e-22
AC147067.1	10.5523	-1.95356	0.435829	-4.48241	7.38058e-06	2.69359e-05
PAPLN	359.757	-1.95257	0.140779	-13.8698	9.65494e-44	6.15013e-42
AL683813.1	16.4252	-1.94982	0.419049	-4.65296	3.27205e-06	1.24789e-05
DNAH10OS	7.70784	-1.94851	0.61568	-3.16481	0.00155184	0.00410986
PDCD4-AS1	3.67779	-1.94775	0.752771	-2.58744	0.0096691	0.0220477
LINC01011	16.789	-1.9477	0.39024	-4.99103	6.00582e-07	2.49833e-06
PCDH19	11.5206	-1.94677	0.882666	-2.20556	0.0274148	0.0563548
SLC25A34	9.97032	-1.94662	0.510084	-3.81628	0.000135478	0.000418777
AL132780.5	5.77605	-1.94388	0.7039	-2.76158	0.00575227	0.0137285
AC008280.3	6.26832	-1.94301	0.612572	-3.1719	0.00151446	0.00401857
AC010980.2	5.91513	-1.94108	0.716984	-2.70729	0.0067835	0.0159622
GCSAM	41.0949	-1.94105	0.224468	-8.64732	5.27242e-18	6.0225e-17
AL391684.1	35.9245	-1.94012	0.365539	-5.30754	1.11113e-07	5.00408e-07
FLJ20021	56.5148	-1.93787	0.241977	-8.00846	1.16156e-15	1.10142e-14
MTSS1	488.184	-1.93777	0.198352	-9.76932	1.52471e-22	2.45252e-21
AC109449.1	4.19698	-1.9375	0.954922	-2.02896	0.0424624	0.0829748
GLIDR	3.84134	-1.93677	0.971105	-1.9944	0.0461088	0.0890113
ZC3H6	360.522	-1.93655	0.156058	-12.4092	2.3302e-35	8.94435e-34
TMEM139	51.8289	-1.93585	0.217614	-8.89583	5.79833e-19	7.11632e-18
AL139289.2	9.40362	-1.93565	0.500719	-3.86573	0.000110757	0.000346487
CHST2	413.879	-1.93487	0.232336	-8.3279	8.22875e-17	8.59116e-16
CITED2	1434.73	-1.93353	0.383602	-5.04046	4.64411e-07	1.95538e-06
TRIML2	18.5726	-1.93293	0.445033	-4.34334	1.4033e-05	4.96271e-05
C1orf21	1282.41	-1.9329	0.176458	-10.9539	6.36374e-28	1.49321e-26
AC137767.1	14.9352	-1.93277	0.5355	-3.60928	0.000307048	0.000905063
STON1	7.29701	-1.93102	0.588833	-3.2794	0.00104029	0.00282869
ALDH6A1	558.65	-1.93085	0.234781	-8.22404	1.96759e-16	1.98249e-15
AP000787.1	4.68037	-1.93048	0.786214	-2.45541	0.0140723	0.0309627
FLJ12825	4.90811	-1.93034	0.871358	-2.21533	0.0267375	0.0551249
AL662844.4	11.0107	-1.9287	0.478307	-4.03235	5.5221e-05	0.000180047
KIZ	265.255	-1.92855	0.185144	-10.4165	2.08482e-25	4.13895e-24
PCDHGA10	35.8563	-1.92815	0.314263	-6.13546	8.49132e-10	4.71977e-09
PRKN	38.8866	-1.92519	0.314255	-6.12621	8.99992e-10	4.98779e-09
NAPSA	4.22769	-1.92058	0.734381	-2.61524	0.00891648	0.0204868
AC062029.1	15.7626	-1.92024	0.473092	-4.05892	4.92997e-05	0.000161885
AC104581.3	2.92168	-1.91952	0.752783	-2.5499	0.0107755	0.0243274
AC009061.2	8.06837	-1.91746	0.547959	-3.49928	0.000466521	0.00133643
HAPLN3	60.6399	-1.91745	0.257547	-7.44506	9.69016e-14	7.89431e-13
ADGRL3	71.0018	-1.9173	0.354216	-5.41279	6.20518e-08	2.86858e-07
B3GNT8	4.31474	-1.9165	0.725949	-2.63999	0.00829077	0.0191615
CARF	103.309	-1.9162	0.230412	-8.31641	9.06684e-17	9.42824e-16
LYRM9	17.2157	-1.91595	0.390656	-4.90445	9.36907e-07	3.81786e-06
COX6B2	5.4	-1.9156	0.697512	-2.74633	0.00602657	0.0143288
LINC00885	3.80868	-1.9154	0.833621	-2.29769	0.0215794	0.0456193
SYCE3	3.28095	-1.91426	0.896653	-2.13489	0.03277	0.0659273
NFYB	460.874	-1.91365	0.139253	-13.7423	5.66549e-43	3.41013e-41
CLDN16	4.805	-1.91206	0.701587	-2.72534	0.00642354	0.0151978
MADCAM1	8.01567	-1.90963	0.543739	-3.51203	0.000444697	0.00127797
KRT12	3.04358	-1.90935	0.788415	-2.42176	0.0154455	0.0337197
MUCL3	14.9349	-1.90868	0.438362	-4.35412	1.33604e-05	4.73692e-05
SOHLH2	4.88229	-1.90859	0.813022	-2.34752	0.0188987	0.0404881
ZNF581	428.338	-1.90824	0.173041	-11.0277	2.8108e-28	6.80292e-27
AC139712.1	4.42279	-1.90681	0.770418	-2.47503	0.0133225	0.0294752
PAIP2B	191.031	-1.90319	0.177545	-10.7195	8.24451e-27	1.78525e-25
LINC01315	22.6141	-1.90313	0.308341	-6.17214	6.73712e-10	3.773e-09
SMAD6	5.64595	-1.9026	0.648638	-2.93323	0.00335458	0.00838382
CA14	11.7696	-1.90255	0.468895	-4.05752	4.95961e-05	0.000162832
CFAP57	8.91028	-1.90139	0.682488	-2.78597	0.00533671	0.0128237
CCDC80	940.075	-1.90005	0.606831	-3.1311	0.00174155	0.00457554
PMEL	6.10165	-1.9	0.604878	-3.14113	0.00168295	0.00443111
IQCN	11.1636	-1.89969	0.540731	-3.51319	0.000442758	0.00127292
MIR34AHG	106.079	-1.89916	0.315981	-6.01036	1.85117e-09	9.95093e-09
COL11A2	18.538	-1.89825	0.352927	-5.37858	7.50738e-08	3.43313e-07
IL15	57.1056	-1.89778	0.214162	-8.86144	7.89879e-19	9.6316e-18
HSPB8	347.522	-1.89732	0.227805	-8.32871	8.17284e-17	8.53708e-16
AC006213.1	5.51996	-1.89729	0.748127	-2.53606	0.0112108	0.0251925
BOC	18.8542	-1.896	0.41463	-4.57274	4.81388e-06	1.79342e-05
AKR1B15	2.36659	-1.8956	0.909794	-2.08355	0.037201	0.0738543
AC139491.7	2.79916	-1.89529	0.926144	-2.04643	0.0407141	0.0798591
FOXO4	190.902	-1.89162	0.173446	-10.9061	1.07761e-27	2.48641e-26
ATP6V1G2	4.52556	-1.88953	0.667322	-2.83151	0.00463287	0.0112693
TG	147.011	-1.8894	0.297674	-6.34722	2.19239e-10	1.29155e-09
AC008972.2	4.4029	-1.88735	0.813778	-2.31924	0.0203819	0.0433881
CAPS	56.8203	-1.88681	0.26317	-7.16957	7.52342e-13	5.63605e-12
AC116407.2	4.95246	-1.8866	0.629244	-2.9982	0.00271582	0.00690036
BX537318.1	13.0615	-1.88327	0.458077	-4.11126	3.93514e-05	0.000130999
AC233263.6	4.00801	-1.88074	0.82794	-2.27159	0.0231111	0.0484919
TMEM202-AS1	9.33136	-1.88035	0.563785	-3.33522	0.000852305	0.00234548
PIM3	1055.59	-1.87938	0.158837	-11.8321	2.6628e-32	8.455e-31
NFKBIL1	226.985	-1.87843	0.172597	-10.8833	1.38421e-27	3.1762e-26
FBXW12	3.54754	-1.87686	0.796342	-2.35685	0.0184309	0.0395674
CCDC30	23.1014	-1.87531	0.342713	-5.47194	4.45129e-08	2.09083e-07
LAMB4	2.84556	-1.87475	0.880157	-2.13002	0.03317	0.0666545
FAAH2	59.1165	-1.87402	0.218809	-8.56463	1.08425e-17	1.21575e-16
ALDH3A1	328.373	-1.87326	0.181997	-10.2928	7.59329e-25	1.45329e-23
CEL	31.4565	-1.87309	0.280499	-6.67771	2.42704e-11	1.5839e-10
LVRN	7.19751	-1.87275	0.674856	-2.77504	0.00551952	0.0132125
AC243562.3	6.3244	-1.87234	0.639627	-2.92724	0.00341987	0.0085316
GRID1	6.09775	-1.87178	0.867792	-2.15695	0.0310098	0.0628181
ORAI3	179.054	-1.87079	0.126901	-14.7421	3.45869e-49	2.99263e-47
RAD51-AS1	47.4188	-1.87076	0.340104	-5.50055	3.78603e-08	1.79213e-07
ZNF836	76.7069	-1.86983	0.223699	-8.3587	6.34119e-17	6.66739e-16
AC233280.1	7.02684	-1.8696	0.607846	-3.07578	0.00209951	0.0054335
SYNE4	15.5622	-1.86829	0.398576	-4.68741	2.76679e-06	1.06616e-05
WEE2-AS1	16.907	-1.86724	0.379943	-4.91452	8.89996e-07	3.63383e-06
AC009950.1	3.83682	-1.86706	0.718102	-2.59999	0.00932275	0.0213447
RHBDL1	24.9227	-1.8668	0.346227	-5.39183	6.97431e-08	3.20063e-07
PHACTR3	291.853	-1.86464	0.287453	-6.48676	8.77011e-11	5.41379e-10
AL355388.2	4.12407	-1.86387	0.794354	-2.34639	0.0189561	0.0406029
PARD3B	194.815	-1.86246	0.190481	-9.77766	1.4042e-22	2.2657e-21
LINC00957	32.1088	-1.86224	0.315449	-5.90345	3.55974e-09	1.85826e-08
ZBTB22	168.096	-1.86172	0.139545	-13.3414	1.32943e-40	7.18931e-39
LIFR	444.852	-1.86085	0.199542	-9.32562	1.10334e-20	1.56076e-19
AC239804.1	10.3898	-1.85894	0.409361	-4.54108	5.59677e-06	2.06986e-05
C9orf3	232.953	-1.85867	0.178589	-10.4075	2.2912e-25	4.52703e-24
ANKRD2	191.575	-1.85657	0.344196	-5.39392	6.89352e-08	3.16565e-07
LINC01287	3.83037	-1.85559	0.75368	-2.46204	0.0138149	0.0304543
KCNG1	156.844	-1.85385	0.21829	-8.49258	2.02097e-17	2.21816e-16
SORBS2	234.332	-1.853	0.213594	-8.67537	4.12217e-18	4.73195e-17
CDK5R2	3.30631	-1.85248	0.843079	-2.19728	0.0280002	0.0573885
FP236315.1	4.97074	-1.8521	0.66463	-2.78665	0.00532552	0.0127983
AC021205.3	4.93074	-1.85202	0.811097	-2.28335	0.0224095	0.0471303
CPM	137.828	-1.85175	0.261037	-7.09381	1.30468e-12	9.58705e-12
STAC3	13.5115	-1.85151	0.513152	-3.60811	0.00030844	0.000908907
AL161725.1	4.68424	-1.84724	0.715854	-2.58047	0.00986652	0.0224609
IRF9	15.4743	-1.84679	0.438331	-4.21322	2.51754e-05	8.61272e-05
C17orf100	15.4636	-1.8467	0.39835	-4.63587	3.55448e-06	1.34915e-05
GAS5-AS1	6.36594	-1.84553	0.59768	-3.08783	0.00201625	0.00523304
C12orf76	106.933	-1.8422	0.206483	-8.92179	4.58801e-19	5.68804e-18
OSGEPL1-AS1	3.33815	-1.84011	0.885753	-2.07745	0.0377598	0.0747735
KLC4	150.245	-1.83943	0.151409	-12.1487	5.82663e-34	2.0683e-32
GDF15	343.994	-1.83895	0.175437	-10.4821	1.04385e-25	2.11272e-24
H1F0	2229.96	-1.83848	0.213126	-8.62627	6.33876e-18	7.20475e-17
AC092164.1	22.8598	-1.83649	0.357052	-5.14348	2.69698e-07	1.16266e-06
AC022916.1	5.52507	-1.8352	0.807865	-2.27167	0.0231065	0.0484871
SEMA6B	14.7732	-1.83478	0.435867	-4.2095	2.55938e-05	8.74289e-05
AC093827.5	4.76715	-1.8334	0.705351	-2.59927	0.00934228	0.02138
PCDHB3	6.24592	-1.83116	0.689204	-2.65692	0.00788571	0.0183171
TLCD2	114.951	-1.83052	0.223885	-8.17615	2.9306e-16	2.91599e-15
PLEKHG6	7.80059	-1.83033	0.594345	-3.07957	0.002073	0.00537024
AL441992.1	25.1784	-1.8299	0.275386	-6.64486	3.03501e-11	1.96217e-10
SLC15A2	10.9542	-1.82824	0.50965	-3.58725	0.00033419	0.000979852
FOLR1	23.5849	-1.82762	0.407881	-4.48075	7.43796e-06	2.71251e-05
CNNM2	175.82	-1.82756	0.185074	-9.87474	5.35725e-23	8.92846e-22
AL353194.1	2.64772	-1.82624	0.895803	-2.03866	0.041484	0.0812159
NEDD4L	1274.39	-1.8254	0.112836	-16.1774	7.27658e-59	1.04211e-56
BTN3A3	149.985	-1.82521	0.139789	-13.0569	5.80524e-39	2.79055e-37
HIC1	10.4712	-1.82452	0.510857	-3.57148	0.000354966	0.0010363
PSD	11.4481	-1.82436	0.431556	-4.22741	2.36396e-05	8.1127e-05
PPTC7	1983.47	-1.82233	0.129918	-14.0268	1.06868e-44	7.09017e-43
FSBP	4.26272	-1.82196	0.665039	-2.73963	0.00615084	0.0145975
RYR1	53.7318	-1.8215	0.302948	-6.01258	1.82593e-09	9.82569e-09
AC068580.3	10.1465	-1.8203	0.514312	-3.5393	0.000401193	0.00116082
CYP4F3	6.89207	-1.81731	0.682377	-2.66321	0.00773998	0.0180209
PPM1H	12.3117	-1.81487	0.428666	-4.23376	2.29811e-05	7.89586e-05
ESPN	17.6113	-1.81482	0.566078	-3.20596	0.00134614	0.00360093
RNF128	14.4621	-1.81463	0.462469	-3.9238	8.71646e-05	0.000277022
AFDN-DT	3.44232	-1.81368	0.79329	-2.28628	0.022238	0.0468256
ERMAP	149.736	-1.81297	0.170288	-10.6465	1.8109e-26	3.81778e-25
AC116407.1	5.13557	-1.81235	0.683621	-2.6511	0.00802308	0.018607
AC136475.1	2.85119	-1.81226	0.912352	-1.98636	0.0469935	0.0904837
PCDH12	16.9392	-1.81205	0.424643	-4.26723	1.97917e-05	6.86479e-05
PBXIP1	837.041	-1.81176	0.0912849	-19.8473	1.16208e-87	6.89481e-85
CDK19	253.158	-1.81087	0.137606	-13.1598	1.49556e-39	7.5198e-38
ZSCAN31	183.772	-1.8102	0.207746	-8.71355	2.94502e-18	3.43382e-17
LINC00899	34.2028	-1.81001	0.334721	-5.40753	6.39012e-08	2.94948e-07
MEIS1	175.517	-1.80964	0.251491	-7.19565	6.21626e-13	4.69578e-12
NUDT13	17.5529	-1.80931	0.392319	-4.61184	3.99111e-06	1.50416e-05
NECTIN4	105.641	-1.8082	0.308179	-5.86737	4.42762e-09	2.28944e-08
2022-09-01	22.7392	-1.80772	0.334866	-5.39835	6.72569e-08	3.09543e-07
CALML3-AS1	3.8601	-1.8052	0.677918	-2.66287	0.00774785	0.0180372
AC002075.2	2.64108	-1.8043	0.878972	-2.05274	0.0400975	0.0787912
NEBL	980.279	-1.80419	0.19713	-9.15229	5.57395e-20	7.4394e-19
C19orf38	4.29969	-1.8039	0.756053	-2.38594	0.0170353	0.0368342
LINC00174	80.3154	-1.80386	0.248695	-7.25333	4.06651e-13	3.12297e-12
PTGR2	23.484	-1.80351	0.387829	-4.65027	3.31506e-06	1.26382e-05
SPACA6P-AS	6.87691	-1.80295	0.846416	-2.1301	0.0331632	0.0666537
AC068733.3	5.9649	-1.80232	0.648156	-2.78069	0.00542437	0.0130072
TTC28-AS1	98.0439	-1.8018	0.172459	-10.4477	1.50143e-25	3.01826e-24
GAL3ST4	3.86846	-1.80095	0.819325	-2.19809	0.027943	0.0572987
MUC19	10.7715	-1.79965	0.438183	-4.10708	4.00696e-05	0.000133048
PRX	121.907	-1.79909	0.206303	-8.72062	2.76681e-18	3.22965e-17
WWC2-AS2	8.89217	-1.79907	0.529735	-3.39617	0.000683367	0.00190993
AC009113.1	36.8117	-1.79858	0.312156	-5.76181	8.32153e-09	4.20041e-08
GBP2	732.111	-1.79788	0.141328	-12.7213	4.50166e-37	1.90778e-35
GSTM2	11.4719	-1.79703	0.424486	-4.23343	2.30153e-05	7.90501e-05
PLEKHB1	12.0949	-1.79534	0.450258	-3.98736	6.68118e-05	0.000215403
SCN3B	21.8958	-1.79522	0.436545	-4.11233	3.91685e-05	0.000130453
BCL2L10	1.91406	-1.79464	0.901245	-1.99129	0.0464494	0.0895689
ENPP1	67.4589	-1.79423	0.264229	-6.79044	1.11795e-11	7.55951e-11
PSMB8-AS1	21.3383	-1.79409	0.410405	-4.37151	1.23391e-05	4.3936e-05
ZNF396	30.9225	-1.79298	0.335664	-5.3416	9.21279e-08	4.1817e-07
VN1R1	7.43018	-1.79214	0.567387	-3.15859	0.00158537	0.00419333
LINC00294	156.263	-1.79177	0.134338	-13.3378	1.39574e-40	7.52829e-39
PCAT6	27.0767	-1.79163	0.307305	-5.83014	5.53802e-09	2.83677e-08
SPOCK1	476.905	-1.79155	0.155604	-11.5135	1.12789e-30	3.26664e-29
TINCR	96.6969	-1.78997	0.744256	-2.40504	0.0161707	0.0351351
NTN5	7.53712	-1.78983	0.511024	-3.50243	0.000461036	0.00132217
KMT5C	110.982	-1.78912	0.169357	-10.5642	4.36853e-26	9.02657e-25
POU6F1	57.9915	-1.78903	0.242867	-7.36627	1.75463e-13	1.39284e-12
BLNK	20.2118	-1.78851	0.419806	-4.26032	2.04133e-05	7.0627e-05
PRKCH	162.774	-1.78754	0.171286	-10.436	1.69771e-25	3.40297e-24
NRG4	17.9763	-1.78643	0.390355	-4.57641	4.73023e-06	1.76352e-05
HEATR4	10.0123	-1.78545	0.510274	-3.499	0.000467005	0.00133763
POT1-AS1	10.0375	-1.78527	0.448182	-3.98336	6.79483e-05	0.000218728
SDC2	15.6289	-1.78474	0.452015	-3.9484	7.86741e-05	0.0002515
GPRIN2	4.31342	-1.78248	0.691295	-2.57847	0.009924	0.0225744
AC009414.2	5.29289	-1.78161	0.591305	-3.01301	0.00258666	0.00659804
AL603756.1	5.44493	-1.78113	0.753427	-2.36404	0.0180768	0.0388797
FOXN3	728.756	-1.77995	0.13641	-13.0486	6.47517e-39	3.09824e-37
AC011815.2	6.16873	-1.77878	0.677443	-2.62573	0.00864634	0.0199168
LINC01932	18.6245	-1.77835	0.50206	-3.5421	0.000396959	0.00114985
MAPK10	25.257	-1.77806	0.329673	-5.39339	6.91401e-08	3.17436e-07
LPXN	40.4963	-1.77775	0.315265	-5.63889	1.71152e-08	8.41614e-08
AC105277.1	4.0957	-1.77762	0.730172	-2.43452	0.0149116	0.032633
SYNE1	244.204	-1.77744	0.152197	-11.6785	1.64098e-31	4.97469e-30
LSMEM1	17.821	-1.77532	0.494821	-3.5878	0.000333485	0.000978128
ZNF528-AS1	14.0702	-1.77459	0.433857	-4.09026	4.30886e-05	0.000142503
TRIM46	6.03811	-1.77413	0.670673	-2.6453	0.00816177	0.0188991
HSD11B1	5.6389	-1.77226	0.689225	-2.57138	0.0101295	0.0229939
ST7-AS1	6.91725	-1.77225	0.560275	-3.16318	0.00156058	0.00413144
FANCE	279.253	-1.7722	0.187258	-9.46391	2.96651e-21	4.38141e-20
INHA	8.30097	-1.77193	0.497613	-3.56087	0.000369632	0.00107564
AL353743.1	30.6823	-1.77082	0.316453	-5.59584	2.19556e-08	1.06501e-07
AC007405.3	16.7621	-1.77036	0.36149	-4.89741	9.71105e-07	3.95024e-06
PILRA	5.28221	-1.76984	0.764623	-2.31465	0.020632	0.0438095
KCND1	9.66073	-1.76954	0.534484	-3.31075	0.000930474	0.00254508
TTC23L	3.63544	-1.76933	0.841761	-2.10194	0.0355585	0.0709257
AP003469.4	89.6825	-1.76843	0.182849	-9.67154	3.98324e-22	6.20059e-21
KIF5C	4.3992	-1.76651	0.694994	-2.54176	0.0110294	0.0248306
CHMP4A	7.52772	-1.76531	0.607018	-2.90816	0.00363559	0.00902747
AL137002.2	4.53236	-1.76489	0.611633	-2.88554	0.00390746	0.00964717
CLK1	1005.83	-1.76469	0.259899	-6.7899	1.1221e-11	7.584e-11
AL023803.2	3.00041	-1.76438	0.876353	-2.01332	0.0440809	0.0856779
IL1R1	626.842	-1.76282	0.154976	-11.3748	5.5858e-30	1.53432e-28
HSD17B1P1	8.3108	-1.76265	0.511025	-3.44924	0.000562165	0.00159301
KANSL1L	217.688	-1.76032	0.216426	-8.13357	4.16816e-16	4.09848e-15
C3orf18	27.9381	-1.75976	0.298594	-5.8935	3.78094e-09	1.96632e-08
AC084018.2	4.1648	-1.75858	0.823479	-2.13555	0.032716	0.0658315
CGB7	9.82873	-1.75849	0.452883	-3.88288	0.000103228	0.000324153
AC135050.5	4.23441	-1.7578	0.753032	-2.3343	0.0195803	0.0418317
AC010894.2	4.53856	-1.75705	0.881753	-1.99268	0.0462968	0.0893494
HRCT1	45.9149	-1.75664	0.385138	-4.56106	5.08949e-06	1.89033e-05
SYNGR1	7.155	-1.75616	0.602575	-2.91442	0.00356351	0.00886333
SORT1	1105.6	-1.75439	0.129164	-13.5827	5.07326e-42	2.93458e-40
LIFR-AS1	4.58884	-1.75419	0.630611	-2.78173	0.00540696	0.0129766
LINC00921	16.1281	-1.74964	0.405722	-4.31241	1.61482e-05	5.66058e-05
TRANK1	134.027	-1.74943	0.151933	-11.5144	1.11577e-30	3.23604e-29
AC007541.1	6.62737	-1.74941	0.597884	-2.92601	0.00343342	0.00856233
AP001094.2	4.59428	-1.74941	0.839465	-2.08396	0.037164	0.0737878
DNAJC28	8.92795	-1.74929	0.484517	-3.61038	0.000305749	0.000901489
AC243562.1	5.77828	-1.74871	0.711323	-2.45839	0.0139563	0.030727
STAT5A	70.9902	-1.74813	0.241358	-7.2429	4.39199e-13	3.35927e-12
TMEM91	20.2615	-1.74712	0.388798	-4.49364	7.00173e-06	2.56118e-05
CD24	5463.18	-1.7471	0.303282	-5.76065	8.37928e-09	4.22853e-08
BMP4	12.5618	-1.74594	0.41518	-4.20524	2.608e-05	8.89727e-05
AC109322.1	13.3784	-1.74578	0.449166	-3.88671	0.000101611	0.000319415
C5orf38	612.828	-1.74543	0.161339	-10.8184	2.81613e-27	6.27465e-26
STRC	7.36328	-1.74412	0.563347	-3.09599	0.00196155	0.00510509
MMP7	61.09	-1.7435	0.212299	-8.21249	2.16654e-16	2.1745e-15
CSRNP3	10.3056	-1.74264	0.584814	-2.97981	0.00288423	0.00729347
EYA1	35.8731	-1.74143	0.324725	-5.36279	8.19455e-08	3.73503e-07
ACVR2B-AS1	6.80482	-1.74125	0.524453	-3.32012	0.000899774	0.0024663
LINC00663	15.9264	-1.74032	0.417423	-4.16922	3.0565e-05	0.000103256
PAPPA	75.2466	-1.74006	0.391106	-4.44907	8.62437e-06	3.12064e-05
BICDL1	499.384	-1.73977	0.182072	-9.55538	1.23131e-21	1.85286e-20
CCDC18-AS1	131.793	-1.73931	0.190644	-9.1233	7.28725e-20	9.62641e-19
APOL1	18.3819	-1.73764	0.373945	-4.64677	3.37176e-06	1.28403e-05
HID1	21.2443	-1.73561	0.327261	-5.30343	1.13645e-07	5.11035e-07
SEC14L5	5.66819	-1.73485	0.64101	-2.70644	0.0068009	0.0159977
AC068205.2	13.0498	-1.73339	0.435132	-3.98359	6.78817e-05	0.000218547
NLGN2	270.066	-1.73202	0.162778	-10.6404	1.93335e-26	4.06768e-25
JMJD7-PLA2G4B	42.7875	-1.73201	0.325785	-5.31643	1.05823e-07	4.77308e-07
CALCOCO1	1112.21	-1.73186	0.140724	-12.3068	8.32686e-35	3.09884e-33
EXTL3-AS1	8.50827	-1.73075	0.574453	-3.01287	0.00258789	0.00660037
CHI3L1	64.1249	-1.72901	0.692455	-2.49693	0.0125275	0.0278499
SSBP2	449.988	-1.72829	0.187774	-9.20408	3.44618e-20	4.6804e-19
PSG4	32.8442	-1.72632	0.535148	-3.22587	0.00125591	0.00337607
AC093827.4	19.5304	-1.72624	0.341791	-5.05058	4.40469e-07	1.85797e-06
ETS2	1166.06	-1.7262	0.189411	-9.1135	7.97645e-20	1.05168e-18
THAP8	63.512	-1.72609	0.228534	-7.55287	4.25768e-14	3.57665e-13
RBMS3-AS3	2.34754	-1.72526	0.878255	-1.96442	0.0494817	0.0946603
LINC00847	93.7435	-1.72512	0.145647	-11.8445	2.29809e-32	7.30815e-31
PRRT2	3.74185	-1.72505	0.825215	-2.09043	0.0365795	0.0727318
AL445931.1	5.77413	-1.72225	0.534366	-3.22299	0.00126862	0.00340628
AL050341.2	39.808	-1.72186	0.294092	-5.85484	4.77476e-09	2.46403e-08
CXCR1	6.88812	-1.72169	0.759325	-2.2674	0.0233658	0.0489917
AL158163.1	6.55612	-1.72152	0.639537	-2.69183	0.00710622	0.0166536
KCTD7	101.751	-1.72091	0.242888	-7.08518	1.38863e-12	1.01787e-11
GGT1	4.34168	-1.71795	0.83535	-2.05656	0.0397287	0.0781625
ZNF395	847.29	-1.71695	0.0994159	-17.2704	7.85619e-67	1.73555e-64
CCDC121	27.2067	-1.71665	0.327015	-5.24945	1.52553e-07	6.76328e-07
LIX1L-AS1	4.95203	-1.71597	0.710854	-2.41396	0.0157801	0.034367
LINC01588	27.3218	-1.71328	0.269103	-6.36664	1.9322e-10	1.14673e-09
MBNL2	1123.55	-1.71328	0.114421	-14.9734	1.09505e-50	1.02432e-48
AC012313.3	11.9443	-1.71282	0.542064	-3.15981	0.00157871	0.00417677
KRT17P1	2.58417	-1.71092	0.83542	-2.04797	0.0405629	0.0796157
CD164L2	24.74	-1.70981	0.335028	-5.10348	3.33458e-07	1.42628e-06
AP002026.1	26.5999	-1.7098	0.372478	-4.59034	4.42521e-06	1.65694e-05
SMPD5	13.9922	-1.70913	0.497092	-3.43826	0.000585468	0.00165435
BNIPL	14.9351	-1.70881	0.391746	-4.36204	1.28854e-05	4.57556e-05
INPP5J	9.74546	-1.70755	0.432309	-3.94983	7.82058e-05	0.000250119
AC027575.2	4.15145	-1.70752	0.719321	-2.37379	0.0176064	0.0379584
PAXIP1-AS1	106.786	-1.70671	0.291824	-5.84841	4.96305e-09	2.55739e-08
SLC16A14	187.054	-1.70412	0.320313	-5.32019	1.03661e-07	4.68065e-07
LINC01481	10.0615	-1.70269	0.591334	-2.8794	0.00398437	0.0098242
EIF3J-DT	119.586	-1.70263	0.22248	-7.65292	1.96461e-14	1.69142e-13
ZNF658B	25.6442	-1.70169	0.345246	-4.92893	8.26818e-07	3.38874e-06
ADPRHL1	59.5726	-1.69694	0.200327	-8.47086	2.43583e-17	2.65107e-16
PCDHA12	134.445	-1.69625	0.158649	-10.6918	1.1115e-26	2.38345e-25
ETV2	8.29161	-1.69543	0.55319	-3.06482	0.00217803	0.0056199
CAPN5	54.2566	-1.69493	0.538293	-3.14872	0.00163987	0.00432701
CBLN3	13.7793	-1.69441	0.378732	-4.4739	7.68073e-06	2.79625e-05
DUSP5P1	7.91708	-1.69352	0.50302	-3.3667	0.000760723	0.00211164
CBX3P2	15.0924	-1.69204	0.391489	-4.32205	1.54583e-05	5.44265e-05
PNPLA2	965.237	-1.6909	0.170466	-9.9193	3.43141e-23	5.79795e-22
THBS2	6.77149	-1.69009	0.677142	-2.49591	0.0125633	0.0279248
AC006480.2	3.37466	-1.68889	0.825171	-2.04672	0.040686	0.0798116
AP000866.4	3.41549	-1.68781	0.804339	-2.09838	0.0358713	0.0714467
ISYNA1	21.2852	-1.68756	0.360232	-4.68464	2.80448e-06	1.07948e-05
PLCD1	76.1747	-1.68731	0.186675	-9.03874	1.58493e-19	2.04808e-18
AL117339.4	5.46774	-1.68719	0.741577	-2.27514	0.0228974	0.0480922
AC092117.1	12.0355	-1.68711	0.544888	-3.09625	0.00195985	0.0051013
GAS1	217.643	-1.68637	0.346969	-4.8603	1.17211e-06	4.72438e-06
MSTN	15.6449	-1.68602	0.527803	-3.19442	0.00140113	0.00373504
CCDC151	3.42814	-1.68561	0.744199	-2.265	0.0235126	0.0492698
ALPK3	7.46691	-1.6846	0.643194	-2.61912	0.0088156	0.0202774
PDGFD	88.7826	-1.6844	0.301129	-5.59361	2.22392e-08	1.07826e-07
GRINA	10476.6	-1.68357	0.125763	-13.3869	7.21532e-41	3.96384e-39
LDB3	5.50024	-1.68297	0.682106	-2.46732	0.013613	0.0300667
CHN1	101.151	-1.68296	0.163515	-10.2923	7.62991e-25	1.45896e-23
AC240565.2	5.49091	-1.6829	0.719248	-2.3398	0.019294	0.0412456
PHYHIP	4.5439	-1.68245	0.814391	-2.0659	0.0388384	0.076636
GTF2IRD2	38.0173	-1.68144	0.279717	-6.01123	1.84118e-09	9.90258e-09
CYP4A22-AS1	7.92387	-1.68139	0.546831	-3.0748	0.00210646	0.00545081
ATG16L2	229.944	-1.68024	0.186647	-9.00223	2.21178e-19	2.83342e-18
AC008115.3	4.64211	-1.67946	0.829921	-2.02364	0.043007	0.0838891
PRSS16	222.393	-1.67887	0.149199	-11.2526	2.24897e-29	5.88147e-28
ANO8	460.558	-1.67814	0.102137	-16.4303	1.1616e-60	1.86991e-58
LCN12	9.20695	-1.67756	0.459723	-3.64908	0.000263185	0.000783107
DDAH2	120.374	-1.67723	0.217426	-7.71404	1.219e-14	1.0708e-13
ABI3BP	23.3043	-1.67622	0.665756	-2.51777	0.0118101	0.0263964
AC132872.2	5.46228	-1.67461	0.850908	-1.96802	0.0490653	0.0939676
AZIN1-AS1	22.6929	-1.673	0.337644	-4.95492	7.23593e-07	2.98078e-06
AGT	10.7515	-1.67249	0.675524	-2.47584	0.0132924	0.0294182
LINC01176	4.23863	-1.67241	0.697983	-2.39606	0.0165724	0.0359297
FOXD2-AS1	74.3139	-1.67141	0.18513	-9.02828	1.74392e-19	2.24794e-18
AC005256.1	22.6265	-1.6712	0.311675	-5.36198	8.23137e-08	3.75099e-07
ZNF33B	690.566	-1.67101	0.179318	-9.3187	1.17775e-20	1.66037e-19
ANKRD23	5.34676	-1.6707	0.615667	-2.71364	0.00665492	0.0156863
CYP4F12	3.37037	-1.67023	0.857092	-1.94872	0.0513293	0.0977805
AL162458.1	37.7537	-1.66899	0.329761	-5.06123	4.16557e-07	1.76283e-06
CASC10	33.1128	-1.66862	0.255369	-6.53414	6.39748e-11	4.00996e-10
AC126773.2	7.27281	-1.66825	0.653662	-2.55216	0.0107057	0.0241856
CLUL1	7.53019	-1.66792	0.504444	-3.30646	0.000944839	0.00258233
TAPT1-AS1	30.7928	-1.66744	0.270866	-6.15597	7.46207e-10	4.16328e-09
CACNA2D2	5.56485	-1.66742	0.685515	-2.43237	0.0150005	0.0328172
GABPB1-AS1	325.307	-1.66729	0.266869	-6.24759	4.16837e-10	2.38459e-09
ACSF2	392.019	-1.6664	0.139941	-11.9079	1.07687e-32	3.49958e-31
KANK2	1180.44	-1.66426	0.119272	-13.9535	2.9942e-44	1.937e-42
AC126768.2	24.5687	-1.66407	0.30563	-5.44474	5.1882e-08	2.41945e-07
AP000866.1	19.087	-1.66396	0.38584	-4.31257	1.61364e-05	5.65742e-05
SMIM10L2A	3.49047	-1.66384	0.767344	-2.16831	0.0301354	0.0612022
SMC5-AS1	10.3861	-1.66221	0.469573	-3.53982	0.000400395	0.00115915
MIR193BHG	91.0307	-1.66175	0.215986	-7.69377	1.42856e-14	1.24332e-13
TMEM229B	15.4253	-1.66169	0.353707	-4.69792	2.62827e-06	1.01485e-05
HEIH	195.559	-1.66162	0.159238	-10.4348	1.72013e-25	3.44456e-24
DSG3	5154.54	-1.65987	0.342417	-4.84751	1.25018e-06	5.02152e-06
C5AR1	8.43173	-1.65924	0.585163	-2.83551	0.00457519	0.0111421
TMEM8B	142.202	-1.65827	0.134249	-12.3522	4.73927e-35	1.78938e-33
FGFR3	488.488	-1.6572	0.372454	-4.44942	8.6102e-06	3.11606e-05
ZEB2	184.207	-1.65668	0.225732	-7.33915	2.14947e-13	1.69589e-12
TSLP	8.76111	-1.65531	0.562977	-2.94029	0.00327909	0.00821317
AL139353.1	6.51271	-1.65498	0.66426	-2.49147	0.0127217	0.0282575
STKLD1	4.95206	-1.65494	0.704376	-2.34951	0.0187982	0.0402811
BIRC3	887.094	-1.65435	0.329689	-5.01791	5.22364e-07	2.1883e-06
AC234582.1	18.4334	-1.65426	0.354775	-4.66284	3.11874e-06	1.1927e-05
HDAC9	75.2236	-1.65401	0.301974	-5.47731	4.3183e-08	2.02974e-07
MANBA	437.849	-1.65372	0.0936241	-17.6634	8.0322e-70	2.13842e-67
ASAP3	349.209	-1.65349	0.10547	-15.6773	2.16357e-55	2.55276e-53
TMEM42	186.95	-1.65234	0.132887	-12.4342	1.70368e-35	6.62522e-34
BBC3	106.525	-1.65129	0.275636	-5.99082	2.08781e-09	1.11754e-08
FAM21EP	3.97882	-1.64954	0.785008	-2.1013	0.0356146	0.0710104
DYRK1B	189.799	-1.6494	0.16499	-9.99701	1.57074e-23	2.73183e-22
AC124016.1	4.77929	-1.64936	0.719054	-2.29379	0.0218025	0.0460206
EFHC1	209.46	-1.64926	0.196512	-8.39268	4.75198e-17	5.05014e-16
RRAGD	49.7568	-1.64884	0.282595	-5.83463	5.39098e-09	2.76281e-08
SIX5	94.9485	-1.64787	0.15921	-10.3503	4.17233e-25	8.09743e-24
CUTALP	226.968	-1.64781	0.220758	-7.46432	8.37336e-14	6.85922e-13
COL1A1	170.411	-1.64733	0.322026	-5.11554	3.12853e-07	1.34118e-06
RNF150	113.284	-1.64662	0.352751	-4.66793	3.04249e-06	1.16591e-05
AC040970.1	4.13172	-1.64591	0.769862	-2.13793	0.0325224	0.06548
KIAA1211L	299.634	-1.64446	0.148088	-11.1047	1.19044e-28	2.96411e-27
GRAMD1C	74.9731	-1.64438	0.225783	-7.283	3.26471e-13	2.52683e-12
ADAM32	8.25772	-1.64397	0.602572	-2.72826	0.00636697	0.0150794
VPS33B-DT	5.13769	-1.64388	0.599906	-2.74023	0.00613967	0.014576
C21orf62-AS1	13.758	-1.64294	0.406201	-4.04466	5.23999e-05	0.000171414
PLAG1	32.0508	-1.64282	0.377851	-4.34779	1.37514e-05	4.86725e-05
SRP14-AS1	25.708	-1.64195	0.352843	-4.65348	3.26379e-06	1.24565e-05
DHX58	36.3958	-1.64093	0.280793	-5.84392	5.09876e-09	2.62471e-08
SCAMP1-AS1	49.0382	-1.64086	0.238912	-6.86804	6.50878e-12	4.50388e-11
AC123768.4	15.26	-1.64071	0.397352	-4.1291	3.64184e-05	0.000121821
TP53INP2	146.117	-1.63988	0.203192	-8.07059	6.99598e-16	6.75714e-15
IL17RC	597.997	-1.63902	0.145768	-11.244	2.4787e-29	6.4583e-28
RASA3	545.474	-1.63641	0.153175	-10.6832	1.21966e-26	2.60035e-25
FAM189A2	25.459	-1.63618	0.374564	-4.36823	1.2526e-05	4.45706e-05
FAM171A2	23.0115	-1.63435	0.417232	-3.91711	8.96159e-05	0.000284249
BGN	8.11884	-1.63394	0.546466	-2.99001	0.0027897	0.00707079
PCDHB15	5.21139	-1.63328	0.740407	-2.20592	0.0273897	0.0563087
HCN3	69.1714	-1.63206	0.261702	-6.23635	4.47884e-10	2.55317e-09
C9orf43	11.8814	-1.63141	0.432304	-3.77376	0.000160806	0.000492668
ZBTB45P2	4.44058	-1.63116	0.776125	-2.10167	0.0355822	0.0709663
GVQW3	27.2287	-1.62993	0.353471	-4.61119	4.00365e-06	1.50834e-05
AC138150.2	13.8412	-1.62961	0.431568	-3.77603	0.00015935	0.000488365
THRB	257.077	-1.6289	0.161588	-10.0806	6.73151e-24	1.20092e-22
FRMPD2	6.72468	-1.62846	0.614465	-2.6502	0.00804441	0.0186479
CAPN6	15.457	-1.62757	0.383422	-4.24485	2.18739e-05	7.53663e-05
AL354696.2	10.39	-1.62692	0.525523	-3.09581	0.00196275	0.00510758
MELTF-AS1	20.7563	-1.62685	0.388209	-4.19066	2.78145e-05	9.45793e-05
INPP5D	1264.99	-1.62668	0.103232	-15.7574	6.10882e-56	7.37534e-54
AC092802.1	3.98059	-1.62475	0.774092	-2.09891	0.0358245	0.0713604
AL022328.4	11.1724	-1.62463	0.543831	-2.98738	0.00281379	0.00712749
AC092171.5	6.00384	-1.62396	0.623518	-2.6045	0.00920074	0.0210863
SEMA5A	39.857	-1.62369	0.287006	-5.65733	1.53746e-08	7.5908e-08
VGLL3	1435.14	-1.62327	0.147181	-11.029	2.76811e-28	6.70741e-27
BDH2	170.623	-1.62323	0.210866	-7.69789	1.38333e-14	1.208e-13
SCARF2	25.1916	-1.62292	0.304668	-5.32684	9.99351e-08	4.52125e-07
ZFP14	63.7006	-1.62268	0.224199	-7.2377	4.56361e-13	3.48028e-12
VSIG10L	27.3804	-1.62204	0.389625	-4.16309	3.13971e-05	0.000105809
PRSS27	28.075	-1.61946	0.253344	-6.39235	1.63357e-10	9.77316e-10
AC091982.3	26.053	-1.6192	0.30609	-5.28997	1.22338e-07	5.48699e-07
HOXC10	3.01152	-1.61889	0.784388	-2.06388	0.0390287	0.0769676
CLK4	507.887	-1.61873	0.224926	-7.19672	6.16771e-13	4.66249e-12
PLEKHH3	217.02	-1.61831	0.141203	-11.4609	2.07334e-30	5.84986e-29
TBC1D17	367.447	-1.61772	0.173355	-9.33182	1.0407e-20	1.47315e-19
DLG5	6825.65	-1.617	0.189727	-8.52278	1.5577e-17	1.72427e-16
SOWAHB	27.0343	-1.61642	0.500241	-3.23129	0.00123233	0.00331526
AL390719.1	15.8507	-1.61555	0.402683	-4.01198	6.02123e-05	0.000195187
STAM-AS1	9.12706	-1.61521	0.557274	-2.89841	0.00375056	0.00928628
TEF	80.7948	-1.61432	0.454308	-3.55337	0.000380329	0.00110507
DET1	8.15875	-1.61417	0.591042	-2.73106	0.00631312	0.014957
MME	1882.87	-1.61342	0.12903	-12.5043	7.07283e-36	2.79761e-34
AL512306.2	4.07803	-1.61297	0.697909	-2.31115	0.0208247	0.0441767
AQP3	250.34	-1.61243	0.52092	-3.09534	0.00196588	0.00511443
SAT2	462.489	-1.61231	0.13727	-11.7455	7.44564e-32	2.30427e-30
AP001469.3	22.6367	-1.61195	0.364737	-4.41947	9.8941e-06	3.559e-05
MAMDC2-AS1	8.46294	-1.61179	0.525098	-3.0695	0.00214414	0.00554004
GALNT15	898.412	-1.61102	0.464319	-3.46963	0.00052117	0.00148194
CARD14	7.9686	-1.60722	0.59777	-2.6887	0.00717318	0.0167954
GEMIN8	228.631	-1.60635	0.158608	-10.1278	4.16034e-24	7.57174e-23
HOXA-AS2	21.3324	-1.6057	0.295557	-5.43278	5.54823e-08	2.57982e-07
SULF1	5.8452	-1.6049	0.737043	-2.17749	0.0294442	0.059992
RCBTB2	72.4758	-1.6047	0.227609	-7.05023	1.78622e-12	1.29423e-11
EPB41L4A-AS1	303.339	-1.60463	0.129318	-12.4084	2.35314e-35	9.01573e-34
AC239868.1	8.8254	-1.60463	0.493558	-3.25114	0.00114943	0.00310309
MIR205HG	6912.12	-1.60416	0.200893	-7.98511	1.40395e-15	1.3204e-14
MALINC1	27.3106	-1.60373	0.345133	-4.6467	3.37291e-06	1.28423e-05
TRIM17	11.0961	-1.6022	0.462346	-3.46537	0.000529497	0.00150459
TRAPPC5	23.9485	-1.60204	0.296359	-5.40573	6.45444e-08	2.97785e-07
GPR141	26.1721	-1.60095	0.421662	-3.79676	0.0001466	0.00045134
KAT2B	149.964	-1.6001	0.17454	-9.16753	4.83999e-20	6.50954e-19
CNFN	24.3562	-1.59951	0.288702	-5.54037	3.01837e-08	1.4439e-07
ACTBP8	8.88118	-1.59893	0.670035	-2.38633	0.0170174	0.0367993
FGFR2	283.078	-1.5955	0.122745	-12.9985	1.24709e-38	5.84582e-37
H1FX-AS1	11.066	-1.59527	0.473379	-3.36995	0.000751817	0.00208748
AC008687.2	3.62272	-1.59455	0.78799	-2.02356	0.043015	0.0838969
PTPN14	6432.33	-1.59447	0.129318	-12.3298	6.25907e-35	2.34191e-33
AL355987.4	9.78372	-1.59442	0.545643	-2.9221	0.00347684	0.00866226
AL157829.1	26.7727	-1.59414	0.432821	-3.68314	0.000230382	0.000690348
SEPSECS-AS1	14.6527	-1.5941	0.378389	-4.21288	2.52137e-05	8.6244e-05
WNT5A-AS1	5.96427	-1.59343	0.62021	-2.56918	0.0101941	0.0231153
LINC00910	28.6053	-1.59312	0.327782	-4.86031	1.17203e-06	4.72438e-06
TMEM99	214.953	-1.59233	0.175418	-9.07739	1.11214e-19	1.4525e-18
AC023824.6	5.86752	-1.59191	0.696585	-2.28531	0.0222945	0.0469209
HIVEP3	148.65	-1.59158	0.249169	-6.38753	1.68585e-10	1.00747e-09
SGK1	785.739	-1.59076	0.175811	-9.04814	1.45424e-19	1.88271e-18
AL606760.1	11.0047	-1.58981	0.474843	-3.34807	0.000813773	0.00224629
AL645933.2	14.5661	-1.58832	0.368399	-4.31143	1.62205e-05	5.68401e-05
MLLT3	32.1435	-1.58766	0.24281	-6.5387	6.20556e-11	3.89437e-10
TACC2	2821.93	-1.58765	0.287116	-5.52963	3.20899e-08	1.53191e-07
AL117336.3	16.3912	-1.58613	0.414155	-3.82979	0.000128252	0.000397503
LINC01138	60.5253	-1.58608	0.206819	-7.66892	1.73453e-14	1.49998e-13
GGN	14.1177	-1.58429	0.490591	-3.22935	0.00124073	0.00333613
HEXIM2	11.3142	-1.58403	0.478654	-3.30935	0.000935132	0.00255714
EFNA1	414.338	-1.58304	0.178807	-8.85336	8.49249e-19	1.03252e-17
AL137077.2	5.93139	-1.58258	0.758298	-2.08702	0.0368865	0.073286
GADD45B	363.852	-1.58172	0.220164	-7.18427	6.75689e-13	5.0879e-12
MIR210HG	29.7176	-1.58058	0.448349	-3.52533	0.000422952	0.00122003
HOTAIR	17.0842	-1.57914	0.368249	-4.28823	1.80101e-05	6.27935e-05
ANKRD20A11P	12.7504	-1.57909	0.485237	-3.25427	0.00113682	0.00307226
PLA2G4B	5.34745	-1.57752	0.600784	-2.62577	0.00864522	0.0199164
LINC01619	8.57306	-1.57722	0.55475	-2.84312	0.00446742	0.0109129
STARD10	183.092	-1.57586	0.178579	-8.82446	1.09987e-18	1.32329e-17
WDFY3-AS2	29.5824	-1.57538	0.330628	-4.76483	1.89017e-06	7.42694e-06
DCST2	59.0685	-1.57537	0.248216	-6.34678	2.19875e-10	1.29493e-09
CCDC102A	97.5231	-1.57353	0.242987	-6.47577	9.43309e-11	5.79892e-10
APBB3	271.596	-1.57312	0.188386	-8.35048	6.79859e-17	7.12668e-16
SHLD2P3	6.96332	-1.57202	0.561133	-2.80151	0.00508647	0.0122635
AC012651.1	15.5566	-1.57179	0.40126	-3.91713	8.96108e-05	0.000284249
IFI44L	137.058	-1.57172	0.272591	-5.76585	8.12463e-09	4.10601e-08
RAB3A	28.9511	-1.57125	0.317572	-4.94769	7.50979e-07	3.08931e-06
APLP1	10.491	-1.57033	0.502438	-3.12543	0.00177546	0.00465697
SEL1L3	889.903	-1.56989	0.10527	-14.913	2.71382e-50	2.45023e-48
GLIS2	115.343	-1.56901	0.235821	-6.65341	2.86383e-11	1.85497e-10
LRRC17	5.31899	-1.56788	0.645676	-2.42828	0.0151706	0.0331682
AL031282.2	50.9388	-1.5675	0.222171	-7.05538	1.72125e-12	1.25021e-11
MNX1-AS1	10.8328	-1.56675	0.444063	-3.52821	0.000418381	0.00120752
FAM47E	11.9927	-1.5664	0.576245	-2.7183	0.00656193	0.0154988
ZNF529-AS1	16.605	-1.56633	0.421455	-3.71648	0.000202018	0.00061082
COL4A4	86.5719	-1.56611	0.180287	-8.68678	3.72873e-18	4.29933e-17
AL591895.1	15.8044	-1.56582	0.376598	-4.15779	3.2134e-05	0.000108081
LINC02447	4.27354	-1.56555	0.67189	-2.33006	0.0198028	0.0422593
KRT8P46	10.1025	-1.5653	0.487551	-3.21054	0.00132487	0.00354906
OTUD1	330.581	-1.56505	0.167884	-9.32221	1.13944e-20	1.60964e-19
OSER1	614.021	-1.56492	0.130102	-12.0284	2.51857e-33	8.61624e-32
NCF2	20.5477	-1.56352	0.604521	-2.58638	0.00969911	0.0221089
AGER	30.7715	-1.56344	0.289254	-5.40508	6.47811e-08	2.98744e-07
TCP11L1	281.671	-1.56146	0.153576	-10.1673	2.77478e-24	5.12644e-23
TOX	3.92778	-1.56124	0.780014	-2.00155	0.0453327	0.0877089
CYP39A1	150.771	-1.56101	0.186437	-8.37285	5.62396e-17	5.93732e-16
LRRC37B	82.8905	-1.56042	0.188999	-8.2562	1.50384e-16	1.53383e-15
TMEM56	114.347	-1.56027	0.196859	-7.92582	2.26642e-15	2.10673e-14
ROM1	21.8355	-1.56004	0.327429	-4.76452	1.89305e-06	7.43683e-06
PCDHB10	18.189	-1.55976	0.461192	-3.38201	0.000719567	0.00200329
CFI	17.6033	-1.55957	0.561388	-2.77806	0.00546838	0.0131021
AC004982.1	9.41903	-1.55951	0.758133	-2.05704	0.0396819	0.0780779
EHF	91.8144	-1.55843	0.583529	-2.6707	0.00756935	0.0176533
LNCAROD	464.212	-1.55823	0.176716	-8.81769	1.16845e-18	1.40255e-17
LTC4S	60.2614	-1.55823	0.211979	-7.35085	1.96945e-13	1.55682e-12
ABCB11	10.5417	-1.55759	0.525059	-2.9665	0.00301206	0.0075936
COBL	827.813	-1.55723	0.115495	-13.4831	1.96552e-41	1.12132e-39
LINC01719	34.7255	-1.55574	0.278994	-5.57626	2.45745e-08	1.18705e-07
SMC2-AS1	4.35742	-1.55515	0.689692	-2.25485	0.0241426	0.0504017
ABCA3	288.13	-1.55427	0.201482	-7.71418	1.21763e-14	1.07005e-13
AC016876.1	75.1405	-1.55412	0.177948	-8.73357	2.46761e-18	2.89341e-17
STC1	37.6023	-1.55395	0.348449	-4.45963	8.20997e-06	2.97952e-05
ACE	7.22269	-1.55344	0.528111	-2.9415	0.0032663	0.00818685
STOM	4596.99	-1.55148	0.139878	-11.0917	1.37621e-28	3.41439e-27
FNDC11	7.41641	-1.55124	0.539329	-2.87624	0.00402437	0.0099146
ABHD8	70.4996	-1.55094	0.193599	-8.01113	1.13662e-15	1.07973e-14
LFNG	101.687	-1.55005	0.242882	-6.3819	1.74901e-10	1.04278e-09
PTPRH	10.7537	-1.54972	0.58947	-2.62901	0.00856332	0.019754
SCNN1D	35.3844	-1.54954	0.252643	-6.13333	8.60567e-10	4.77822e-09
AL353763.1	7.69216	-1.54909	0.563548	-2.74881	0.00598112	0.0142289
AC073349.2	9.33151	-1.54782	0.627343	-2.46727	0.0136148	0.0300676
HIST1H2BG	178.267	-1.54734	0.320026	-4.83502	1.33129e-06	5.33391e-06
TMEM159	391.646	-1.54679	0.133547	-11.5824	5.06374e-31	1.5022e-29
MYH7B	11.661	-1.54668	0.456059	-3.39139	0.000695382	0.00194038
THBS3	193.874	-1.5453	0.133773	-11.5516	7.24367e-31	2.13364e-29
PCBP1-AS1	108.828	-1.54509	0.244104	-6.32967	2.45688e-10	1.4396e-09
AL031846.2	6.52912	-1.54491	0.640021	-2.41384	0.0157852	0.0343745
AC074032.1	5.85652	-1.5448	0.701737	-2.20139	0.0277081	0.0568844
AC016355.1	8.07065	-1.54124	0.567501	-2.71584	0.00661075	0.0156052
VAMP1	74.4228	-1.54103	0.254475	-6.05573	1.39783e-09	7.61075e-09
LAMB2	3292.13	-1.54103	0.134464	-11.4605	2.08241e-30	5.86748e-29
HBP1	487.598	-1.54088	0.119253	-12.9211	3.42144e-38	1.5513e-36
LINC01023	10.9798	-1.53977	0.4261	-3.61365	0.000301917	0.000891076
UXT-AS1	4.0448	-1.53938	0.778068	-1.97846	0.0478764	0.0919364
ADAMTS7P1	3.50922	-1.5383	0.747733	-2.05728	0.0396589	0.078046
C1orf54	13.4249	-1.53826	0.423401	-3.63311	0.000280031	0.000830494
RAP1GAP	20.9809	-1.5382	0.398799	-3.85707	0.000114753	0.000358233
VSIR	625.712	-1.53752	0.409883	-3.75112	0.00017605	0.000536599
BTN3A1	273.899	-1.53576	0.108521	-14.1518	1.82038e-45	1.26428e-43
SHF	21.2937	-1.53525	0.558967	-2.74658	0.00602193	0.0143194
AC021054.1	32.0025	-1.5321	0.277484	-5.52138	3.36339e-08	1.60303e-07
BLACAT1	13.723	-1.5313	0.586677	-2.61013	0.0090509	0.0207681
APOL3	13.7384	-1.5309	0.362672	-4.22118	2.43027e-05	8.32377e-05
RPL13AP5	6.9659	-1.53041	0.682081	-2.24374	0.024849	0.051653
HLA-DMA	7.6896	-1.53005	0.630521	-2.42665	0.015239	0.0333108
MYLK	34.6333	-1.5298	0.292226	-5.23499	1.64993e-07	7.28267e-07
ERVW-1	7.48388	-1.52967	0.600574	-2.54702	0.0108648	0.0245104
ZNF524	263.325	-1.52967	0.126719	-12.0714	1.49624e-33	5.20451e-32
MAP2K5	329.223	-1.52963	0.141226	-10.8311	2.45213e-27	5.48717e-26
BVES	79.8317	-1.52835	0.31016	-4.92762	8.32355e-07	3.40988e-06
AC105285.1	8.44551	-1.52767	0.508794	-3.00253	0.00267747	0.00681126
AC023043.1	9.82524	-1.52746	0.449024	-3.40174	0.000669583	0.00187343
HLA-E	3979.27	-1.52711	0.126237	-12.0972	1.09293e-33	3.84675e-32
KAZALD1	42.094	-1.52652	0.2582	-5.91216	3.37652e-09	1.76706e-08
KLF8	308.797	-1.52608	0.117364	-13.003	1.17635e-38	5.52672e-37
CCNG2	735.814	-1.52599	0.120162	-12.6994	5.95636e-37	2.49878e-35
DEPP1	27.2384	-1.52588	0.610229	-2.5005	0.0124018	0.0276059
DLGAP1-AS1	21.2126	-1.52583	0.341319	-4.4704	7.8075e-06	2.84091e-05
RABGAP1L-IT1	5.29093	-1.52471	0.66144	-2.30513	0.0211591	0.0448037
PBX1	467.44	-1.52442	0.166041	-9.18099	4.27137e-20	5.77846e-19
NOTCH1	2670.67	-1.52383	0.132281	-11.5196	1.05047e-30	3.05786e-29
PDZK1IP1	468.342	-1.52348	0.195598	-7.78881	6.76456e-15	6.07582e-14
SNHG8	917.888	-1.52292	0.0999659	-15.2344	2.09082e-52	2.07741e-50
TTLL1	64.2496	-1.52215	0.187481	-8.11899	4.70098e-16	4.60909e-15
P3H2-AS1	9.23134	-1.52111	0.533336	-2.85207	0.00434351	0.0106365
GPNMB	734.839	-1.52085	0.206564	-7.36261	1.80353e-13	1.42947e-12
CCDC146	43.9321	-1.52071	0.288238	-5.27587	1.32125e-07	5.89536e-07
AC010478.1	8.97441	-1.52048	0.617828	-2.46101	0.0138545	0.0305288
TMEM169	10.491	-1.51981	0.57858	-2.62679	0.00861952	0.0198638
MR1	1286.4	-1.51963	0.0777938	-19.5341	5.6379e-85	2.85553e-82
THEMIS2	96.2843	-1.51949	0.349392	-4.34895	1.36792e-05	4.84335e-05
GRIK5	6.44775	-1.51889	0.635151	-2.39138	0.0167853	0.036354
ZBTB16	695.304	-1.51875	0.255691	-5.93978	2.85403e-09	1.50576e-08
SNHG25	14.4922	-1.51853	0.592392	-2.56339	0.0103655	0.0234759
AL627171.2	5.43988	-1.51845	0.652038	-2.32878	0.0198707	0.0423867
GCA	14.1391	-1.51815	0.380754	-3.98722	6.68528e-05	0.000215469
FAM218A	21.7381	-1.51776	0.361766	-4.19542	2.7237e-05	9.26916e-05
ZBED5-AS1	84.9346	-1.51776	0.160436	-9.46019	3.07386e-21	4.53029e-20
PHF21A	399.277	-1.51762	0.0917635	-16.5384	1.94043e-61	3.30287e-59
FUT2	10.5211	-1.51744	0.504726	-3.00647	0.00264297	0.00672928
N4BP2L2-IT2	12.2394	-1.51535	0.481712	-3.14576	0.00165653	0.00436598
ZNF711	46.3825	-1.51534	0.520568	-2.91094	0.00360338	0.00895284
ALDH8A1	3.90657	-1.51491	0.767763	-1.97315	0.0484787	0.0929813
STK4-AS1	8.72062	-1.51477	0.561316	-2.69861	0.00696296	0.0163474
ADD3	545.718	-1.51426	0.168981	-8.96111	3.21434e-19	4.04785e-18
ADNP-AS1	8.37707	-1.51412	0.652224	-2.32147	0.0202614	0.0431448
NOXA1	98.0069	-1.51323	0.225711	-6.7043	2.02372e-11	1.332e-10
RSRP1	1176.03	-1.51269	0.295666	-5.11621	3.11728e-07	1.33719e-06
MHENCR	71.2498	-1.51247	0.322269	-4.69321	2.68954e-06	1.03755e-05
RETREG1	137.325	-1.51159	0.157408	-9.60302	7.76339e-22	1.1854e-20
ENO3	43.4154	-1.51134	0.320468	-4.71605	2.40467e-06	9.32674e-06
ATP6V0A4	8.157	-1.51133	0.591241	-2.5562	0.0105824	0.0239278
AC107884.1	8.24558	-1.51102	0.536454	-2.81669	0.0048522	0.011756
ADCY10P1	22.1157	-1.51062	0.489621	-3.08529	0.00203355	0.00527134
GS1-124K5.4	13.3188	-1.51051	0.466361	-3.23892	0.00119982	0.00323074
FMN1	67.005	-1.5104	0.215595	-7.00573	2.457e-12	1.76303e-11
AL356056.1	15.3583	-1.50943	0.436533	-3.45776	0.000544696	0.00154524
AKAP3	23.3953	-1.50874	0.452263	-3.33599	0.000849972	0.00233937
PUS10	88.9022	-1.50807	0.195596	-7.71009	1.25725e-14	1.10254e-13
LEAP2	24.0731	-1.50787	0.410572	-3.67262	0.000240077	0.000717742
HECW2	48.83	-1.50715	0.294834	-5.11186	3.18999e-07	1.36725e-06
LINC01301	11.9517	-1.5068	0.479855	-3.14011	0.00168884	0.00444549
Z97634.1	6.58744	-1.50646	0.580414	-2.59549	0.00944549	0.0215876
AC022400.7	91.1891	-1.50555	0.280206	-5.373	7.74368e-08	3.53418e-07
SLC9A7P1	5.43359	-1.50525	0.707981	-2.12611	0.0334938	0.0672402
CD37	5.07047	-1.50442	0.612305	-2.45699	0.0140108	0.0308404
DPH6-DT	6.31589	-1.50373	0.550711	-2.73052	0.00632338	0.0149796
ZNF204P	225.846	-1.50358	0.116602	-12.895	4.80262e-38	2.15869e-36
NXPH3	4.57197	-1.50353	0.743226	-2.02298	0.0430751	0.0840061
FBXL16	1854.07	-1.50313	0.105899	-14.194	9.9805e-46	7.00186e-44
AP001372.2	58.8169	-1.50277	0.266995	-5.62844	1.81844e-08	8.9187e-08
TRAM2-AS1	65.7366	-1.50258	0.196313	-7.65403	1.94777e-14	1.67762e-13
CH17-340M24.3	9.19478	-1.50253	0.506123	-2.96871	0.00299053	0.00754116
TOM1	333.862	-1.50245	0.130933	-11.475	1.76141e-30	5.02436e-29
AC009126.1	9.40637	-1.50223	0.585611	-2.56524	0.0103105	0.0233569
CDK5RAP3	275.763	-1.50055	0.192037	-7.81386	5.54618e-15	5.02276e-14
GOLGA8R	12.8582	-1.49993	0.438454	-3.42096	0.000624015	0.00175658
TEX22	9.53912	-1.49954	0.566068	-2.64905	0.00807183	0.0187034
HIST1H2BC	115.672	-1.4995	0.340375	-4.40543	1.05574e-05	3.78577e-05
CDNF	18.0286	-1.49749	0.420341	-3.56257	0.000367241	0.00106898
CTC-338M12.4	18.4238	-1.49636	0.367542	-4.07127	4.67581e-05	0.000153928
AMY2B	66.3855	-1.49632	0.305983	-4.89022	1.00725e-06	4.08928e-06
HIST1H1E	7.69978	-1.49588	0.761016	-1.96564	0.0493405	0.0944249
GTF2IP4	34.6015	-1.49557	0.27296	-5.47907	4.27559e-08	2.01148e-07
AC022364.1	18.4459	-1.49476	0.36026	-4.14911	3.33771e-05	0.000112045
AL021368.2	37.5469	-1.49455	0.369682	-4.04281	5.2815e-05	0.000172717
ELF3-AS1	34.8604	-1.49388	0.356823	-4.18661	2.8315e-05	9.60767e-05
TIGD7	6.90675	-1.49382	0.657749	-2.27112	0.02314	0.0485476
TNFRSF10C	35.1068	-1.49333	0.380784	-3.92171	8.79221e-05	0.000279258
DUSP8	18.7476	-1.49289	0.545369	-2.7374	0.00619262	0.01469
AK8	6.04991	-1.49247	0.671444	-2.22278	0.0262305	0.0542316
AL021707.2	12.6273	-1.49239	0.411947	-3.62277	0.000291465	0.000862434
ADRB2	274.373	-1.49187	0.160263	-9.30889	1.29171e-20	1.81486e-19
AC002310.6	16.2873	-1.49183	0.369248	-4.04019	5.34087e-05	0.000174522
SHROOM2	100.886	-1.49178	0.175442	-8.50297	1.84806e-17	2.0316e-16
HIST3H2BB	58.9542	-1.49144	0.355392	-4.1966	2.70953e-05	9.22547e-05
SAMD13	8.4145	-1.4912	0.534665	-2.78904	0.00528651	0.0127104
PGPEP1	134.643	-1.491	0.192226	-7.7565	8.73083e-15	7.79133e-14
KLF2	10.2584	-1.49074	0.520586	-2.86358	0.00418881	0.0102831
LINC01003	70.9935	-1.49031	0.223524	-6.66736	2.60439e-11	1.69432e-10
R3HDM2	586.252	-1.4901	0.116631	-12.7761	2.22963e-37	9.66606e-36
AL135905.1	30.2659	-1.48994	0.281951	-5.2844	1.26121e-07	5.64809e-07
ABCA5	199.267	-1.48938	0.147349	-10.1079	5.09793e-24	9.21354e-23
TMEM266	9.68964	-1.4892	0.444186	-3.35265	0.000800405	0.00221056
TBC1D3L	10.4262	-1.48901	0.46768	-3.18382	0.00145348	0.00386712
RGS11	41.5345	-1.48863	0.314876	-4.72768	2.27103e-06	8.83978e-06
HSPA1L	34.3343	-1.48771	0.326442	-4.55734	5.18056e-06	1.92278e-05
AC119751.3	5.14804	-1.4872	0.658232	-2.25939	0.0238594	0.0498907
RGS2	1210.59	-1.48686	0.178855	-8.31323	9.31333e-17	9.67487e-16
SRGAP3	621.185	-1.48646	0.136019	-10.9284	8.43593e-28	1.96832e-26
AC007906.2	15.1522	-1.48627	0.426688	-3.48327	0.000495323	0.00141339
PPM1M	79.8463	-1.48609	0.230722	-6.44103	1.18669e-10	7.18451e-10
FMC1	15.0467	-1.48576	0.4107	-3.61763	0.000297311	0.000878356
AC016205.1	15.8593	-1.48538	0.543055	-2.73522	0.00623379	0.0147775
AF127577.4	47.9326	-1.48438	0.25937	-5.72303	1.0464e-08	5.22721e-08
ALOX15B	1343.83	-1.48313	0.325442	-4.55728	5.18201e-06	1.92297e-05
F2R	635.011	-1.48252	0.12984	-11.4181	3.39618e-30	9.42847e-29
SHC2	11.1284	-1.48146	0.458054	-3.23425	0.00121962	0.00328279
CIART	53.1018	-1.48008	0.305539	-4.84415	1.27156e-06	5.1005e-06
OPTN	1193.93	-1.4799	0.14787	-10.0081	1.40473e-23	2.45545e-22
AC106886.5	17.0912	-1.47986	0.380291	-3.89138	9.96767e-05	0.000313667
MTRNR2L1	12.2869	-1.47947	0.417749	-3.54152	0.000397831	0.00115221
FLJ37453	20.2055	-1.4792	0.326021	-4.53713	5.70259e-06	2.10674e-05
TTC32	59.9586	-1.47898	0.253473	-5.83486	5.38363e-09	2.75972e-08
CAPS2	26.5246	-1.47795	0.294091	-5.02548	5.02172e-07	2.10626e-06
UNKL	182.909	-1.47745	0.182901	-8.07786	6.5912e-16	6.384e-15
KIAA0513	488.105	-1.47671	0.209557	-7.04682	1.83055e-12	1.32589e-11
DAPK2	150.853	-1.47644	0.161195	-9.15934	5.22162e-20	7.00014e-19
GTF2IP12	30.4995	-1.47524	0.266759	-5.53024	3.19796e-08	1.52699e-07
FRG1GP	6.64776	-1.47514	0.576314	-2.55961	0.0104788	0.0237144
AC016727.1	15.5233	-1.47461	0.432557	-3.40906	0.000651865	0.00182878
TJP3	82.3084	-1.4743	0.263158	-5.60233	2.11489e-08	1.02756e-07
PSMG3-AS1	48.1038	-1.47365	0.241372	-6.10532	1.02594e-09	5.66161e-09
AL354920.1	38.7777	-1.47347	0.281002	-5.24363	1.5745e-07	6.96551e-07
MAP3K8	22.6949	-1.47342	0.349468	-4.21619	2.48469e-05	8.50315e-05
RASSF6	261.292	-1.47307	0.227302	-6.48067	9.13153e-11	5.62186e-10
CAPN3	8.7518	-1.4727	0.48708	-3.02352	0.00249853	0.00639206
F2RL2	7.67491	-1.47248	0.740739	-1.98786	0.0468277	0.0901989
VWA5A	204.11	-1.47208	0.131829	-11.1666	5.94035e-29	1.50436e-27
SPACA9	100.926	-1.47107	0.191824	-7.66888	1.73503e-14	1.49998e-13
HOXA6	6.17818	-1.47054	0.536451	-2.74124	0.00612085	0.0145363
RAB11B-AS1	19.0048	-1.47008	0.360694	-4.07569	4.58787e-05	0.000151153
CACNB1	114.481	-1.47001	0.193566	-7.59437	3.09298e-14	2.63017e-13
AARD	61.6223	-1.4687	0.22898	-6.41408	1.41671e-10	8.50765e-10
ISM1	60.2287	-1.46808	0.270662	-5.42402	5.82724e-08	2.70497e-07
ZBTB8B	6.24645	-1.4679	0.637439	-2.30281	0.0212895	0.045066
PCDHGA2	6.52668	-1.46784	0.730181	-2.01025	0.0444051	0.0861871
APBA1	14.6114	-1.46687	0.484445	-3.02794	0.00246231	0.00631107
AC008014.1	6.34629	-1.46653	0.674078	-2.17561	0.0295844	0.0602322
ACSL1	3135.52	-1.46558	0.101441	-14.4476	2.59546e-47	1.99619e-45
AC073957.3	54.5857	-1.46443	0.257885	-5.67862	1.35782e-08	6.72465e-08
AC010491.1	8.15066	-1.46323	0.58543	-2.49942	0.0124397	0.0276874
UST	300.621	-1.46216	0.175781	-8.31804	8.94272e-17	9.30383e-16
HOXA4	15.822	-1.46156	0.38105	-3.83561	0.000125254	0.000389026
PRKAG2-AS1	76.1698	-1.46	0.186826	-7.81477	5.50635e-15	4.98887e-14
CAPN14	4.2939	-1.45999	0.678349	-2.15226	0.0313767	0.06345
FRMD5	30.82	-1.45908	0.304053	-4.79876	1.5965e-06	6.33657e-06
SIRPB2	52.9287	-1.45858	0.299944	-4.86285	1.15709e-06	4.66748e-06
TBC1D3B	9.62299	-1.45846	0.509645	-2.86171	0.00421357	0.0103415
NUMA1	2393.67	-1.45831	0.10189	-14.3126	1.8266e-46	1.34032e-44
SLC16A4	118.149	-1.4582	0.162005	-9.00095	2.23772e-19	2.86489e-18
AC008429.1	15.9202	-1.45646	0.375263	-3.88117	0.000103956	0.000326244
MITF	214.616	-1.45633	0.186089	-7.82598	5.03727e-15	4.57985e-14
FMO5	61.702	-1.45511	0.21081	-6.90244	5.11156e-12	3.56436e-11
CNTN3	106.095	-1.4551	0.145507	-10.0002	1.52029e-23	2.64852e-22
A4GALT	394.426	-1.45426	0.188355	-7.72083	1.15577e-14	1.02044e-13
MIR99AHG	4.27073	-1.45331	0.723401	-2.009	0.0445373	0.0863953
AC105760.2	14.2241	-1.45265	0.396166	-3.66676	0.000245643	0.000733854
KRT10	3283.83	-1.45193	0.507666	-2.86001	0.00423634	0.01039
LINC02298	18.0996	-1.45138	0.443924	-3.26943	0.00107763	0.00292331
AC010733.1	4.70008	-1.45001	0.703173	-2.0621	0.0391985	0.0772585
FAM227B	47.0006	-1.44953	0.293	-4.94719	7.52912e-07	3.09542e-06
DHRS3	195.631	-1.44945	0.726409	-1.99537	0.0460027	0.0888149
PRR36	11.0405	-1.4487	0.420049	-3.44888	0.000562919	0.00159476
AL162311.3	20.2224	-1.44777	0.367932	-3.93489	8.32344e-05	0.000265303
AC099522.2	3.72291	-1.44765	0.684581	-2.11465	0.0344598	0.0689528
DLG4	86.3301	-1.44758	0.296838	-4.87666	1.07896e-06	4.36247e-06
KLHL4	71.9606	-1.44745	0.468363	-3.09044	0.00199861	0.00519113
CCL28	153.187	-1.4474	0.512584	-2.82373	0.00474688	0.011525
WNT10A	11.4463	-1.44696	0.475829	-3.04093	0.0023585	0.00605846
SLC12A6	956.102	-1.4468	0.113572	-12.739	3.58822e-37	1.53319e-35
SHISA4	95.3933	-1.44533	0.308212	-4.68938	2.74028e-06	1.05633e-05
PLD2	866.918	-1.44501	0.101577	-14.2258	6.33626e-46	4.50613e-44
AC244021.1	10.976	-1.44453	0.483867	-2.98538	0.00283223	0.00716982
NPR3	122.905	-1.44381	0.221372	-6.52211	6.93273e-11	4.33108e-10
KLHL31	63.4387	-1.44374	0.226548	-6.37278	1.85631e-10	1.10295e-09
INCA1	13.5788	-1.44338	0.453913	-3.17986	0.00147348	0.00391634
WBP2	1280.15	-1.4429	0.11123	-12.9723	1.75789e-38	8.1483e-37
ETV7	10.0671	-1.44223	0.523656	-2.75415	0.00588449	0.0140135
NONOP2	17.6232	-1.44137	0.413257	-3.48783	0.000486954	0.00139132
AKR1C3	732.955	-1.44076	0.129817	-11.0984	1.27762e-28	3.17356e-27
PCDHB12	6.25078	-1.4402	0.664839	-2.16624	0.030293	0.0614802
ATP1B1	789.732	-1.43816	0.174664	-8.23385	1.81296e-16	1.8329e-15
REC8	20.2011	-1.43813	0.340519	-4.22333	2.40718e-05	8.25012e-05
ZFAS1	722.426	-1.43788	0.122214	-11.7652	5.89766e-32	1.85001e-30
CNTNAP1	20.2875	-1.43786	0.406371	-3.5383	0.000402718	0.0011649
CROCC	276.227	-1.43737	0.148574	-9.6744	3.87367e-22	6.03908e-21
AC005476.2	9.50244	-1.43707	0.542893	-2.64706	0.00811939	0.0188052
LINC00672	11.3078	-1.43681	0.428331	-3.35443	0.000795284	0.00219876
MAP3K7CL	35.7564	-1.43679	0.289591	-4.96146	6.99653e-07	2.88446e-06
TMEM225B	4.54413	-1.43667	0.641467	-2.23966	0.0251129	0.0521441
APOBEC3H	11.1706	-1.43644	0.511016	-2.81095	0.00493962	0.0119469
ADIRF-AS1	41.7879	-1.43632	0.280083	-5.1282	2.92522e-07	1.25766e-06
ZNF540	35.1925	-1.43589	0.307502	-4.66954	3.0188e-06	1.15725e-05
NEXN	62.7512	-1.43558	0.463301	-3.09859	0.00194443	0.00506435
AL360181.2	9.28335	-1.43499	0.526453	-2.72577	0.00641519	0.0151798
AC087741.1	51.7494	-1.43495	0.234841	-6.11031	9.94377e-10	5.49474e-09
CRLF1	1144.5	-1.43468	0.246286	-5.82527	5.70215e-09	2.91796e-08
RAB7B	321.941	-1.4323	0.165635	-8.64732	5.27251e-18	6.0225e-17
LMTK3	190.922	-1.43181	0.147151	-9.7302	2.24143e-22	3.55581e-21
ZNF358	262.942	-1.43128	0.152716	-9.37217	7.10561e-21	1.01622e-19
ZNF843	12.2344	-1.42904	0.484625	-2.94875	0.00319065	0.00801271
CAMSAP3	330.32	-1.42818	0.151021	-9.45684	3.17384e-21	4.67432e-20
SLC25A23	821.555	-1.42582	0.108271	-13.169	1.32416e-39	6.70673e-38
KIAA1522	2899.33	-1.42542	0.0951998	-14.973	1.10266e-50	1.02681e-48
TIPARP-AS1	9.18643	-1.42528	0.425858	-3.34685	0.000817355	0.00225527
TNXB	13.4928	-1.42485	0.363117	-3.92395	8.71096e-05	0.000276889
INPPL1	1175.28	-1.42439	0.0824616	-17.2734	7.46024e-67	1.6658e-64
HIST4H4	11.5338	-1.4239	0.645368	-2.20634	0.0273605	0.0562598
LINC02482	23.7714	-1.42363	0.27328	-5.20944	1.89415e-07	8.30705e-07
HCFC1R1	357.907	-1.42163	0.114028	-12.4674	1.12442e-35	4.40561e-34
SEC31B	187.215	-1.42126	0.288971	-4.91836	8.72738e-07	3.56783e-06
LINC00886	63.1462	-1.42089	0.229101	-6.20201	5.57462e-10	3.14914e-09
AZI2	726.324	-1.42078	0.149315	-9.51534	1.81124e-21	2.70009e-20
DEGS2	4.24986	-1.41934	0.647989	-2.19038	0.0284968	0.0583193
ZNF821	12.3129	-1.41932	0.388977	-3.64886	0.00026341	0.000783447
EDA	108.843	-1.4169	0.171927	-8.24129	1.70368e-16	1.72747e-15
LEPR	253.087	-1.41542	0.142991	-9.89865	4.21947e-23	7.09486e-22
ARID5B	421.713	-1.4154	0.158017	-8.95728	3.32783e-19	4.18062e-18
DHRS9	75.6648	-1.41506	0.44041	-3.21305	0.00131332	0.00351992
RTN4RL2	43.5284	-1.41381	0.23062	-6.13047	8.76189e-10	4.86236e-09
DENND3	330.751	-1.41378	0.267271	-5.28969	1.22525e-07	5.49299e-07
TDRD6	17.3885	-1.41243	0.387895	-3.64126	0.000271304	0.000805994
TMUB2	422.361	-1.41121	0.111963	-12.6042	2.00089e-36	8.17925e-35
SCN9A	10.9976	-1.41108	0.490784	-2.87516	0.00403817	0.00994741
RBM43	196.125	-1.41083	0.189066	-7.46213	8.5133e-14	6.96835e-13
AC003072.1	10.9115	-1.40971	0.49656	-2.83896	0.0045261	0.0110342
FAM117A	103.923	-1.40966	0.226149	-6.23329	4.5673e-10	2.60133e-09
DENND1C	112.42	-1.40934	0.164343	-8.5756	9.85725e-18	1.10946e-16
PCDHB5	22.5611	-1.40914	0.303806	-4.6383	3.51291e-06	1.33411e-05
CRAT	376.316	-1.40556	0.102464	-13.7177	7.95588e-43	4.76115e-41
AC004477.1	14.4994	-1.40494	0.520858	-2.69736	0.00698908	0.0164013
PER3	52.4722	-1.40424	0.376686	-3.72788	0.000193101	0.000585647
C1orf56	81.1561	-1.40261	0.217783	-6.44041	1.1915e-10	7.21152e-10
AQP11	14.7104	-1.40182	0.428996	-3.26768	0.00108434	0.00294037
PRKG1-AS1	11.0282	-1.40165	0.472075	-2.96912	0.00298658	0.00753209
FAAHP1	7.00325	-1.40077	0.681482	-2.05547	0.0398337	0.0783396
FAM184A	22.1962	-1.39992	0.358566	-3.90422	9.4528e-05	0.000298505
TRIM73	11.6026	-1.39935	0.423774	-3.30212	0.000959558	0.00262014
EPN3	22.6253	-1.39921	0.365256	-3.83076	0.000127747	0.000396116
SEMA3F	1517.87	-1.3992	0.141979	-9.85499	6.52218e-23	1.0743e-21
AP003068.2	69.6533	-1.39905	0.210263	-6.65383	2.85564e-11	1.85082e-10
ZNF514	114.535	-1.39863	0.161153	-8.67888	3.99672e-18	4.59098e-17
SMIM14	374.494	-1.39819	0.1272	-10.9921	4.17252e-28	9.92514e-27
HAP1	21.3189	-1.39757	0.337656	-4.13904	3.48762e-05	0.000116869
AL365181.2	43.5723	-1.3974	0.291651	-4.79135	1.65664e-06	6.55271e-06
MAML3	164.432	-1.39711	0.157914	-8.84728	8.96805e-19	1.0878e-17
BRSK2	5.34979	-1.39578	0.682769	-2.04429	0.0409251	0.0802275
IL11RA	70.91	-1.39543	0.244394	-5.70977	1.13131e-08	5.63512e-08
PCDHB9	17.2113	-1.39531	0.375121	-3.71962	0.000199523	0.000603802
CACFD1	90.678	-1.39528	0.19061	-7.32007	2.4784e-13	1.93847e-12
SNORC	29.8961	-1.39515	0.34728	-4.01736	5.88543e-05	0.000191233
SNN	244.57	-1.39434	0.143815	-9.69538	3.15448e-22	4.95507e-21
ZNF385B	30.5157	-1.3939	0.387981	-3.5927	0.000327268	0.000960435
LINC01006	30.6056	-1.3931	0.362624	-3.84172	0.000122177	0.000380152
SNTB1	20.6431	-1.39162	0.408456	-3.40703	0.000656742	0.00184047
MIB2	461.236	-1.39063	0.141692	-9.81442	9.75976e-23	1.58709e-21
CHRNB1	83.6611	-1.38998	0.200664	-6.9269	4.30158e-12	3.02187e-11
PCDHGA9	11.1083	-1.38982	0.446367	-3.11364	0.00184797	0.00483738
ODF3B	110.845	-1.38974	0.203482	-6.82983	8.50157e-12	5.80927e-11
NUTM2A	8.30993	-1.38949	0.582151	-2.38681	0.0169951	0.0367626
ERBB3	256.811	-1.38932	0.174951	-7.94118	2.00274e-15	1.87e-14
C7orf31	38.0201	-1.38912	0.221774	-6.26369	3.75968e-10	2.16151e-09
SEPT7-AS1	13.0369	-1.38862	0.464976	-2.98644	0.00282244	0.00714766
PXDC1	295.158	-1.38735	0.199803	-6.94361	3.82202e-12	2.69684e-11
ZFP2	14.9499	-1.38731	0.417419	-3.32355	0.000888789	0.0024378
AC007191.1	19.8997	-1.3863	0.490421	-2.82676	0.00470213	0.0114244
TRIM22	477.528	-1.38624	0.207402	-6.68384	2.32767e-11	1.52193e-10
LINC00857	33.0421	-1.38591	0.324145	-4.27557	1.90649e-05	6.62597e-05
HCG11	29.684	-1.38587	0.320335	-4.32633	1.51614e-05	5.34173e-05
MRPS30-DT	15.4616	-1.38574	0.39378	-3.51906	0.000433078	0.00124716
ZNF594	15.3956	-1.38536	0.40342	-3.43405	0.000594628	0.00167851
MRPL45P2	19.3841	-1.38473	0.365042	-3.79334	0.000148637	0.000457273
TRIM52	237.22	-1.38472	0.231475	-5.98217	2.20186e-09	1.17633e-08
DUOX2	16.7323	-1.38442	0.468517	-2.95491	0.00312761	0.0078677
HOXA2	20.0417	-1.38399	0.342493	-4.04094	5.32383e-05	0.00017402
AL451165.2	14.3761	-1.38336	0.376116	-3.67802	0.000235053	0.000703735
STX1B	6.04816	-1.38333	0.665144	-2.07974	0.037549	0.0744099
NLGN3	11.2657	-1.38301	0.459169	-3.01199	0.0025954	0.00661788
PCDHA11	49.2449	-1.38217	0.222617	-6.20876	5.34043e-10	3.02343e-09
DNAL4	191.917	-1.38215	0.139317	-9.9209	3.37683e-23	5.71037e-22
AL033397.1	9.21062	-1.38139	0.632326	-2.18461	0.0289175	0.0590289
SPEG	654.245	-1.38074	0.0830796	-16.6195	5.03769e-62	8.94126e-60
TCEAL9	649.894	-1.38073	0.12997	-10.6235	2.31782e-26	4.8569e-25
DCLK2	7.88621	-1.38056	0.579115	-2.38391	0.0171299	0.0370195
SCARA3	365.744	-1.38053	0.196323	-7.03195	2.03663e-12	1.47054e-11
CYP2T1P	5.55074	-1.38049	0.598972	-2.30477	0.0211796	0.0448426
ACSL5	71.0049	-1.3798	0.223643	-6.16962	6.84523e-10	3.83045e-09
TP53INP1	346.361	-1.37903	0.14856	-9.28262	1.65354e-20	2.3154e-19
TCEAL1	185.875	-1.37858	0.154767	-8.90747	5.221e-19	6.44969e-18
AC010327.5	4.83807	-1.37829	0.625619	-2.20309	0.0275886	0.0566615
YPEL5	755.989	-1.37807	0.149202	-9.23627	2.55244e-20	3.51718e-19
URB1-AS1	28.911	-1.37723	0.297157	-4.63469	3.57469e-06	1.35633e-05
AK7	20.4484	-1.37705	0.358521	-3.84093	0.000122572	0.000381207
ACCS	100.696	-1.37651	0.220322	-6.2477	4.16534e-10	2.38351e-09
FAT4	624.132	-1.37478	0.255693	-5.37669	7.58684e-08	3.46717e-07
AC130686.1	4.46189	-1.37463	0.693822	-1.98124	0.0475643	0.0914302
RALGPS1	72.4512	-1.37262	0.1877	-7.31286	2.61506e-13	2.04229e-12
PIGV	337.642	-1.37185	0.0934279	-14.6836	8.21502e-49	6.93468e-47
PIGCP1	39.2959	-1.37182	0.212778	-6.44717	1.13957e-10	6.9194e-10
GAS2	4.89032	-1.3718	0.638687	-2.14784	0.0317263	0.0640509
STAT2	1028.25	-1.37172	0.0977192	-14.0374	9.20752e-45	6.12831e-43
NR1I3	9.34563	-1.37166	0.465092	-2.94923	0.00318569	0.00800122
C1orf210	73.8359	-1.37041	0.258843	-5.29439	1.19413e-07	5.35693e-07
PCDHA10	23.104	-1.37038	0.305167	-4.49059	7.10275e-06	2.59675e-05
CATSPERE	17.6221	-1.37032	0.353614	-3.87519	0.000106542	0.000334004
NPIPB2	11.3926	-1.36893	0.487283	-2.8093	0.00496488	0.0119996
PDK2	109.131	-1.36658	0.164698	-8.29746	1.06359e-16	1.10047e-15
HMGN3-AS1	33.8407	-1.36585	0.26823	-5.09211	3.541e-07	1.5096e-06
IRX2	1684.96	-1.36565	0.16352	-8.35158	6.73558e-17	7.06777e-16
CDKN2C	117.229	-1.36554	0.195164	-6.99689	2.61704e-12	1.87204e-11
DLGAP1-AS2	8.63613	-1.36459	0.634868	-2.14941	0.0316016	0.0638366
AC012531.1	15.3881	-1.36457	0.441762	-3.08893	0.00200881	0.00521568
SBF2-AS1	77.7759	-1.36434	0.196735	-6.93494	4.06399e-12	2.86077e-11
[truncated: 8,933 more rows]

## Sheet: 9+6h_EGF
	baseMean	log2FoldChange	lfcSE	stat	pvalue	padj
EDN2	9.0105	-7.93944	1.27487	-6.22764	4.7351e-10	2.85923e-09
AL357146.1	4.03812	-6.76211	1.40937	-4.79797	1.60284e-06	6.62642e-06
TNFSF11	1.41903	-6.38545	2.63864	-2.41998	0.0155214	0.0344504
ACSS1	172.085	-6.38227	0.485891	-13.1352	2.06996e-39	1.23165e-37
IP6K3	18.0316	-6.19459	0.624446	-9.92014	3.40292e-23	6.10234e-22
GPX7	1.64106	-6.16878	1.81293	-3.40265	0.000667358	0.00192051
KLHL38	9.56453	-6.0975	1.05792	-5.76367	8.23058e-09	4.37014e-08
ATP1A2	17.1386	-6.09105	0.999157	-6.09619	1.08626e-09	6.32211e-09
FGF1	29.4043	-6.05704	0.470351	-12.8777	6.00985e-38	3.23317e-36
CCR4	1.36598	-5.93341	1.55295	-3.82073	0.00013306	0.000427859
TRIM71	9.70496	-5.9143	0.851469	-6.94599	3.7581e-12	2.73539e-11
LINC01679	2.7007	-5.84354	1.34164	-4.35553	1.32745e-05	4.89277e-05
NOS1	1.82197	-5.79702	2.2409	-2.58692	0.00968378	0.0225085
ATOH8	50.2024	-5.58327	0.579715	-9.63107	5.91127e-22	9.71919e-21
C16orf96	1.72694	-5.57765	1.47085	-3.79213	0.000149362	0.000476518
SLC2A14	1.90799	-5.56862	1.55845	-3.57318	0.000352668	0.00106539
KPRP	1.02278	-5.55398	2.07111	-2.68165	0.00732601	0.0174724
ERVE-1	1.54222	-5.50896	1.46909	-3.74992	0.000176893	0.000558093
USP2	29.981	-5.50552	0.508598	-10.8249	2.62383e-27	6.44047e-26
FOXN1	1.68602	-5.50513	1.69908	-3.24006	0.00119503	0.00330747
MAP7D2	26.5556	-5.4974	0.515837	-10.6572	1.61342e-26	3.71857e-25
WNT4	4.01559	-5.47848	1.19878	-4.57005	4.876e-06	1.89758e-05
DIO2	8.76993	-5.46193	1.03556	-5.27438	1.33207e-07	6.24137e-07
AC007663.1	4.43351	-5.39754	1.11503	-4.84072	1.29367e-06	5.40204e-06
AC087741.2	1.53789	-5.37941	1.55721	-3.45451	0.000551286	0.00160809
LINC01235	51.0773	-5.3714	0.494087	-10.8714	1.57805e-27	3.92922e-26
SYTL5	2.23435	-5.36404	1.37545	-3.89984	9.62581e-05	0.000316131
SCARA5	1.97668	-5.34002	1.40239	-3.80779	0.000140214	0.000449334
PATL2	5.75429	-5.31369	1.26567	-4.19831	2.68918e-05	9.5085e-05
PRTN3	3.24761	-5.26856	1.22913	-4.28642	1.81573e-05	6.55634e-05
AC025164.1	6.57701	-5.26326	0.876956	-6.00174	1.95215e-09	1.10851e-08
SLC40A1	1.394	-5.24693	1.57698	-3.32721	0.000877192	0.00247901
AL118508.1	11.6448	-5.1995	0.649809	-8.00159	1.22824e-15	1.20823e-14
CYP3A43	0.933812	-5.16857	1.87626	-2.75472	0.00587426	0.014294
PTGIS	1.09105	-5.16521	1.64411	-3.14165	0.00168	0.00454257
KCNQ1	0.908247	-5.16236	2.40126	-2.14985	0.0315668	0.0650379
IGHV3-74	3.3358	-5.16058	1.17864	-4.3784	1.19552e-05	4.43165e-05
RUFY4	1.23718	-5.14242	1.87196	-2.74708	0.0060128	0.014602
AC060814.3	7.22608	-5.1341	0.752905	-6.81905	9.1647e-12	6.48209e-11
KCNJ16	2.29337	-5.09632	1.48843	-3.42396	0.000617156	0.00178469
LRP4-AS1	1.57518	-5.07576	1.55226	-3.26991	0.00107582	0.00300074
GPR61	1.85576	-5.07135	1.52052	-3.33527	0.000852173	0.00241488
AC023310.4	3.10316	-5.06183	1.17789	-4.29736	1.72845e-05	6.26514e-05
S1PR5	1.75631	-5.032	1.6704	-3.01246	0.00259141	0.00676044
AMOT	1.546	-5.00598	1.44949	-3.45362	0.000553116	0.00161275
CD36	3.66986	-4.99328	1.14241	-4.37082	1.23784e-05	4.58256e-05
CHRD	1.38773	-4.9923	1.53581	-3.2506	0.0011516	0.00319409
TFP1	1.49298	-4.98948	1.45874	-3.42041	0.000625268	0.00180689
AC115522.1	1.24711	-4.98032	2.06149	-2.41588	0.0156971	0.0347735
LINC00160	2.55	-4.97333	1.37779	-3.60963	0.000306631	0.000933104
CD177	0.989058	-4.95504	1.94272	-2.55057	0.0107547	0.0247597
BMF	44.2409	-4.94222	0.396773	-12.456	1.29639e-35	5.78941e-34
NYNRIN	3.44859	-4.90824	1.11556	-4.39979	1.08358e-05	4.03906e-05
AC107294.3	0.78931	-4.8865	1.89173	-2.58308	0.00979222	0.0227379
AC078850.1	1.2661	-4.88444	1.83972	-2.65499	0.00793097	0.0187943
FBLN2	0.873726	-4.8816	1.92656	-2.53384	0.0112819	0.0258587
RAB37	3.13668	-4.86362	1.27262	-3.82173	0.00013252	0.000426321
OLFML2A	42.3584	-4.82845	0.396335	-12.1827	3.84138e-34	1.56106e-32
HCAR2	1.677	-4.81537	1.66469	-2.89266	0.00381999	0.00964919
IGFBP5	0.871744	-4.8007	1.84182	-2.60649	0.00914744	0.0213986
AL358790.1	1.072	-4.7964	1.55003	-3.0944	0.00197213	0.0052638
FGR	4.91122	-4.79423	0.957205	-5.00858	5.48339e-07	2.38567e-06
AC006994.2	2.78885	-4.784	1.4786	-3.23549	0.00121432	0.00335684
LINC01600	1.5354	-4.77896	1.43092	-3.33978	0.000838457	0.00237925
AC022034.1	1.16381	-4.76271	1.82266	-2.61306	0.00897351	0.0210344
MAF	12.4118	-4.72849	0.663871	-7.1226	1.05907e-12	8.08853e-12
SEMA6D	44.6441	-4.72504	0.329166	-14.3546	9.9695e-47	9.62914e-45
RBM20	2.48423	-4.71284	1.32381	-3.56005	0.000370779	0.00111443
KDR	147.824	-4.71182	0.373532	-12.6143	1.76227e-36	8.31712e-35
FAM182A	1.34587	-4.71099	1.78814	-2.63457	0.00842447	0.0198776
NKD1	157.067	-4.69462	0.380288	-12.3449	5.18948e-35	2.24979e-33
DRC7	0.910053	-4.67837	2.00846	-2.32933	0.0198414	0.0429284
GLP2R	0.794216	-4.67552	2.03502	-2.29754	0.0215883	0.0463009
CORO6	74.1693	-4.67403	0.299936	-15.5834	9.43761e-55	1.42016e-52
CR382287.2	2.19298	-4.67379	1.42859	-3.27161	0.00106939	0.0029836
AC092803.2	4.34518	-4.67234	1.02964	-4.53784	5.68335e-06	2.19532e-05
AL132800.1	1.78946	-4.66727	1.43864	-3.24422	0.00117774	0.00326397
VIPR1-AS1	0.88001	-4.66598	1.73173	-2.69439	0.00705167	0.0168821
SLC13A2	1.06453	-4.66251	1.87195	-2.49073	0.012748	0.0288584
SHISAL2A	2.6139	-4.63108	1.28621	-3.60057	0.000317521	0.000963559
PLCL1	12.412	-4.6195	0.664485	-6.952	3.60142e-12	2.62872e-11
VEGFD	9.03764	-4.56578	1.31586	-3.46981	0.000520828	0.00152439
BX640514.2	4.32628	-4.56165	1.18982	-3.83391	0.000126124	0.00040688
ADHFE1	11.23	-4.53915	0.733623	-6.18731	6.1198e-10	3.65709e-09
TOGARAM2	4.82115	-4.53861	0.955709	-4.74894	2.04481e-06	8.32925e-06
KCNH3	4.88244	-4.53096	0.957581	-4.73167	2.2268e-06	9.0316e-06
SKINT1L	1.44746	-4.50541	1.53	-2.94471	0.00323254	0.00827705
ADH1C	1.16313	-4.50309	2.03683	-2.21083	0.0270473	0.0565737
AC009955.2	1.71672	-4.4991	1.52576	-2.94875	0.00319057	0.0081817
SP140	2.17536	-4.49106	1.37672	-3.26214	0.00110574	0.0030784
TPM1-AS	2.44843	-4.48856	1.37702	-3.25962	0.00111561	0.00310255
BX539320.1	1.83426	-4.48214	1.41462	-3.16844	0.00153259	0.00417059
LINC02518	8.6956	-4.47382	0.74392	-6.01385	1.81163e-09	1.03154e-08
STAC2	97.4798	-4.46853	0.388339	-11.5068	1.21952e-30	3.85458e-29
AC131009.1	0.760737	-4.46726	2.22042	-2.0119	0.0442308	0.0874259
RSPO2	21.4051	-4.46442	0.54995	-8.11787	4.74452e-16	4.81548e-15
SERPINF1	39.7208	-4.44493	0.421842	-10.537	5.83528e-26	1.29185e-24
EPHA1-AS1	0.984358	-4.4421	2.049	-2.16793	0.0301636	0.0624567
AC099329.2	0.752004	-4.42983	2.13669	-2.07322	0.0381514	0.0767761
PELI2	5.88883	-4.37695	0.777544	-5.6292	1.81049e-08	9.28539e-08
SPATA46	2.79247	-4.37609	1.20998	-3.61667	0.000298422	0.000910256
KCNB1	397.677	-4.36284	0.217122	-20.0939	8.33612e-90	9.6171e-87
SERPINA3	5.69207	-4.34432	0.804895	-5.39738	6.76213e-08	3.27249e-07
TDRD9	6.80408	-4.34141	0.74883	-5.79759	6.72737e-09	3.60239e-08
LINC01829	1.39427	-4.33055	1.53837	-2.81503	0.00487732	0.0120805
USH1G	2.79172	-4.32101	1.25043	-3.45562	0.000549029	0.00160218
FSTL5	2.07102	-4.31652	1.70592	-2.53031	0.011396	0.0260771
SAXO1	2.04311	-4.30767	1.40373	-3.06873	0.00214969	0.00569102
AC078881.1	1.11702	-4.30502	1.48658	-2.89591	0.00378057	0.00955779
AL022238.4	1.22046	-4.29847	1.56646	-2.74407	0.00606826	0.0147281
FSTL4	6.43949	-4.29841	0.651293	-6.59982	4.11665e-11	2.73032e-10
FBXO32	315.732	-4.29805	0.250972	-17.1256	9.56207e-66	2.72008e-63
SLC39A5	1.13119	-4.29801	1.57073	-2.73631	0.00621333	0.0150433
LINC01990	1.10035	-4.29295	1.66487	-2.57855	0.00992167	0.0230102
KLHDC7B	1.14263	-4.28278	1.68177	-2.5466	0.0108778	0.0250126
RPL21P40	2.37031	-4.27114	1.43188	-2.98288	0.00285551	0.00740016
PRODH	317.311	-4.27003	0.256546	-16.6443	3.32671e-62	7.50896e-60
GREB1	329.58	-4.25474	0.208795	-20.3776	2.6414e-92	3.22655e-89
BBOX1	22.7092	-4.24726	0.431155	-9.8509	6.79356e-23	1.19758e-21
CDC20P1	5.12845	-4.23925	0.836483	-5.06795	4.02129e-07	1.77862e-06
ZNF467	94.1683	-4.22559	0.356744	-11.8449	2.28799e-32	8.32091e-31
GNAO1	13.5935	-4.2203	0.536119	-7.87194	3.49171e-15	3.31697e-14
SLC38A11	1.44082	-4.19661	1.51139	-2.77666	0.0054921	0.0134476
SNX31	1.38127	-4.19106	1.55267	-2.69926	0.00694947	0.0166604
TRIL	1.34484	-4.18798	1.64179	-2.55086	0.0107457	0.0247417
PLK5	8.35917	-4.18451	0.672621	-6.2212	4.93372e-10	2.97312e-09
NFAM1	1.57554	-4.18238	1.53064	-2.73244	0.00628677	0.0152087
IGFL1P1	1.84684	-4.17745	1.34428	-3.10758	0.00188629	0.00505559
TMOD1	10.2678	-4.17173	0.691319	-6.03445	1.59508e-09	9.13497e-09
ESRRG	1.51179	-4.16526	1.5217	-2.73723	0.00619585	0.0150062
P2RY6	1.69941	-4.15541	1.92109	-2.16305	0.0305371	0.0631317
CPAMD8	20.8537	-4.15393	0.409959	-10.1325	3.96196e-24	7.69637e-23
ADAM28	0.788229	-4.15078	1.8554	-2.23713	0.0252777	0.0532911
AL157813.1	0.895071	-4.14326	1.77938	-2.32849	0.019886	0.0430114
AC044784.1	1.39779	-4.1198	1.48702	-2.7705	0.005597	0.013677
SPATA41	2.33208	-4.1115	1.35918	-3.02499	0.00248644	0.00651116
ZNF426-DT	2.21357	-4.10695	1.36291	-3.01337	0.00258361	0.0067418
CILP	1.48268	-4.10446	1.74373	-2.35384	0.0185806	0.0405504
Z97653.1	4.10892	-4.09551	0.918181	-4.46047	8.17811e-06	3.10016e-05
ASPG	1.26413	-4.09167	1.63814	-2.49775	0.0124985	0.0283438
AL596223.1	3.47563	-4.08945	1.46774	-2.78622	0.00533259	0.0130879
AC108047.1	3.38374	-4.0879	1.13339	-3.6068	0.000309992	0.000942503
NPNT	6.28635	-4.06335	0.695822	-5.83964	5.23144e-09	2.83645e-08
SLC26A9	11.1004	-4.04797	0.79322	-5.10321	3.33932e-07	1.49128e-06
LCE1B	2.70215	-4.03728	1.3012	-3.10273	0.00191744	0.00513112
AC100800.1	0.988511	-4.02269	1.74808	-2.3012	0.0213803	0.0458993
CAPN13	2.07148	-4.01987	1.4928	-2.69284	0.00708467	0.0169474
AC104581.3	2.92168	-4.00785	1.16326	-3.44537	0.000570271	0.00165835
ACKR3	10.8164	-3.98464	0.636748	-6.25779	3.90461e-10	2.3778e-09
MRPL23-AS1	1.07317	-3.97901	1.7474	-2.2771	0.0227803	0.0486283
RPS19P3	1.00309	-3.97899	1.77829	-2.23753	0.0252516	0.0532413
AC007922.2	0.731272	-3.97666	1.87309	-2.12304	0.0337504	0.0689348
SNX29P1	2.38596	-3.97344	1.42812	-2.78228	0.00539783	0.0132339
CD5	0.953628	-3.96955	1.67082	-2.3758	0.0175108	0.038467
KIF26A	0.908553	-3.94301	1.69248	-2.32972	0.0198209	0.0429078
TMPRSS7	1.01048	-3.94114	1.75437	-2.24647	0.0246736	0.052156
EXTL1	1.07036	-3.94024	1.84456	-2.13614	0.032668	0.0670471
CIDEC	2.09053	-3.93597	1.36451	-2.88452	0.00392006	0.00988632
SNHG18	5.63352	-3.92959	0.823568	-4.77142	1.82932e-06	7.49264e-06
LINC02541	1.91398	-3.92562	1.23792	-3.17115	0.00151837	0.00413352
SPINK1	1.11439	-3.91282	1.50783	-2.59499	0.00945927	0.0220387
FLJ37035	4.53914	-3.89691	1.17809	-3.30782	0.000940237	0.00264423
ATP6V1B1	2.25317	-3.86944	1.32694	-2.91606	0.00354482	0.00900558
P2RX7	6.24567	-3.86837	0.802339	-4.82137	1.42578e-06	5.92983e-06
AC079610.2	2.56835	-3.85279	1.21814	-3.16285	0.00156232	0.0042487
AC007638.2	1.21434	-3.85096	1.83304	-2.10086	0.035653	0.0723512
VPS33B-DT	5.13769	-3.84843	0.948121	-4.05901	4.9282e-05	0.000167934
CPT1C	1.72573	-3.84754	1.54886	-2.48411	0.0129874	0.0293371
FAM9B	31.5052	-3.84686	0.884501	-4.34919	1.36641e-05	5.02387e-05
ST6GALNAC3	2.34083	-3.84334	1.41649	-2.71329	0.00666187	0.0160339
AL606534.1	1.05237	-3.8332	1.52941	-2.50633	0.012199	0.0277312
PKD1L2	6.60636	-3.82601	0.615126	-6.21988	4.97523e-10	2.99726e-09
AC004911.1	2.1934	-3.82488	1.17626	-3.25172	0.00114709	0.00318413
IGFL2-AS1	40.6605	-3.82405	0.348129	-10.9846	4.53478e-28	1.20114e-26
GRID2IP	2.46345	-3.82382	1.33196	-2.87081	0.00409417	0.0102817
WNT11	2.08984	-3.81333	1.36464	-2.79438	0.00519997	0.0127881
CACNA1C	1.29057	-3.81316	1.81035	-2.10632	0.0351769	0.0715178
RBM24	1.15003	-3.8112	1.57149	-2.42521	0.0152995	0.0339906
ADRA1A	1.63313	-3.8097	1.49003	-2.55679	0.0105641	0.0243588
AC092757.3	1.26078	-3.80611	1.78309	-2.13456	0.0327968	0.0672649
AL356801.1	1.20818	-3.80341	1.62197	-2.34493	0.0190307	0.0413986
RPS19P1	1.44723	-3.79854	1.57931	-2.40519	0.0161641	0.0357522
AL357033.1	0.944637	-3.79795	1.90867	-1.98984	0.0466086	0.0915247
AC026691.1	8.13199	-3.79413	0.705367	-5.37894	7.49247e-08	3.61498e-07
AC006273.1	1.95172	-3.79284	1.29096	-2.93801	0.00330331	0.00844264
AL049795.1	0.786529	-3.79273	1.86838	-2.02996	0.0423606	0.084178
LINC00880	0.786585	-3.78589	1.81833	-2.08207	0.0373359	0.0753394
RPL12P14	0.824593	-3.78162	1.68055	-2.25022	0.0244349	0.0517242
CCDC114	1.70289	-3.77987	1.45234	-2.60261	0.00925169	0.0216111
AC026979.2	4.60851	-3.77254	1.00429	-3.75643	0.000172353	0.000544511
AC136475.1	2.85119	-3.77091	1.26887	-2.97187	0.00295996	0.00764225
GPR1	49.5413	-3.76896	0.269649	-13.9773	2.14544e-44	1.73355e-42
AL050303.4	1.31975	-3.76261	1.61462	-2.33033	0.0197885	0.042854
RASL10B	16.2937	-3.75492	0.529305	-7.09405	1.30242e-12	9.878e-12
AC083843.1	1.23231	-3.75076	1.7966	-2.0877	0.0368254	0.0744248
SERPINB13	10.3472	-3.74515	1.17235	-3.19458	0.00140036	0.00383135
PALM	33.197	-3.74105	0.342383	-10.9265	8.61095e-28	2.2158e-26
AC106047.1	0.88815	-3.73621	1.73985	-2.14743	0.031759	0.0653883
AL662884.3	1.17596	-3.73409	1.54613	-2.41512	0.0157301	0.0348427
AC007637.1	2.08041	-3.73011	1.41777	-2.63096	0.00851441	0.0200716
AC005479.2	1.96663	-3.72955	1.42503	-2.61717	0.00886631	0.0208136
AGR2	2.58817	-3.72726	1.41926	-2.6262	0.00863435	0.0203289
VIPR1	15.3305	-3.72678	0.451274	-8.25836	1.47689e-16	1.55681e-15
CYP3A4	4.00061	-3.72461	0.845463	-4.40541	1.05586e-05	3.94138e-05
DIRAS1	6.96454	-3.72334	0.700904	-5.31219	1.08314e-07	5.13995e-07
SLC1A2	1.04797	-3.72305	1.53912	-2.41895	0.0155654	0.0345332
AC082651.3	1.15726	-3.72218	1.69708	-2.19328	0.0282872	0.0589356
AC092794.1	1.59331	-3.71825	1.38943	-2.67611	0.00744825	0.0177382
BEST2	106.771	-3.71795	0.650171	-5.71842	1.07519e-08	5.63964e-08
STRCP1	1.6512	-3.71578	1.49309	-2.48865	0.012823	0.02901
CERKL	22.9719	-3.70629	0.434067	-8.53852	1.35951e-17	1.57542e-16
LINC02057	1.33825	-3.70579	1.37609	-2.69298	0.00708159	0.016942
AL138762.1	1.78898	-3.70404	1.46198	-2.53359	0.0112902	0.0258691
AC022274.1	2.19169	-3.70282	1.42782	-2.59335	0.00950467	0.0221296
AC008687.3	3.02641	-3.70022	1.0412	-3.55379	0.000379723	0.0011395
KLHDC8B	109.717	-3.68885	0.213617	-17.2685	8.12012e-67	2.47974e-64
COL2A1	29.0283	-3.6879	0.376175	-9.8037	1.08539e-22	1.8877e-21
ADH1A	2.44514	-3.68726	1.08903	-3.38581	0.000709678	0.00203271
NID1	5.87848	-3.6869	0.834946	-4.41574	1.00666e-05	3.77063e-05
LINC00702	14.7127	-3.68307	0.682093	-5.39966	6.67664e-08	3.23413e-07
ADH1B	573.9	-3.67915	0.759326	-4.84528	1.26431e-06	5.28583e-06
AC116312.1	1.89508	-3.67501	1.28698	-2.85553	0.00429655	0.010751
RHOU	259.712	-3.66235	0.279595	-13.0988	3.34649e-39	1.97424e-37
PLB1	4.11209	-3.66217	0.933363	-3.92362	8.72265e-05	0.000288247
AL356056.3	1.81043	-3.65384	1.24123	-2.94373	0.00324287	0.0082984
CERS4	23.9561	-3.65107	0.450965	-8.09612	5.67387e-16	5.72793e-15
NTNG1	6.20081	-3.64157	0.673091	-5.41023	6.29456e-08	3.05546e-07
CCDC152	1.66405	-3.64018	1.21245	-3.00233	0.00267926	0.00697473
SERPINA5	159.482	-3.63918	0.191301	-19.0233	1.09438e-80	7.8365e-78
MYO7A	1.13854	-3.62113	1.57343	-2.30142	0.0213681	0.0458826
U62317.1	1.1825	-3.62004	1.68722	-2.14557	0.0319073	0.0656611
AC079834.2	1.10832	-3.61988	1.5833	-2.28628	0.022238	0.0475782
SNCAIP	23.9808	-3.61688	0.449664	-8.04351	8.72978e-16	8.70714e-15
SLC7A7	11.9142	-3.60528	0.630539	-5.71777	1.07929e-08	5.65975e-08
AC010504.1	1.49863	-3.60389	1.53386	-2.34956	0.0187958	0.040965
FGF18	2.29095	-3.60105	1.3705	-2.62756	0.00860009	0.0202528
OR6J1	1.41283	-3.59835	1.43102	-2.51453	0.0119191	0.0271484
DPP6	1.39059	-3.59483	1.45103	-2.47743	0.0132332	0.0298405
CNNM3-DT	1.0746	-3.58905	1.7185	-2.08848	0.0367548	0.0743112
C13orf46	75.4712	-3.58891	0.247772	-14.4847	1.51359e-47	1.54834e-45
AC091132.2	0.763252	-3.58026	1.74922	-2.04678	0.0406801	0.0812507
VPS37D	5.1214	-3.5794	0.897739	-3.98713	6.68768e-05	0.000224103
NPM1P18	0.974896	-3.57777	1.75517	-2.03843	0.0415074	0.0827439
CDKN1C	239.669	-3.57083	0.134466	-26.5557	2.20966e-155	2.29429e-151
CD72	7.39881	-3.57001	0.695346	-5.13415	2.83426e-07	1.27671e-06
AC011498.1	0.99935	-3.56556	1.68877	-2.11133	0.034744	0.0707833
AC127070.2	1.41142	-3.56544	1.59339	-2.23765	0.0252437	0.0532303
HIST1H2AI	4.40681	-3.56524	1.4854	-2.40019	0.0163864	0.0361846
LY6D	7.21613	-3.55695	0.739452	-4.81025	1.50738e-06	6.24922e-06
AL049839.2	1.96272	-3.55492	1.45039	-2.451	0.014246	0.0319027
IMPDH1P5	14.9124	-3.55386	0.56902	-6.24558	4.22229e-10	2.56075e-09
AC010980.2	5.91513	-3.54501	0.814833	-4.35059	1.35769e-05	4.99625e-05
CYP3A5	38.6152	-3.54075	0.410886	-8.61735	6.85238e-18	8.14519e-17
PACRG	5.01892	-3.52719	0.822734	-4.28716	1.80972e-05	6.53803e-05
AC107871.2	2.01603	-3.52561	1.28183	-2.75045	0.00595141	0.0144614
AL035446.1	9.44751	-3.52246	0.51531	-6.83562	8.16515e-12	5.79882e-11
CSPG4	4.01567	-3.51726	0.962445	-3.65451	0.000257678	0.000794026
LINC00113	5.1814	-3.51312	0.819872	-4.28497	1.82768e-05	6.59832e-05
AC010980.1	25.1767	-3.50925	0.396083	-8.85988	8.01007e-19	1.03187e-17
AL133367.1	35.4675	-3.50879	0.37179	-9.43757	3.81536e-21	5.89508e-20
PIEZO2	9.31405	-3.5069	0.574045	-6.10911	1.00187e-09	5.84406e-09
CCDC69	172.465	-3.50157	0.308288	-11.3581	6.75725e-30	2.01611e-28
RDH16	19.5874	-3.50114	0.395414	-8.85436	8.41626e-19	1.07951e-17
CYP4B1	636.968	-3.50002	0.364756	-9.59552	8.34917e-22	1.35983e-20
PCDHGB7	11.1577	-3.49715	0.572578	-6.10772	1.01062e-09	5.89178e-09
IFI30	1.81887	-3.48987	1.49234	-2.33852	0.0193602	0.0420317
MMRN1	1.08121	-3.48797	1.54675	-2.25502	0.0241318	0.0511662
AC142472.1	7.21516	-3.48631	0.85056	-4.09884	4.15223e-05	0.000142994
HCLS1	1.65803	-3.48552	1.41306	-2.46664	0.0136387	0.0306748
MYCL	17.6102	-3.48198	0.688371	-5.05829	4.23027e-07	1.86588e-06
SYNDIG1L	1.31416	-3.47868	1.61139	-2.15881	0.0308652	0.0637378
GLUD1P2	1.17768	-3.4783	1.64374	-2.11609	0.034337	0.0700366
SLC7A8	71.5997	-3.47315	0.358796	-9.68001	3.6669e-22	6.13592e-21
MAFB	672.868	-3.46584	0.243079	-14.2581	3.9911e-46	3.65107e-44
LINC02065	1.91086	-3.46412	1.51281	-2.28985	0.02203	0.0471574
MIR181A1HG	3.36196	-3.44834	1.27734	-2.69963	0.00694173	0.0166438
AL391422.4	48.7523	-3.44755	0.290121	-11.8831	1.44809e-32	5.3412e-31
PRSS22	4.15534	-3.44722	1.30406	-2.64345	0.0082067	0.0193946
AC110597.1	21.9392	-3.44681	0.497448	-6.92897	4.23911e-12	3.0758e-11
AL512625.2	2.49121	-3.44408	1.2986	-2.65215	0.00799803	0.0189446
MRVI1	12.8715	-3.44252	0.48707	-7.06781	1.57393e-12	1.18636e-11
ST6GALNAC5	18.3566	-3.43516	0.430411	-7.98113	1.45003e-15	1.41767e-14
PNLIP	1.81482	-3.41583	1.30528	-2.61692	0.00887261	0.0208238
AC072022.2	7.19633	-3.41306	0.684887	-4.9834	6.24776e-07	2.69564e-06
STUM	3.18715	-3.40888	1.02457	-3.32714	0.000877429	0.00247934
NFATC4	11.5029	-3.40801	0.48991	-6.95641	3.49058e-12	2.5523e-11
ENPP3	1.90561	-3.40288	1.26756	-2.68458	0.00726201	0.0173416
KCNJ2	13.0929	-3.40258	0.64486	-5.27646	1.31704e-07	6.17515e-07
RORC	102.217	-3.40161	0.318217	-10.6896	1.13848e-26	2.6504e-25
AC023906.5	9.21092	-3.40092	0.571408	-5.95182	2.65171e-09	1.48304e-08
DNM1P51	2.68582	-3.39813	0.928781	-3.65869	0.000253503	0.000782323
NKPD1	17.2278	-3.39403	0.524141	-6.47542	9.45477e-11	6.08988e-10
WISP2	66.4807	-3.38996	0.230041	-14.7363	3.76851e-49	4.37189e-47
RASA4B	1.39563	-3.38694	1.42297	-2.3802	0.0173035	0.0380801
ATP10B	21.4836	-3.38115	0.464061	-7.28601	3.19275e-13	2.55889e-12
LINC01010	1.08971	-3.37946	1.49089	-2.26673	0.0234065	0.049842
PDK4	1160.65	-3.37791	0.331819	-10.18	2.436e-24	4.80856e-23
RCSD1	17.9273	-3.36967	0.403239	-8.35649	6.46109e-17	7.02834e-16
CASP17P	1.55655	-3.36912	1.69731	-1.98497	0.0471473	0.0924515
LINC00682	8.23998	-3.36411	0.630929	-5.332	9.71363e-08	4.63282e-07
AC135506.1	4.247	-3.36348	0.924425	-3.63845	0.000274279	0.000842681
KLRG2	4.07108	-3.3607	0.859599	-3.90961	9.24455e-05	0.000304283
DKKL1	1.30613	-3.36057	1.67887	-2.00168	0.0453188	0.0892374
SMCO3	2.86359	-3.35345	1.25417	-2.67385	0.0074987	0.0178473
B3GALT4	12.2744	-3.35061	0.482331	-6.94669	3.73946e-12	2.72373e-11
SAMD11	1.54318	-3.34975	1.4834	-2.25816	0.0239357	0.0508074
TSPOAP1	23.3687	-3.34967	0.427842	-7.82923	4.90875e-15	4.61036e-14
UAP1L1	48.2268	-3.34492	0.383826	-8.71467	2.91613e-18	3.57476e-17
AL359955.1	4.00804	-3.33956	1.3744	-2.42984	0.0151056	0.0336209
AC002470.1	2.08696	-3.33841	1.40338	-2.37884	0.0173673	0.0381963
KLHDC7A	2.08381	-3.33613	1.15617	-2.8855	0.00390794	0.00986174
TMEM61	8.87589	-3.33572	0.561845	-5.93708	2.90138e-09	1.61572e-08
NLRP6	1.33652	-3.33261	1.54671	-2.15465	0.0311895	0.0643243
MIR137HG	5.68253	-3.3292	1.18757	-2.80337	0.00505711	0.0124796
LINC00507	1.41942	-3.32845	1.4572	-2.28414	0.022363	0.047826
PLIN1	11.6552	-3.32404	0.513276	-6.47612	9.41118e-11	6.06557e-10
FILIP1L	19.6816	-3.31691	0.459491	-7.21866	5.25027e-13	4.11889e-12
HSD11B1	5.6389	-3.316	0.89887	-3.68908	0.000225071	0.000700512
AC004232.3	1.30876	-3.31461	1.69551	-1.95494	0.0505905	0.098441
UNC5B-AS1	11.0589	-3.3118	0.500157	-6.62151	3.55542e-11	2.37249e-10
AL031432.3	1.23515	-3.30736	1.68231	-1.96597	0.0493019	0.0962493
IZUMO1	1.3771	-3.30667	1.60923	-2.05482	0.0398968	0.0799117
EGF	2.09296	-3.30469	1.66797	-1.98127	0.0475613	0.0931929
AP001350.1	0.967485	-3.30458	1.6472	-2.00618	0.044837	0.0884306
HIPK4	1.91496	-3.3037	1.25693	-2.62839	0.00857909	0.0202092
AL355306.2	1.02943	-3.29548	1.65213	-1.99469	0.0460768	0.0906005
RASSF4	5.70041	-3.29486	0.704126	-4.67937	2.87762e-06	1.15472e-05
MST1L	9.26777	-3.28972	0.556417	-5.91232	3.37318e-09	1.86594e-08
SLC17A7	1.57585	-3.28643	1.42691	-2.30318	0.0212685	0.0457113
AC023906.2	2.02763	-3.28601	1.25826	-2.61154	0.00901347	0.0211138
QPCT	2.74352	-3.28404	1.27401	-2.57771	0.00994574	0.023048
EPHB6	178.857	-3.2811	0.304978	-10.7585	5.40686e-27	1.29354e-25
RPEP4	1.03866	-3.28097	1.66559	-1.96986	0.0488543	0.0954382
PRKAR2B	24.399	-3.27822	0.500685	-6.54746	5.85234e-11	3.82892e-10
SAMSN1	17.4346	-3.25542	0.521585	-6.24141	4.33637e-10	2.62687e-09
GRAMD2A	131.238	-3.25179	0.182724	-17.7962	7.55777e-71	2.96122e-68
LINC02569	2.29707	-3.25104	1.0606	-3.06529	0.00217457	0.00575102
ABLIM2	83.954	-3.24998	0.33189	-9.79232	1.21471e-22	2.1003e-21
GADD45G	8.36802	-3.24508	0.77492	-4.18763	2.81879e-05	9.93633e-05
ENTPD8	4.81096	-3.24388	0.77568	-4.18198	2.88985e-05	0.000101737
YPEL1	6.66372	-3.24229	0.719862	-4.50404	6.66735e-06	2.55734e-05
MAP2	766.879	-3.23123	0.224005	-14.4248	3.61303e-47	3.60713e-45
PLA2G4F	6.42541	-3.23045	0.763635	-4.23035	2.33326e-05	8.31373e-05
RASD2	1.67435	-3.22951	1.27849	-2.52603	0.011536	0.0263626
NEBL-AS1	2.77864	-3.22928	1.05664	-3.05618	0.00224178	0.00591296
LINC01836	4.42925	-3.22826	0.740929	-4.35704	1.31831e-05	4.86167e-05
SGK2	3.54723	-3.22547	1.07925	-2.98861	0.00280248	0.00727364
LDHD	13.0455	-3.21915	0.529281	-6.08213	1.18596e-09	6.87539e-09
CALML3-AS1	3.8601	-3.21599	0.819992	-3.92197	8.78272e-05	0.000290048
PTPRH	10.7537	-3.21296	0.692118	-4.64221	3.44699e-06	1.37232e-05
AC006566.1	2.29759	-3.19985	1.45177	-2.20409	0.0275177	0.0574592
H3F3AP6	1.2859	-3.19958	1.54071	-2.07669	0.0378302	0.0761886
IL7R	6.31693	-3.19838	1.3742	-2.32744	0.0199417	0.0431229
ITGA2B	6.49295	-3.19721	0.700381	-4.56496	4.99587e-06	1.94132e-05
DNM1P35	1.45719	-3.19521	1.30495	-2.44854	0.0143437	0.0321005
AC018442.1	2.05363	-3.19384	1.01801	-3.13734	0.00170488	0.00460264
PIFO	9.06868	-3.19317	0.568888	-5.61301	1.98838e-08	1.01576e-07
PDE6G	1.58903	-3.18852	1.43109	-2.22804	0.0258781	0.0544022
LINC02289	1.63114	-3.1838	1.43793	-2.21416	0.0268176	0.0561555
CYP1A1	53.1692	-3.1837	0.829636	-3.83746	0.000124313	0.000401289
BMPER	1.17993	-3.17772	1.46085	-2.17525	0.0296115	0.061436
ZNF603P	3.24238	-3.17657	1.02252	-3.1066	0.00189255	0.00507041
PCDHGA8	1.39637	-3.16897	1.54648	-2.04915	0.0404476	0.0808705
CES3	2.21303	-3.16445	1.17889	-2.68427	0.00726876	0.0173498
ADGRD1	1.77903	-3.15248	1.19214	-2.64438	0.00818395	0.0193474
RPL22P24	3.696	-3.1482	1.20229	-2.6185	0.00883184	0.0207374
CDK5R2	3.30631	-3.14129	1.05215	-2.9856	0.00283023	0.00734014
AC079145.1	2.16078	-3.1336	1.08687	-2.88314	0.0039373	0.00992378
FAM21EP	3.97882	-3.13069	1.02268	-3.06127	0.00220398	0.00582288
ETNK2	597.812	-3.12915	0.163831	-19.0999	2.53196e-81	2.02225e-78
HOPX	1.54496	-3.12404	1.33058	-2.34788	0.0188806	0.0411238
AL512329.1	1.75852	-3.12197	1.23442	-2.52911	0.0114353	0.0261612
LOH12CR2	4.89089	-3.11816	0.801324	-3.89125	9.97272e-05	0.000326801
STX19	2.6602	-3.11748	1.28092	-2.43378	0.0149422	0.0333071
AC134043.1	2.7359	-3.11515	1.11422	-2.79581	0.00517697	0.0127391
SLC2A5	153.743	-3.11451	0.352681	-8.83095	1.03789e-18	1.31982e-17
AP005264.1	2.01558	-3.10983	1.00945	-3.08073	0.00206491	0.00548898
XKR3	4.23738	-3.1064	0.864667	-3.5926	0.0003274	0.000992089
P2RX6	2.88037	-3.10082	0.931107	-3.33025	0.00086768	0.00245447
SERPINF2	23.8617	-3.10029	0.330802	-9.37205	7.11346e-21	1.07353e-19
SH2D3C	2.32899	-3.08562	1.08159	-2.85284	0.00433299	0.010833
CXCR4	53.9101	-3.08444	0.377771	-8.16484	3.21866e-16	3.30394e-15
GAS1RR	12.753	-3.08353	0.533108	-5.78407	7.29148e-09	3.89141e-08
EVPLL	3.47754	-3.08122	0.838973	-3.67262	0.00024008	0.000744163
DNAJC27-AS1	9.34756	-3.07866	0.619784	-4.96731	6.78883e-07	2.92059e-06
AXIN2	5.9869	-3.07086	0.589748	-5.20707	1.91845e-07	8.81383e-07
LINC01376	10.669	-3.06962	0.507022	-6.05421	1.41107e-09	8.12146e-09
A2M-AS1	2.99335	-3.06791	1.00715	-3.04612	0.00231812	0.00609807
GUCY1B2	3.80478	-3.06526	0.815219	-3.76005	0.000169879	0.000537107
LINC00968	1.84826	-3.05647	1.16479	-2.62406	0.00868894	0.0204389
GNG7	21.3642	-3.04444	0.512305	-5.94263	2.80487e-09	1.56449e-08
SELENOP	82.2312	-3.0343	0.272078	-11.1523	6.97612e-29	1.94975e-27
FIBIN	21.8411	-3.02928	0.417272	-7.25972	3.87901e-13	3.07566e-12
LINC01460	1.28465	-3.02616	1.51312	-1.99995	0.0455053	0.0895785
SLC10A6	1.22462	-3.02181	1.51599	-1.9933	0.0462291	0.0908396
AC005618.1	1.9818	-3.0216	1.22139	-2.4739	0.0133647	0.0301076
SLC16A12	2.51048	-3.0212	1.05697	-2.85834	0.00425858	0.0106649
AL358072.1	1.59573	-3.02019	1.5172	-1.99063	0.0465219	0.0913631
DLGAP3	2.32559	-3.0188	1.23935	-2.43579	0.0148594	0.0331475
AL021807.1	12.8166	-3.01622	1.34913	-2.23567	0.0253735	0.0534496
AC138356.1	2.64341	-3.01392	1.4179	-2.12563	0.0335345	0.0685545
PTGES3P1	2.73012	-3.0102	1.07112	-2.81034	0.00494896	0.0122375
AP000646.1	1.56521	-3.00438	1.53461	-1.95774	0.0502603	0.0978718
LYPD5	29.1898	-3.00334	0.345724	-8.68708	3.7188e-18	4.52665e-17
AL592424.1	2.07031	-3.00257	1.13267	-2.65088	0.00802825	0.0190075
LINC02447	4.27354	-3.00054	0.878136	-3.41694	0.0006333	0.00182934
APOBR	4.15824	-2.99973	0.771112	-3.89014	0.000100188	0.000328051
AL022069.2	1.93213	-2.99802	1.42098	-2.10982	0.0348736	0.0709985
PHYHD1	2.61534	-2.98568	1.10331	-2.7061	0.00680778	0.0163566
AC020910.5	2.65222	-2.98307	1.173	-2.5431	0.0109873	0.0252435
GDF9	10.8447	-2.98275	0.513092	-5.81329	6.12566e-09	3.29463e-08
DNASE1L3	0.979428	-2.98075	1.50956	-1.97459	0.0483149	0.0944912
AL022069.1	3.98991	-2.98065	1.04956	-2.83989	0.00451284	0.0112474
LINC02009	24.4406	-2.9795	0.346598	-8.59642	8.22431e-18	9.69824e-17
FO681492.1	3.89892	-2.97471	0.729384	-4.07839	4.53492e-05	0.000155579
EBF1	14.4009	-2.97281	0.501858	-5.9236	3.14966e-09	1.74742e-08
AC107294.2	2.63798	-2.96767	1.16264	-2.55252	0.0106948	0.0246326
AL023754.1	68.2143	-2.96465	0.28184	-10.5189	7.06978e-26	1.5552e-24
COL28A1	130.832	-2.95855	0.50665	-5.83943	5.23792e-09	2.83922e-08
AC104695.2	4.44707	-2.95748	0.719104	-4.11273	3.91014e-05	0.000135217
AL590004.3	65.926	-2.95434	0.352514	-8.38078	5.25768e-17	5.75242e-16
RNASE4	1.40749	-2.95262	1.26621	-2.33186	0.0197083	0.0427071
CLIC3	156.394	-2.95154	0.232961	-12.6697	8.70626e-37	4.28422e-35
PPM1L	279.399	-2.94921	0.316709	-9.31207	1.25371e-20	1.84772e-19
CDH23	1.4402	-2.94657	1.46187	-2.01562	0.0438399	0.0867523
AC138393.3	4.18688	-2.9451	1.27654	-2.30709	0.0210496	0.0452876
FP236315.1	4.97074	-2.94267	0.807079	-3.64607	0.000266279	0.000819435
KPNA7	3.44283	-2.94028	1.26835	-2.31819	0.0204391	0.0440883
AATBC	10.558	-2.93826	0.492897	-5.96121	2.50374e-09	1.40559e-08
AL513534.1	1.79667	-2.93824	1.09559	-2.68189	0.0073208	0.0174619
APCDD1	84.6139	-2.93706	0.882104	-3.3296	0.000869706	0.00245986
AC005520.2	6.78368	-2.93365	0.612862	-4.78681	1.69456e-06	6.98337e-06
KCTD16	12.4678	-2.92966	0.461556	-6.34736	2.19036e-10	1.3688e-09
AL118558.4	3.08839	-2.92326	1.26817	-2.3051	0.0211607	0.0455031
GALNT15	898.412	-2.91873	0.465629	-6.26836	3.6487e-10	2.22915e-09
AC006262.1	16.4784	-2.9165	0.370037	-7.88164	3.23123e-15	3.07797e-14
AL162171.1	3.00475	-2.91232	1.11628	-2.60896	0.00908185	0.0212596
PPP1R16B	3.80317	-2.90793	0.690693	-4.21016	2.55195e-05	9.04021e-05
ARIH2OS	16.0928	-2.90345	0.458653	-6.33037	2.44574e-10	1.52204e-09
DLEC1	3.44197	-2.90246	0.899009	-3.22851	0.00124438	0.00343222
VNN3	1.79437	-2.90147	1.27524	-2.27523	0.022892	0.0488505
SYNGR3	7.36475	-2.90065	0.676482	-4.28784	1.80417e-05	6.52024e-05
S1PR4	4.6204	-2.90033	0.697781	-4.15651	3.23144e-05	0.000112799
FAM160A1-DT	1.90361	-2.89714	1.34611	-2.15223	0.0313791	0.0646704
FLJ31356	4.00534	-2.89641	0.777413	-3.72571	0.000194766	0.000611047
AC063944.2	5.33409	-2.89042	0.67121	-4.30628	1.6602e-05	6.02934e-05
HOXC4	9.17605	-2.88584	0.557998	-5.17177	2.31882e-07	1.05598e-06
AL138781.2	1.8138	-2.88411	1.25559	-2.29701	0.0216181	0.046357
AACSP1	2.72077	-2.88193	0.812045	-3.54898	0.000386722	0.00115859
AL365181.1	2.659	-2.88132	1.11114	-2.59311	0.00951118	0.0221398
C5orf46	12.9916	-2.88092	0.479413	-6.00927	1.86364e-09	1.05996e-08
DBP	47.7418	-2.87765	0.343412	-8.37957	5.31194e-17	5.80567e-16
FXYD3	17.8002	-2.87589	0.432789	-6.64502	3.03183e-11	2.04147e-10
ATF3	89.9616	-2.87365	0.351607	-8.17292	3.01009e-16	3.09443e-15
SHC2	11.1284	-2.86834	0.540943	-5.30249	1.14236e-07	5.40297e-07
TSC22D3	2221.44	-2.86696	0.40142	-7.14206	9.19395e-13	7.0581e-12
TBX6	7.97645	-2.86444	0.527226	-5.43305	5.53998e-08	2.70563e-07
DAGLA	34.7237	-2.86354	0.348139	-8.2253	1.94708e-16	2.02571e-15
AC137630.3	1.25945	-2.85963	1.39784	-2.04575	0.040781	0.0814364
INHBB	9.33709	-2.85912	0.617611	-4.62933	3.66854e-06	1.45272e-05
NBEAP1	14.8371	-2.85575	0.474657	-6.01645	1.7828e-09	1.01596e-08
MTTP	2.8338	-2.85258	1.03541	-2.75503	0.00586866	0.0142837
HIST1H3H	30.7488	-2.84625	0.67424	-4.22142	2.42772e-05	8.63255e-05
LRRK2	123.073	-2.836	0.265589	-10.6782	1.28787e-26	2.98814e-25
CACNA2D3	46.7354	-2.83302	0.537297	-5.27273	1.34412e-07	6.29213e-07
ADGRF5	1.63352	-2.83049	1.31361	-2.15475	0.0311816	0.0643143
CYP4F3	6.89207	-2.82986	0.766162	-3.69355	0.000221146	0.000688812
GMNC	1.55831	-2.81719	1.20502	-2.33787	0.0193939	0.0420962
AC104794.2	10.8182	-2.80817	0.532091	-5.27761	1.30881e-07	6.14068e-07
LINC01947	1.41202	-2.80809	1.32338	-2.12192	0.0338446	0.0691137
SLC47A2	30.3142	-2.80806	0.42115	-6.66759	2.60035e-11	1.76352e-10
KRT223P	1.49247	-2.80499	1.37737	-2.03649	0.0417015	0.0830671
H1F0	2229.96	-2.80462	0.21437	-13.083	4.11645e-39	2.39446e-37
AL139412.1	1.6693	-2.80133	1.32672	-2.11146	0.0347326	0.070767
CRISPLD2	4.52133	-2.80072	0.801729	-3.49335	0.000477006	0.00140603
LINC01607	3.1161	-2.79694	1.15285	-2.42611	0.0152617	0.0339175
KRT78	4.99838	-2.79598	1.31263	-2.13006	0.0331664	0.0679024
AC136475.3	3.39289	-2.79406	0.803798	-3.47607	0.000508821	0.00149303
NEURL1B	107.847	-2.79266	0.296854	-9.40751	5.0801e-21	7.78548e-20
AL355472.4	4.68242	-2.79187	0.999663	-2.79282	0.00522515	0.012847
IFIT1	18.7851	-2.79092	0.408457	-6.83283	8.3254e-12	5.90657e-11
ATP6V0A4	8.157	-2.79055	0.676387	-4.12567	3.69652e-05	0.000128172
BCKDHA	2.81116	-2.79016	1.11903	-2.49338	0.0126534	0.0286605
RANP4	3.68281	-2.78874	1.14906	-2.42698	0.015225	0.0338468
AC084824.5	1.70548	-2.78164	1.36657	-2.03549	0.0418014	0.0832501
AP000845.1	4.39256	-2.77753	1.0423	-2.66482	0.00770293	0.0182936
LINC00885	3.80868	-2.77097	0.919432	-3.01378	0.00258011	0.00673352
GMPR	52.9851	-2.76099	0.274647	-10.0529	8.92334e-24	1.69535e-22
Z97653.2	10.0959	-2.76046	0.487942	-5.65734	1.53733e-08	7.94331e-08
GHR	188.159	-2.75831	0.214718	-12.8462	9.03406e-38	4.78575e-36
MAOA	1781.35	-2.75415	0.178411	-15.4371	9.2168e-54	1.27597e-51
VANGL2	11.5964	-2.74927	0.476558	-5.76901	7.97366e-09	4.24132e-08
UNC5C	6.74767	-2.74642	0.688642	-3.98817	6.65847e-05	0.000223232
TRABD2B	18.2752	-2.74526	0.406895	-6.74686	1.51077e-11	1.04715e-10
HIST1H3E	92.4238	-2.74483	0.396297	-6.92618	4.32344e-12	3.13479e-11
HPGD	137.248	-2.73288	0.285588	-9.5693	1.07629e-21	1.73933e-20
AL031258.1	7.81071	-2.73068	0.59206	-4.61216	3.985e-06	1.56906e-05
PLA2G10	1.51284	-2.72957	1.31957	-2.06853	0.0385899	0.0775682
KLHL30	7.72529	-2.72639	0.732253	-3.72329	0.000196645	0.000616197
LINC00589	8.31973	-2.72556	0.631978	-4.31274	1.61242e-05	5.86811e-05
FSBP	4.26272	-2.72532	0.755996	-3.60494	0.00031222	0.000948792
SGPP2	1333.69	-2.72269	0.161822	-16.8252	1.59552e-63	3.99188e-61
MAATS1	1.91968	-2.71667	1.10974	-2.44802	0.0143644	0.0321399
HIST1H2BD	321.941	-2.71451	0.256447	-10.5851	3.49516e-26	7.88062e-25
AC006511.3	4.77516	-2.71442	0.866482	-3.13269	0.00173215	0.00466816
EPHA4	30.3448	-2.71406	0.337784	-8.03489	9.36662e-16	9.31548e-15
AC008443.4	1.60947	-2.71337	1.33361	-2.03461	0.0418898	0.083394
CADM3-AS1	2.05641	-2.71336	1.37184	-1.9779	0.0479402	0.093838
TENT5B	482.697	-2.71295	0.144537	-18.77	1.3295e-78	8.12013e-76
GRID1	6.09775	-2.7111	0.924802	-2.93155	0.00337278	0.00860116
PRR31	3.02037	-2.71101	0.958255	-2.82911	0.00466772	0.0116084
AKR1B15	2.36659	-2.71027	1.05026	-2.58056	0.00986409	0.0228894
ALPP	57.0138	-2.70827	0.6489	-4.17363	2.99783e-05	0.000105317
PNPLA7	42.364	-2.70764	0.315879	-8.57176	1.01915e-17	1.19569e-16
PCDH11X	2.49321	-2.7064	0.881458	-3.07037	0.00213795	0.00566211
AL162231.2	15.8098	-2.70623	0.392389	-6.8968	5.31874e-12	3.83104e-11
OSER1-DT	84.3725	-2.70592	0.230786	-11.7248	9.51419e-32	3.27648e-30
AP001528.1	1.44591	-2.70558	1.36072	-1.98834	0.0467739	0.0917799
SYNPO2	16.5313	-2.70277	0.432174	-6.2539	4.00329e-10	2.43504e-09
CHST2	413.879	-2.6983	0.235108	-11.4769	1.72446e-30	5.385e-29
SULF1	5.8452	-2.69682	0.820664	-3.28614	0.00101569	0.00284103
AC244517.1	1.78488	-2.68947	1.3323	-2.01868	0.0435209	0.0862115
AC136475.2	1.89685	-2.68728	1.11937	-2.40071	0.0163635	0.0361494
RTP4	2.21	-2.68007	1.20905	-2.21668	0.026645	0.0558391
HIST3H2A	480.813	-2.67791	0.225628	-11.8687	1.7221e-32	6.29599e-31
HPX	2.49463	-2.67427	0.964864	-2.77165	0.00557722	0.0136351
SOCS1	43.7912	-2.67413	0.524532	-5.09812	3.43036e-07	1.52963e-06
TNFRSF14	37.0855	-2.67166	0.266811	-10.0133	1.33226e-23	2.48568e-22
ECM2	15.9477	-2.66914	0.582062	-4.58566	4.52544e-06	1.76911e-05
LINC01619	8.57306	-2.66707	0.618862	-4.30963	1.63528e-05	5.94401e-05
LAMB1	7684.97	-2.66587	0.215472	-12.3722	3.69421e-35	1.61844e-33
AC011352.3	1.64377	-2.66258	1.32025	-2.01673	0.0437238	0.0865721
AL356512.1	3.3513	-2.66223	0.908972	-2.92883	0.00340239	0.00867239
AC051619.5	5.18479	-2.66178	0.709753	-3.75028	0.000176635	0.000557446
AC112206.2	2.53095	-2.65671	1.21042	-2.19487	0.028173	0.0587155
SERPINE3	2.28264	-2.65184	1.1287	-2.34947	0.0188002	0.0409702
SYT11	4.11259	-2.64898	0.818402	-3.23677	0.0012089	0.0033423
AL450306.1	10.7585	-2.6488	0.561201	-4.71988	2.3598e-06	9.55793e-06
AL356056.2	10.6991	-2.64673	0.498724	-5.30701	1.11435e-07	5.28325e-07
ANGPT1	146.732	-2.64672	0.720158	-3.67519	0.000237674	0.000737417
AC097478.1	293.378	-2.64515	0.426352	-6.20414	5.49968e-10	3.29885e-09
AP000640.1	1.49587	-2.64251	1.30796	-2.02033	0.0433487	0.0859113
CCDC54	1.44822	-2.64185	1.26401	-2.09005	0.036613	0.0740532
KRT15	10658.7	-2.64156	0.26592	-9.93368	2.97072e-23	5.34576e-22
PRSS23	20.8755	-2.63863	0.357015	-7.39081	1.45937e-13	1.20594e-12
YPEL4	7.15384	-2.63617	0.535704	-4.92094	8.613e-07	3.66436e-06
CAPN14	4.2939	-2.63485	0.80382	-3.27791	0.00104578	0.00292087
AL031118.1	14.318	-2.6337	0.492079	-5.35219	8.68955e-08	4.16065e-07
MSLNL	33.8232	-2.6321	0.352717	-7.46236	8.49851e-14	7.17983e-13
FAM243B	1.66703	-2.62742	1.29514	-2.02867	0.0424915	0.0844084
ANKRD1	2.78017	-2.62565	1.00076	-2.62367	0.00869891	0.0204554
AC007448.3	5.35355	-2.62401	0.654709	-4.0079	6.12605e-05	0.000206482
AC083837.2	2.20847	-2.62362	1.06804	-2.45648	0.0140305	0.0314675
APOL3	13.7384	-2.62262	0.415049	-6.31881	2.63581e-10	1.63486e-09
HSD17B13	4.67697	-2.62256	0.872692	-3.00514	0.00265461	0.00691597
HRK	126.7	-2.61437	0.260517	-10.0353	1.06616e-23	2.00906e-22
SOX5	2.72861	-2.61409	1.02384	-2.55322	0.0106732	0.0245883
N4BP2L1	37.0752	-2.61207	0.339215	-7.70033	1.35716e-14	1.22908e-13
HIST1H2BE	16.9296	-2.61059	0.858895	-3.03948	0.00236987	0.00622395
ITPR1-DT	2.69504	-2.6062	1.00459	-2.59428	0.00947889	0.0220795
AL451069.2	1.26538	-2.60512	1.2065	-2.15923	0.0308321	0.0636757
NIPSNAP3B	3.7019	-2.60036	0.793484	-3.27714	0.00104864	0.00292766
RNF112	1.69428	-2.59915	1.32999	-1.95426	0.0506707	0.0985786
NCF2	20.5477	-2.59882	0.630443	-4.1222	3.75265e-05	0.000129988
MAP1LC3C	2.2814	-2.59096	1.13204	-2.28875	0.0220938	0.0472893
GRAMD1B	6.13769	-2.59016	0.75025	-3.4524	0.000555619	0.00161937
NDUFA4L2	3.13719	-2.59013	1.24753	-2.07621	0.0378742	0.0762552
MYLK3	3.18574	-2.58688	1.25727	-2.05753	0.0396357	0.0794627
TSHZ2	84.1497	-2.58535	0.217207	-11.9027	1.14569e-32	4.27135e-31
PLAC8	37.3237	-2.58363	0.236871	-10.9073	1.06364e-27	2.71347e-26
AL359510.2	3.31809	-2.58252	0.892002	-2.8952	0.00378922	0.00957727
GLIPR1L2	10.471	-2.58219	0.532795	-4.8465	1.25659e-06	5.25672e-06
ELF3	70.3021	-2.58081	1.21039	-2.13222	0.0329889	0.067621
CLUL1	7.53019	-2.57654	0.575879	-4.4741	7.67342e-06	2.91629e-05
POM121L2	3.42189	-2.56798	0.949946	-2.70329	0.00686572	0.0164768
LINC01359	1.54202	-2.56633	1.26508	-2.02859	0.0425	0.0844147
TP73	15.1632	-2.56223	0.367033	-6.98091	2.9327e-12	2.15947e-11
SCARF1	9.7079	-2.56222	0.553604	-4.62825	3.68773e-06	1.45921e-05
AC005722.2	1.93918	-2.56207	1.14593	-2.23581	0.0253644	0.0534359
UNC79	15.226	-2.56181	0.525366	-4.87623	1.08131e-06	4.55006e-06
PCDHB6	1.75579	-2.56027	1.14048	-2.2449	0.0247744	0.0523487
OMD	13.4257	-2.56002	0.58454	-4.37955	1.18925e-05	4.40922e-05
SYNPO	177.846	-2.55848	0.197758	-12.9374	2.76864e-38	1.52503e-36
MST1	129.758	-2.55552	0.218305	-11.7062	1.1848e-31	4.04663e-30
GPRIN2	4.31342	-2.5545	0.753375	-3.39074	0.000697037	0.00199871
AL136162.1	3.77453	-2.5542	0.941348	-2.71334	0.00666082	0.0160332
C20orf202	1.30866	-2.55326	1.19992	-2.12785	0.0333494	0.0682298
RGS9	8.04954	-2.54984	0.547271	-4.65919	3.17457e-06	1.26824e-05
NUPR1	471.281	-2.54214	0.144831	-17.5525	5.6962e-69	1.93914e-66
PCDH9	262.087	-2.53964	0.222332	-11.4228	3.21788e-30	9.78369e-29
CD247	4.70411	-2.53941	0.71247	-3.56424	0.000364915	0.00109895
ZBTB7C	31.5166	-2.53889	0.288441	-8.80212	1.34252e-18	1.69167e-17
CNR1	22.2177	-2.5372	0.581041	-4.36665	1.26169e-05	4.66528e-05
AC074212.1	18.2883	-2.5338	0.369707	-6.85355	7.20417e-12	5.13743e-11
RILP	62.0789	-2.53344	0.292547	-8.65994	4.72002e-18	5.6971e-17
ADGRF3	3.61876	-2.53192	1.05453	-2.401	0.0163506	0.0361247
SNHG7	613.482	-2.53066	0.232036	-10.9063	1.07522e-27	2.73963e-26
LINC02159	18.6658	-2.53056	0.466091	-5.42933	5.65653e-08	2.7593e-07
AC133785.1	6.04976	-2.52872	0.669077	-3.77942	0.000157195	0.000499741
COX6B2	5.4	-2.52761	0.743358	-3.40026	0.000673213	0.00193601
AC139491.7	2.79916	-2.52181	0.9938	-2.53754	0.0111634	0.0256013
HRASLS2	2.10326	-2.52124	1.24411	-2.02655	0.0427085	0.0847396
ZNF385C	6.00738	-2.52066	0.716533	-3.51785	0.000435058	0.00129229
LINC02352	3.036	-2.52015	0.846744	-2.97628	0.0029177	0.00754814
AC087741.3	11.9903	-2.51925	0.460541	-5.4702	4.49523e-08	2.21571e-07
OSR1	18.3723	-2.51814	0.439177	-5.73376	9.82288e-09	5.17327e-08
CIART	53.1018	-2.518	0.326808	-7.70483	1.31017e-14	1.19016e-13
LGALS4	1.90876	-2.51702	0.986541	-2.55136	0.0107305	0.0247094
MEGF10	1.16485	-2.51676	1.19285	-2.10987	0.0348697	0.0709976
AF131215.7	2.33627	-2.51555	1.04964	-2.39658	0.0165489	0.0365008
SCHIP1	5.9218	-2.51482	0.640167	-3.92837	8.55221e-05	0.000282885
HIST1H4H	133.971	-2.50991	0.490633	-5.11566	3.12646e-07	1.40134e-06
CYGB	6.20791	-2.50538	0.532393	-4.70588	2.52775e-06	1.02063e-05
AQP3	250.34	-2.50387	0.523183	-4.78583	1.70279e-06	7.0145e-06
AL121894.2	2.3746	-2.50172	0.988603	-2.53056	0.0113882	0.026062
SPTBN4	3.98867	-2.50083	0.817944	-3.05746	0.00223224	0.00589154
MMP7	61.09	-2.49711	0.228668	-10.9202	9.22441e-28	2.37072e-26
TMEM59L	23.3665	-2.49605	0.357976	-6.97268	3.10966e-12	2.28504e-11
GBP1P1	1.40089	-2.4948	1.21874	-2.04703	0.0406548	0.0812158
NOXRED1	8.37531	-2.49444	0.64438	-3.87107	0.000108358	0.000352799
DLL1	10.9668	-2.48965	0.483439	-5.14986	2.60677e-07	1.17987e-06
AC005225.4	8.37497	-2.48898	0.5602	-4.44302	8.87051e-06	3.34311e-05
GAS6-AS1	31.6324	-2.48882	0.649152	-3.83396	0.000126095	0.00040685
MGAM	8.7521	-2.4888	0.770289	-3.23099	0.00123361	0.00340653
ALDH1A2	1.94652	-2.48815	1.11824	-2.22505	0.0260778	0.0547942
SPON2	1.84715	-2.48286	1.03543	-2.3979	0.0164894	0.0363811
ANG	33.8288	-2.48176	0.297597	-8.33931	7.47252e-17	8.09465e-16
PCBP3	45.1905	-2.48138	0.35192	-7.05096	1.77689e-12	1.33353e-11
SLC2A1-AS1	2.75229	-2.48053	0.853825	-2.9052	0.0036702	0.00929342
FAM19A2	19.3246	-2.47777	0.41494	-5.97139	2.35238e-09	1.32419e-08
C17orf113	17.6773	-2.47764	0.398404	-6.21892	5.0059e-10	3.01224e-09
PQLC2L	9.86213	-2.47744	0.579909	-4.27212	1.93621e-05	6.96353e-05
TOX	3.92778	-2.4742	0.859626	-2.87823	0.00399911	0.0100625
LAPTM5	962.056	-2.47301	0.182652	-13.5394	9.14954e-42	6.24998e-40
KRBA2	3.86089	-2.46835	0.768484	-3.21198	0.00131825	0.00362388
DMGDH	2.53673	-2.46678	1.13996	-2.16392	0.0304705	0.0630229
TTC23L	3.63544	-2.46623	0.943196	-2.61476	0.00892914	0.0209422
AC079630.1	3.54219	-2.46425	0.779544	-3.16115	0.00157147	0.00427136
ST8SIA1	6.35041	-2.46401	0.609343	-4.04371	5.26109e-05	0.000178633
ADGRA2	4.33281	-2.46368	0.797274	-3.09013	0.00200067	0.00533254
MTMR9LP	9.06075	-2.45795	0.537974	-4.56891	4.90276e-06	1.90728e-05
LY6E-DT	2.3507	-2.45464	1.24262	-1.97537	0.0482259	0.0943349
AC063944.1	3.39624	-2.45415	0.754427	-3.253	0.00114193	0.00317234
CCDC88B	51.1674	-2.45163	0.275795	-8.88931	6.14881e-19	7.96545e-18
RAD21-AS1	8.15974	-2.44945	0.535925	-4.57051	4.8653e-06	1.89377e-05
TSSK3	2.13648	-2.44879	1.14682	-2.13529	0.032737	0.0671623
SPSB1	276.592	-2.44797	0.155991	-15.6931	1.68733e-55	2.69531e-53
LINC00346	4.78948	-2.44791	0.861325	-2.84202	0.00448282	0.0111766
VAV3	376.457	-2.44692	0.180703	-13.5411	8.94463e-42	6.13017e-40
FN3K	30.4502	-2.44401	0.360614	-6.77736	1.22391e-11	8.56039e-11
PLS3-AS1	9.30399	-2.44306	0.549658	-4.44469	8.80187e-06	3.31784e-05
SORBS1	80.5706	-2.44228	0.329552	-7.4109	1.25442e-13	1.04281e-12
AC090515.1	1.95922	-2.44025	1.1147	-2.18917	0.0285848	0.0594842
TNFSF10	37.3474	-2.43903	0.400309	-6.09286	1.10914e-09	6.44806e-09
KIF17	3.5998	-2.43848	1.20375	-2.02574	0.0427914	0.0848961
LACTB2-AS1	2.86783	-2.43826	1.07929	-2.25913	0.0238755	0.050721
CKB	187.273	-2.43822	0.152073	-16.0333	7.48408e-58	1.38763e-55
AC008763.1	5.56957	-2.4371	0.619704	-3.93269	8.39993e-05	0.000278158
WFDC21P	78.3453	-2.43665	0.252741	-9.64088	5.37259e-22	8.85454e-21
ACE	7.22269	-2.43418	0.606589	-4.0129	5.99783e-05	0.00020239
SLITRK5	187.053	-2.4332	0.325079	-7.48494	7.15778e-14	6.08177e-13
PCSK4	22.1521	-2.42752	0.347687	-6.98189	2.91229e-12	2.14685e-11
C15orf62	49.0102	-2.4264	0.304528	-7.96774	1.61606e-15	1.57554e-14
SLC29A4	14.6116	-2.42541	0.433593	-5.59374	2.22226e-08	1.13024e-07
AC008687.2	3.62272	-2.42221	0.873144	-2.77413	0.00553496	0.0135461
ADRA1B	9.57866	-2.41821	0.518396	-4.66478	3.08941e-06	1.23564e-05
LINC02328	1.89102	-2.41601	0.974501	-2.47922	0.0131669	0.0297039
MUCL3	14.9349	-2.41549	0.45868	-5.26617	1.39296e-07	6.50904e-07
TLX2	5.04813	-2.41456	0.683205	-3.53417	0.000409064	0.00122102
PBX4	3.48743	-2.4104	0.92752	-2.59876	0.00935623	0.0218256
FLRT3	1485.07	-2.41026	0.19617	-12.2866	1.06927e-34	4.5131e-33
MIRLET7BHG	117.974	-2.40311	0.205685	-11.6834	1.54918e-31	5.24801e-30
DOCK3	12.2201	-2.39863	0.42359	-5.66264	1.49065e-08	7.71557e-08
NFE2	3.35901	-2.3977	0.841314	-2.84995	0.00437264	0.0109269
LIFR-AS1	4.58884	-2.39751	0.687356	-3.48802	0.000486619	0.00143254
TPRG1-AS1	7.43551	-2.39727	0.549727	-4.36084	1.29561e-05	4.78476e-05
SMC2-AS1	4.35742	-2.39685	0.771927	-3.10502	0.00190267	0.00509357
LINC01978	2.91035	-2.39596	0.744965	-3.21621	0.00129896	0.00357368
MTSS1	488.184	-2.39387	0.199545	-11.9966	3.70069e-33	1.41526e-31
CRYAB	212.373	-2.39309	0.572031	-4.1835	2.87053e-05	0.000101102
ESR1	6.20559	-2.39304	0.601637	-3.97755	6.96283e-05	0.000232826
AL589745.1	2.90246	-2.39106	0.987837	-2.42051	0.0154989	0.0344115
PCDHGA11	2.17041	-2.38932	1.08706	-2.19796	0.0279519	0.0582839
PAPLN	359.757	-2.38628	0.143024	-16.6845	1.70014e-62	3.87968e-60
AL109976.1	12.633	-2.38572	0.471919	-5.05537	4.29549e-07	1.89224e-06
MIR193BHG	91.0307	-2.38544	0.227417	-10.4893	9.67833e-26	2.11336e-24
CYBRD1	2132.65	-2.37842	0.14877	-15.9872	1.56852e-57	2.88247e-55
AC074183.2	28.991	-2.37433	0.411203	-5.7741	7.73646e-09	4.12042e-08
AC005479.1	3.31269	-2.37296	0.912756	-2.59978	0.00932843	0.0217754
SCNN1B	826.263	-2.37232	0.296468	-8.00194	1.22478e-15	1.20539e-14
FZD2	141.298	-2.37134	0.179512	-13.2099	7.68902e-40	4.75209e-38
CCDC80	940.075	-2.37104	0.607047	-3.90585	9.38931e-05	0.00030891
CHI3L1	64.1249	-2.37035	0.697107	-3.40027	0.000673206	0.00193601
AC239799.2	9.13677	-2.37011	0.506838	-4.67627	2.92144e-06	1.17185e-05
TMEM100	14.6835	-2.36927	0.822403	-2.88091	0.00396528	0.0099858
AC007114.2	2.78016	-2.36912	1.05799	-2.23927	0.0251383	0.0530241
NOS3	1.41606	-2.36617	1.15272	-2.05268	0.0401037	0.0802618
C3orf18	27.9381	-2.36464	0.319446	-7.4023	1.33843e-13	1.10954e-12
AFF2	4.66482	-2.36436	0.877718	-2.69375	0.00706523	0.0169106
AL117344.1	1.42054	-2.36318	1.20448	-1.96199	0.0497633	0.0970159
KRT12	3.04358	-2.36221	0.836772	-2.82301	0.00475755	0.0118106
ACRBP	3.73968	-2.36109	0.799282	-2.95402	0.00313664	0.00805334
SMIM10L2A	3.49047	-2.35887	0.819005	-2.88017	0.00397465	0.0100058
AKR1B10	12.3065	-2.35809	0.52894	-4.45815	8.267e-06	3.131e-05
OLFM2	2.69282	-2.35797	1.13259	-2.08193	0.0373492	0.0753589
LINC00957	32.1088	-2.35729	0.327736	-7.19263	6.35531e-13	4.95028e-12
CRB1	4.41891	-2.35693	0.865326	-2.72375	0.00645451	0.0155928
KLHDC1	4.66249	-2.35641	0.869802	-2.70913	0.00674597	0.0162232
FZD10-DT	3.23833	-2.35541	1.09748	-2.1462	0.0318571	0.0655708
AC245297.1	6.75421	-2.35536	0.508544	-4.63159	3.6287e-06	1.4386e-05
MIR29B2CHG	160.936	-2.35417	0.231749	-10.1583	3.04378e-24	5.94611e-23
DSEL	875.98	-2.35345	0.301597	-7.8033	6.03091e-15	5.62614e-14
KCTD4	10.613	-2.35163	0.527422	-4.45873	8.24483e-06	3.12374e-05
LINC00598	30.3912	-2.3493	0.486747	-4.82654	1.38927e-06	5.7873e-06
SKOR1	4.40034	-2.34871	0.685527	-3.42614	0.00061223	0.00177143
LMNTD2	52.7167	-2.34829	0.232003	-10.1218	4.42032e-24	8.57071e-23
CALML3	3.65353	-2.34783	0.856084	-2.74252	0.006097	0.0147892
BLACAT1	13.723	-2.34748	0.630617	-3.72251	0.000197254	0.000618012
TOLLIP-AS1	9.61015	-2.34687	0.524148	-4.4775	7.55235e-06	2.87238e-05
PROB1	37.5285	-2.34596	0.328138	-7.14932	8.72097e-13	6.70491e-12
IL17RE	320.124	-2.34165	0.218423	-10.7207	8.13757e-27	1.9181e-25
CYP4F29P	5.92913	-2.34007	0.855224	-2.7362	0.00621529	0.0150462
AL590399.1	2.95701	-2.33722	1.03623	-2.2555	0.0241022	0.0511086
APOL1	18.3819	-2.33623	0.395293	-5.91012	3.41852e-09	1.89002e-08
LINC00332	3.49206	-2.33597	0.825496	-2.82977	0.00465808	0.0115886
HIST1H2AG	37.95	-2.33581	0.370308	-6.30773	2.83155e-10	1.74896e-09
MIR181A2HG	2.56604	-2.33524	0.834719	-2.79763	0.00514784	0.0126734
AC116407.2	4.95246	-2.33481	0.661463	-3.52976	0.000415931	0.00124045
SEC1P	2.12051	-2.33345	1.05414	-2.21361	0.0268558	0.0562241
AC097478.3	8.07056	-2.33293	0.67321	-3.46539	0.000529467	0.00154858
TNXB	13.4928	-2.32568	0.412253	-5.64139	1.68683e-08	8.68769e-08
AL157829.1	26.7727	-2.3251	0.450318	-5.16325	2.42703e-07	1.10284e-06
HEXIM2	11.3142	-2.32327	0.524142	-4.43251	9.31407e-06	3.50074e-05
NTF4	54.7122	-2.31922	0.249421	-9.29843	1.42529e-20	2.09615e-19
MYO15A	8.53355	-2.31891	0.554708	-4.18041	2.90979e-05	0.000102415
AJ003147.3	2.60731	-2.31878	0.887148	-2.61375	0.00895543	0.0209968
MERTK	2.4494	-2.31873	1.03532	-2.23963	0.0251149	0.0530017
FAXDC2	88.8745	-2.31635	0.299942	-7.72263	1.13953e-14	1.04015e-13
EFEMP2	14.263	-2.31619	0.417686	-5.5453	2.93448e-08	1.47441e-07
NWD1	97.0962	-2.31471	0.24812	-9.32901	1.06865e-20	1.58739e-19
C1QTNF6	72.2441	-2.3147	0.280749	-8.24473	1.6553e-16	1.73649e-15
DUSP8	18.7476	-2.31436	0.568677	-4.06973	4.70683e-05	0.000160972
APH1B	99.3586	-2.31312	0.20018	-11.5552	6.95108e-31	2.25541e-29
ADGRL3	71.0018	-2.31178	0.358236	-6.45324	1.09482e-10	7.00834e-10
CYP4F12	3.37037	-2.31154	0.909074	-2.54274	0.0109988	0.0252628
AC234582.1	18.4334	-2.30901	0.382479	-6.03696	1.57047e-09	8.999e-09
AP000911.1	3.98144	-2.30897	0.8971	-2.57382	0.0100584	0.0232856
U73166.1	7.52383	-2.30759	0.747141	-3.08856	0.00201127	0.00535806
SCIN	2.96384	-2.3075	0.988793	-2.33365	0.0196139	0.0425204
HID1	21.2443	-2.30706	0.348144	-6.62675	3.43161e-11	2.29503e-10
MYOM1	36.678	-2.30678	0.316923	-7.27866	3.3715e-13	2.69694e-12
FAM66A	2.78104	-2.30591	0.927981	-2.48487	0.0129598	0.0292908
CDH26	12.179	-2.30541	0.556816	-4.14035	3.4677e-05	0.0001206
NOD2	16.9311	-2.30483	0.417535	-5.52009	3.3882e-08	1.69418e-07
PCOLCE	26.7922	-2.29903	0.335346	-6.85571	7.09597e-12	5.06374e-11
TMEM125	26.4066	-2.29821	0.370272	-6.20682	5.40675e-10	3.24499e-09
SHLD2P3	6.96332	-2.2977	0.602959	-3.81071	0.000138566	0.000444259
SSPN	5.03349	-2.29491	0.901121	-2.54673	0.0108738	0.0250083
CACNA1E	2.09507	-2.29368	0.971857	-2.3601	0.0182698	0.0399317
NALT1	10.2582	-2.29302	0.457894	-5.00776	5.50673e-07	2.39532e-06
GBP2	732.111	-2.29281	0.142648	-16.0732	3.93221e-58	7.4914e-56
AL117339.4	5.46774	-2.2915	0.808745	-2.83341	0.00460545	0.0114617
VWA7	26.0383	-2.29057	0.317733	-7.2091	5.63224e-13	4.40856e-12
SCARF2	25.1916	-2.29049	0.325375	-7.03954	1.92876e-12	1.44334e-11
MLXIPL	9.10857	-2.29023	0.552762	-4.14324	3.42426e-05	0.000119249
AL035530.2	3.62823	-2.28905	0.826313	-2.77019	0.00560229	0.0136883
ENTPD3	9.27924	-2.28456	0.490557	-4.65707	3.20748e-06	1.2809e-05
STX1B	6.04816	-2.28125	0.755196	-3.02073	0.00252163	0.00659333
LAMB4	2.84556	-2.27984	0.912366	-2.49882	0.0124608	0.0282707
LINC01144	5.64137	-2.27867	0.74012	-3.07879	0.00207843	0.00552279
FRMPD1	10.9039	-2.27867	0.448716	-5.07821	3.81007e-07	1.6906e-06
APOBEC3H	11.1706	-2.27833	0.546257	-4.1708	3.03528e-05	0.000106507
RYR1	53.7318	-2.27665	0.309303	-7.36056	1.83142e-13	1.50025e-12
NATD1	146.44	-2.27639	0.225904	-10.0768	6.99686e-24	1.33791e-22
AGT	10.7515	-2.27487	0.699623	-3.25156	0.00114772	0.00318545
PANX2	51.9076	-2.27407	0.345229	-6.58713	4.48416e-11	2.96271e-10
HIST1H2AC	1571.2	-2.27398	0.299886	-7.58282	3.3812e-14	2.96096e-13
AC006213.2	2.78012	-2.27241	0.975609	-2.32922	0.0198474	0.042937
AL022345.4	3.17916	-2.27231	0.943785	-2.40765	0.0160554	0.035533
AL139289.2	9.40362	-2.27151	0.521341	-4.35705	1.31827e-05	4.86167e-05
AC004702.1	3.29805	-2.27064	1.05802	-2.14612	0.031863	0.0655766
CLIP3	12.9479	-2.26948	0.409497	-5.5421	2.98862e-08	1.50016e-07
CYP2T1P	5.55074	-2.26913	0.685776	-3.30886	0.000936777	0.00263557
COL8A2	16.7514	-2.26654	0.422585	-5.36351	8.1621e-08	3.92166e-07
CYP4A22-AS1	7.92387	-2.26027	0.591278	-3.82268	0.00013201	0.000424747
RIC3	5.48232	-2.26004	0.6117	-3.69468	0.000220163	0.000685856
RPS4XP16	9.33099	-2.25979	0.491145	-4.60107	4.20321e-06	1.64936e-05
SEMA5B	8.99858	-2.25941	0.762138	-2.96457	0.00303107	0.00781128
IQCN	11.1636	-2.25668	0.565441	-3.991	6.57943e-05	0.000220689
ANKRD2	191.575	-2.25377	0.345691	-6.51961	7.04883e-11	4.58284e-10
ADH6	3.0176	-2.25353	0.909949	-2.47655	0.0132659	0.0299077
AC096733.2	8.4215	-2.25207	0.513521	-4.38555	1.15692e-05	4.30009e-05
ASPA	7.7179	-2.25055	0.520243	-4.32595	1.51873e-05	5.54759e-05
AC021054.1	32.0025	-2.24972	0.301878	-7.45241	9.16476e-14	7.7082e-13
RPL10P6	1.94019	-2.24741	1.14471	-1.9633	0.0496117	0.0967904
ATP8B4	2.82688	-2.24715	0.968063	-2.32129	0.0202713	0.0437582
PCDHGA10	35.8563	-2.24659	0.320662	-7.00609	2.45079e-12	1.82086e-11
YPEL3	304.771	-2.24605	0.19076	-11.7742	5.30017e-32	1.86232e-30
AC008972.2	4.4029	-2.24538	0.856605	-2.62125	0.00876067	0.020589
KRT17P6	2.26381	-2.24529	1.0723	-2.0939	0.0362692	0.0734367
ST7-AS1	6.91725	-2.2447	0.602739	-3.72416	0.000195969	0.000614449
TINCR	96.6969	-2.24394	0.745681	-3.00925	0.0026189	0.00682703
AC239804.1	10.3898	-2.24331	0.431452	-5.19943	1.999e-07	9.1677e-07
AC116366.3	3.64565	-2.24073	0.91764	-2.44184	0.0146126	0.0326356
INHA	8.30097	-2.24017	0.52736	-4.2479	2.15788e-05	7.72329e-05
LINC01119	2.84739	-2.23906	0.976978	-2.29182	0.0219159	0.0469375
INTS4P1	1.99402	-2.23864	1.02598	-2.18196	0.0291128	0.0604798
FAM43A	109.233	-2.23844	0.199	-11.2485	2.35675e-29	6.80672e-28
CLGN	41.8872	-2.23785	0.42206	-5.30221	1.1441e-07	5.40948e-07
PLA2G4C	4.78421	-2.23749	0.707907	-3.16072	0.00157382	0.00427663
SYTL3	26.3081	-2.236	0.306178	-7.30294	2.81549e-13	2.26526e-12
HOXC-AS1	23.2607	-2.23516	0.354479	-6.30548	2.87306e-10	1.77249e-09
FAM225B	7.51052	-2.23246	0.838959	-2.66098	0.00779125	0.0184885
AL161725.1	4.68424	-2.22983	0.742334	-3.00381	0.00266624	0.00694347
AC006059.1	2.36718	-2.22964	1.07239	-2.07913	0.0376052	0.0757944
RGS11	41.5345	-2.22952	0.331385	-6.7279	1.72127e-11	1.18908e-10
CAPN11	2.24953	-2.22711	0.996858	-2.23413	0.0254743	0.0536457
HSPB1P1	3.88196	-2.22449	0.936208	-2.37606	0.0174987	0.0384446
FPR1	7.12523	-2.22443	0.558896	-3.98004	6.89045e-05	0.0002306
TMEM178A	10.1675	-2.2243	0.564788	-3.9383	8.20612e-05	0.000271957
HAPLN3	60.6399	-2.2227	0.26185	-8.48843	2.0944e-17	2.37923e-16
MIR503HG	13.3877	-2.22244	0.495438	-4.48581	7.26363e-06	2.77069e-05
GSTA4	140.534	-2.21924	0.231196	-9.59893	8.07803e-22	1.31671e-20
TNS1	95.3969	-2.21886	0.211794	-10.4765	1.10734e-25	2.40786e-24
NHLH2	4.22916	-2.21816	0.729668	-3.03996	0.00236611	0.00621564
ACKR2	8.50462	-2.21773	0.58642	-3.78181	0.000155694	0.000495348
SSUH2	4.32114	-2.2176	0.596903	-3.71517	0.000203066	0.00063507
AP000662.1	3.53545	-2.21725	0.872893	-2.54011	0.0110818	0.0254365
C21orf62-AS1	13.758	-2.21713	0.434606	-5.10148	3.37e-07	1.50433e-06
FOSL2	3067.7	-2.21677	0.142487	-15.5578	1.40965e-54	2.04704e-52
BTG1	2485.53	-2.21667	0.18582	-11.9291	8.3474e-33	3.13458e-31
CEL	31.4565	-2.21659	0.290429	-7.63213	2.30899e-14	2.05699e-13
AC099522.2	3.72291	-2.21504	0.764151	-2.89869	0.00374725	0.00948042
AC147067.1	10.5523	-2.21321	0.44877	-4.93174	8.15017e-07	3.47976e-06
RAB24	53.7735	-2.2096	0.286525	-7.71174	1.24113e-14	1.12942e-13
NYAP1	5.29788	-2.20808	0.600764	-3.67545	0.000237428	0.000736874
PLA2G6	79.8216	-2.20692	0.282899	-7.80109	6.13766e-15	5.71802e-14
OPRL1	4.88069	-2.20674	0.585143	-3.77129	0.000162407	0.000514972
CD7	4.62516	-2.20487	0.688371	-3.20303	0.00135992	0.00372855
DKK1	3006.17	-2.2037	0.319155	-6.90481	5.02706e-12	3.62976e-11
ST6GALNAC2	73.3395	-2.20186	0.368681	-5.97228	2.33967e-09	1.31739e-08
DEGS2	4.24986	-2.19992	0.719822	-3.0562	0.00224164	0.00591296
ACVR2B-AS1	6.80482	-2.19953	0.554648	-3.96564	7.31995e-05	0.000243912
AL449106.1	4.19556	-2.19672	0.716884	-3.06426	0.00218208	0.00576943
ANKRD33B	108.663	-2.19536	0.231924	-9.46586	2.91157e-21	4.54941e-20
AC091271.1	6.71586	-2.19449	0.582691	-3.76613	0.000165797	0.000524839
IL1R1	626.842	-2.1936	0.156079	-14.0544	7.23735e-45	6.03577e-43
UQCRHL	3.12828	-2.18649	0.987214	-2.21481	0.0267729	0.0560788
SYNGR1	7.155	-2.18585	0.625812	-3.49282	0.000477949	0.00140841
LINC01637	4.33435	-2.18544	0.934555	-2.33848	0.0193622	0.0420317
PLA2G4B	5.34745	-2.18435	0.657026	-3.3246	0.000885466	0.00250103
CD164L2	24.74	-2.18197	0.349255	-6.2475	4.17061e-10	2.53089e-09
DQX1	129.737	-2.18131	0.200137	-10.8991	1.16466e-27	2.95302e-26
NPW	3.40541	-2.17956	0.797699	-2.7323	0.0062893	0.015213
ERICH2	8.15389	-2.17876	0.513745	-4.24094	2.22588e-05	7.95296e-05
RHEBP2	6.87035	-2.17739	0.573688	-3.79543	0.000147388	0.000470797
AL445931.1	5.77413	-2.17696	0.565004	-3.85299	0.000116682	0.000378006
AL390957.1	3.77508	-2.17617	0.771005	-2.82251	0.00476499	0.0118262
TRIML2	18.5726	-2.17524	0.455414	-4.77641	1.78451e-06	7.31921e-06
LYRM9	17.2157	-2.17502	0.401309	-5.4198	5.96663e-08	2.90307e-07
AC016727.1	15.5233	-2.17456	0.468781	-4.63877	3.50495e-06	1.3929e-05
SEC14L5	5.66819	-2.17187	0.669987	-3.24166	0.00118836	0.0032899
PDZK1IP1	468.342	-2.16792	0.197602	-10.9712	5.25908e-28	1.38944e-26
HOGA1	25.6736	-2.1674	0.468234	-4.62888	3.67643e-06	1.45502e-05
LINC01649	1.58094	-2.16457	1.08557	-1.99396	0.0461568	0.090732
CSF3R	6.33431	-2.16394	1.05821	-2.04491	0.0408636	0.0815858
SELENBP1	305.373	-2.16328	0.366118	-5.9087	3.44811e-09	1.90536e-08
NLRP3	5.46323	-2.16237	0.684249	-3.16021	0.00157653	0.00428343
COL25A1	3.82625	-2.16009	0.707009	-3.05525	0.00224874	0.00592831
EFHB	6.73275	-2.15901	0.652754	-3.30755	0.000941175	0.00264615
GLUL	17587.8	-2.15816	0.10269	-21.0162	4.66713e-98	9.69175e-95
PRKAR2A-AS1	17.7983	-2.15716	0.372636	-5.78892	7.08386e-09	3.78547e-08
KCNG1	156.844	-2.15657	0.220347	-9.78718	1.27809e-22	2.20621e-21
SEMA6B	14.7732	-2.15488	0.445482	-4.83718	1.31697e-06	5.49494e-06
AC011468.5	2.01322	-2.15461	1.09847	-1.96146	0.0498254	0.0971251
INTS6-AS1	27.938	-2.15172	0.374359	-5.74775	9.0439e-09	4.7873e-08
BTG3-AS1	13.5185	-2.1502	0.460044	-4.67389	2.95546e-06	1.18481e-05
PSG4	32.8442	-2.14901	0.542129	-3.96402	7.36969e-05	0.00024553
AC062017.1	6.1355	-2.14715	0.726679	-2.95474	0.00312933	0.00803757
CD24	5463.18	-2.14608	0.303337	-7.07493	1.49528e-12	1.13036e-11
THEMIS2	96.2843	-2.14391	0.354305	-6.05103	1.43919e-09	8.27671e-09
VWCE	10.1797	-2.14375	0.448534	-4.77947	1.75762e-06	7.21603e-06
TMEM229B	15.4253	-2.13979	0.376025	-5.69055	1.26634e-08	6.59897e-08
TRMT9B	127.616	-2.13752	0.234653	-9.10929	8.29217e-20	1.15723e-18
NAPSA	4.22769	-2.13628	0.745477	-2.86565	0.00416155	0.0104383
AC010331.1	2.77663	-2.13557	0.904039	-2.36226	0.0181641	0.0397467
SCGB2A1	1.94785	-2.13491	0.994133	-2.14751	0.031753	0.0653825
ZNF488	69.4048	-2.13457	0.250225	-8.53061	1.45582e-17	1.67953e-16
AL139384.1	4.90536	-2.13457	0.752009	-2.83848	0.00453283	0.0112923
PRC1-AS1	2.64207	-2.13363	1.0315	-2.06848	0.0385948	0.0775706
AC008610.1	4.19931	-2.13339	0.671522	-3.17695	0.00148832	0.00405809
AL355353.1	2.32611	-2.13328	1.02557	-2.08009	0.0375174	0.0756321
RRAGD	49.7568	-2.13092	0.291925	-7.29957	2.88687e-13	2.32089e-12
MOXD1	1.61429	-2.12933	1.07589	-1.97913	0.0478012	0.0936187
TSC22D1-AS1	4.43826	-2.12906	0.978824	-2.17512	0.029621	0.0614433
KCNE2	2.65017	-2.1277	0.939754	-2.2641	0.0235679	0.0501496
BX537318.1	13.0615	-2.12747	0.472785	-4.49986	6.79983e-06	2.6043e-05
CBLN3	13.7793	-2.12537	0.395622	-5.37222	7.77735e-08	3.74547e-07
BCL6	641.502	-2.1249	0.179026	-11.8693	1.70984e-32	6.26217e-31
NR2F2-AS1	2.26736	-2.12373	0.895177	-2.37242	0.0176721	0.0387722
CGB7	9.82873	-2.12202	0.473058	-4.48575	7.26574e-06	2.77099e-05
2022-09-04	3.3103	-2.12145	0.816048	-2.59966	0.0093315	0.0217801
LINC02018	2.72679	-2.12129	0.885231	-2.39631	0.0165612	0.0365241
PPP1R3G	8.08903	-2.11933	0.521885	-4.06091	4.88814e-05	0.000166678
AC027682.4	2.12852	-2.11756	1.06213	-1.99369	0.0461856	0.0907627
AFDN-DT	3.44232	-2.11717	0.823351	-2.57141	0.0101287	0.0234301
PRKG1-AS1	11.0282	-2.11714	0.508381	-4.16449	3.12053e-05	0.000109185
AL356599.1	47.4498	-2.11599	0.231064	-9.15761	5.30604e-20	7.47525e-19
CA3	7.53172	-2.11552	0.577019	-3.66628	0.000246103	0.000761637
CELF4	2.24471	-2.11503	1.08276	-1.95337	0.0507762	0.0987469
AC105219.3	6.91011	-2.11394	0.511645	-4.13165	3.6017e-05	0.000125051
EDAR	3.34235	-2.11388	0.72319	-2.923	0.00346679	0.00882356
AC007686.3	6.57475	-2.11376	0.600271	-3.52134	0.000429378	0.00127706
TYMSOS	9.35604	-2.11353	0.556122	-3.80048	0.000144417	0.000461875
RAB30	354.085	-2.11296	0.21179	-9.97668	1.92806e-23	3.52139e-22
NEBL	980.279	-2.11246	0.197482	-10.697	1.05163e-26	2.45926e-25
THBS4	5.26133	-2.11036	0.628584	-3.35732	0.000787015	0.00223971
MIR3936HG	77.4354	-2.10899	0.277094	-7.61109	2.7179e-14	2.40682e-13
AL357033.4	9.12652	-2.10657	0.564754	-3.73007	0.000191423	0.000601558
AKAP3	23.3953	-2.10642	0.484155	-4.35071	1.35697e-05	4.99449e-05
FAM49A	47.8653	-2.10254	0.282491	-7.44285	9.85342e-14	8.244e-13
KLHL3	2.19469	-2.10239	0.85667	-2.45414	0.0141222	0.031653
AC097478.2	13.8717	-2.10125	0.539692	-3.89343	9.88349e-05	0.000324081
BLNK	20.2118	-2.10096	0.430436	-4.881	1.05547e-06	4.44581e-06
PIK3IP1	78.6731	-2.0999	0.183309	-11.4555	2.20648e-30	6.80829e-29
CACNG8	2.83706	-2.09914	0.883382	-2.37625	0.0174894	0.0384283
AC079416.1	2.68381	-2.09852	1.04745	-2.00345	0.0451294	0.0889228
SOX6	83.2623	-2.09432	0.212463	-9.85733	6.37217e-23	1.12905e-21
C9orf3	232.953	-2.09113	0.17957	-11.6452	2.42712e-31	8.10314e-30
C4A	17.1142	-2.08944	0.869688	-2.40252	0.0162826	0.0359976
AL022328.4	11.1724	-2.08765	0.571059	-3.65575	0.000256433	0.000790308
JPH2	573.025	-2.08738	0.158614	-13.1602	1.48758e-39	8.90232e-38
TLCD2	114.951	-2.08718	0.225908	-9.23905	2.48693e-20	3.57891e-19
TPTE2P1	2.9824	-2.08696	0.927236	-2.25073	0.0244028	0.0516668
SOWAHB	27.0343	-2.08648	0.51167	-4.07778	4.54679e-05	0.000155935
AC092167.1	5.36059	-2.08594	0.613908	-3.39781	0.000679279	0.00195184
LINC01451	6.84953	-2.08572	0.606914	-3.43659	0.000589079	0.00170882
TMPRSS3	18.4921	-2.08466	0.344566	-6.0501	1.44755e-09	8.31989e-09
AC097534.2	20.0144	-2.08386	0.430299	-4.84281	1.28018e-06	5.34893e-06
VSIR	625.712	-2.0834	0.410424	-5.0762	3.85056e-07	1.70747e-06
ZNF843	12.2344	-2.08136	0.536014	-3.88304	0.000103159	0.000336825
CAPN12	2.41529	-2.08123	1.03646	-2.00801	0.044642	0.0881128
AC009084.2	14.8967	-2.07963	0.41168	-5.05156	4.38213e-07	1.92714e-06
RGS2	1210.59	-2.07963	0.179985	-11.5545	7.00937e-31	2.27077e-29
ABHD4	261.427	-2.07269	0.156827	-13.2164	7.05429e-40	4.37282e-38
TCEA3	5.25254	-2.07213	0.613558	-3.37724	0.000732175	0.00209311
TOX2	24.0838	-2.069	0.422848	-4.89303	9.92973e-07	4.19448e-06
PDGFB	4.62454	-2.06815	0.787737	-2.62543	0.008654	0.0203659
NTN5	7.53712	-2.06661	0.526809	-3.92288	8.74956e-05	0.000289044
AC020910.4	4.75466	-2.06534	0.78841	-2.61963	0.00880258	0.0206758
SRP54-AS1	9.17594	-2.06519	0.557213	-3.70628	0.000210323	0.00065648
CFAP57	8.91028	-2.06514	0.685614	-3.01211	0.00259439	0.00676654
CEBPA-DT	11.4508	-2.06503	0.551009	-3.74771	0.000178453	0.000562843
AC133552.5	8.42937	-2.06457	0.570332	-3.61994	0.000294667	0.000900523
ZNF396	30.9225	-2.06407	0.341755	-6.03962	1.54474e-09	8.8589e-09
GPNMB	734.839	-2.06126	0.207563	-9.93078	3.05843e-23	5.49881e-22
MAST1	14.0262	-2.05963	0.434178	-4.74375	2.09796e-06	8.53236e-06
MME	1882.87	-2.05936	0.129536	-15.898	6.54394e-57	1.14195e-54
AL591686.1	7.37888	-2.05791	0.600976	-3.42429	0.00061641	0.00178303
AL390719.1	15.8507	-2.05673	0.419705	-4.90043	9.56291e-07	4.05022e-06
PODNL1	3.86222	-2.05644	0.845991	-2.43081	0.0150651	0.0335486
HIST2H2BD	49.7722	-2.05541	0.363852	-5.64904	1.6135e-08	8.3224e-08
POU6F1	57.9915	-2.05324	0.247011	-8.31235	9.38219e-17	1.0048e-15
TMEM225B	4.54413	-2.05124	0.686047	-2.98994	0.00279033	0.0072457
WNT10A	11.4463	-2.05028	0.506363	-4.04903	5.14296e-05	0.000174908
HRNR	26.6031	-2.04988	0.370957	-5.52593	3.27736e-08	1.64073e-07
DNAH12	3.04934	-2.04935	0.953329	-2.14968	0.0315807	0.0650536
PCDHA7	2.01089	-2.04772	0.994702	-2.05862	0.0395305	0.0792747
MIR205HG	6912.12	-2.04532	0.200977	-10.1769	2.51539e-24	4.95585e-23
SRRM3	28.5329	-2.04311	0.445693	-4.58412	4.55899e-06	1.78189e-05
AC092164.1	22.8598	-2.04043	0.363138	-5.61888	1.92198e-08	9.82568e-08
PLD1	227.288	-2.03804	0.169633	-12.0144	2.98446e-33	1.15625e-31
COL1A1	170.411	-2.03761	0.323745	-6.29387	3.09656e-10	1.90471e-09
AC107952.2	2.70748	-2.03698	0.940961	-2.16479	0.0304037	0.0628973
AL358852.1	3.21546	-2.03697	0.993793	-2.04969	0.0403946	0.0807814
AC007405.3	16.7621	-2.03675	0.370874	-5.49177	3.97916e-08	1.97022e-07
PLSCR4	139.878	-2.03625	0.189135	-10.7661	4.97473e-27	1.19428e-25
KRT16P3	1.65524	-2.03577	1.02608	-1.98404	0.0472518	0.0926301
AC098487.1	16.0002	-2.03567	0.378705	-5.37534	7.64391e-08	3.68462e-07
LNCAROD	464.212	-2.03544	0.178391	-11.41	3.72565e-30	1.1278e-28
GCNT3	14.3138	-2.03526	0.684701	-2.97248	0.00295409	0.00763141
NEIL1	162.064	-2.03484	0.21799	-9.33453	1.01441e-20	1.50898e-19
AC241952.1	90.0869	-2.03205	0.218389	-9.3047	1.34372e-20	1.97899e-19
LIX1L-AS1	4.95203	-2.03016	0.733327	-2.76842	0.00563287	0.013755
SLC2A12	21.4493	-2.02796	0.393997	-5.14715	2.64478e-07	1.19577e-06
VGLL3	1435.14	-2.02714	0.147626	-13.7315	6.57161e-43	4.85644e-41
NR3C2	35.2234	-2.02687	0.270634	-7.48935	6.92173e-14	5.88602e-13
ACSM1	2.92513	-2.02526	0.811008	-2.49721	0.0125175	0.0283807
STEAP4	15.8441	-2.025	0.860302	-2.35383	0.0185811	0.0405504
ARHGAP11B	2.9366	-2.02478	0.872215	-2.32142	0.0202644	0.0437478
PSD	11.4481	-2.02439	0.43954	-4.60572	4.1105e-06	1.61511e-05
GJA5	15.1192	-2.02424	0.550214	-3.67901	0.000234142	0.000727221
F5	11.2224	-2.02368	0.461895	-4.38126	1.17996e-05	4.37947e-05
PRR15L	54.0235	-2.02358	0.481057	-4.20654	2.59308e-05	9.18281e-05
HSFX1	3.45172	-2.0219	0.752334	-2.6875	0.00719897	0.017197
KLRC3	3.06732	-2.02141	0.912773	-2.21458	0.0267891	0.0561072
2022-09-01	22.7392	-2.01981	0.340716	-5.92815	3.06357e-09	1.70102e-08
PCDHGB3	6.26933	-2.01924	0.613701	-3.29027	0.0010009	0.00280307
AL359220.1	13.3061	-2.01749	0.477026	-4.22932	2.34401e-05	8.34773e-05
AP005329.2	5.39817	-2.01718	0.649154	-3.1074	0.00188742	0.00505731
PCSK1	30.279	-2.017	0.550223	-3.66579	0.000246575	0.000762867
AC008537.2	3.64698	-2.01601	0.809603	-2.49012	0.0127699	0.0288992
LINC01003	70.9935	-2.01564	0.235008	-8.57691	9.74565e-18	1.14597e-16
BAIAP3	15.596	-2.01548	0.48163	-4.18472	2.85524e-05	0.000100597
BX679664.1	2.77257	-2.01353	1.02971	-1.95543	0.0505327	0.0983469
METTL7A	1115.65	-2.01281	0.392662	-5.12607	2.95848e-07	1.32949e-06
AP000696.1	2.43881	-2.01226	0.971238	-2.07185	0.0382793	0.0770035
AC007114.1	13.5086	-2.01176	0.395312	-5.08905	3.5987e-07	1.60126e-06
AC005393.1	2.52974	-2.01126	0.867959	-2.31723	0.0204912	0.0441823
AL355001.2	18.7906	-2.01071	0.398019	-5.05179	4.37681e-07	1.9252e-06
NXNL2	6.69282	-2.00947	0.563766	-3.56438	0.000364719	0.0010986
PCDHB11	5.47818	-2.00694	0.714262	-2.80981	0.00495708	0.0122561
NPY1R	35.6954	-2.00632	0.303624	-6.60791	3.89791e-11	2.59104e-10
LPXN	40.4963	-2.00443	0.319275	-6.27805	3.4284e-10	2.10198e-09
TG	147.011	-2.00435	0.297867	-6.72902	1.70805e-11	1.18074e-10
CDH16	5.53453	-2.00421	0.916756	-2.1862	0.0288011	0.0598983
AL355596.1	27.8966	-2.00355	0.378614	-5.2918	1.21119e-07	5.70073e-07
MEIS1	175.517	-2.00351	0.252205	-7.944	1.9577e-15	1.89528e-14
AC026471.4	7.60732	-2.0032	0.65143	-3.07508	0.00210447	0.0055827
GADD45B	363.852	-1.99899	0.221583	-9.02141	1.85679e-19	2.50866e-18
PER3	52.4722	-1.99874	0.384871	-5.19327	2.06628e-07	9.45919e-07
WNT5A-AS1	5.96427	-1.99848	0.650098	-3.07413	0.0021112	0.00559769
AC004130.1	15.6597	-1.99716	0.406395	-4.91434	8.90842e-07	3.78407e-06
MYRIP	3.33014	-1.99715	0.822304	-2.42873	0.0151519	0.0337095
AL139384.2	2.33119	-1.9968	0.901802	-2.21423	0.0268127	0.0561508
PYROXD2	37.7253	-1.99595	0.273569	-7.29594	2.96572e-13	2.38152e-12
AC097532.2	5.57094	-1.98972	0.696203	-2.85796	0.00426369	0.0106764
COL7A1	2925.56	-1.98886	0.1347	-14.7651	2.45788e-49	2.91659e-47
TGFBR3	604.641	-1.98885	0.311866	-6.37727	1.80275e-10	1.13477e-09
DAPK1	201.239	-1.98879	0.146693	-13.5575	7.15716e-42	4.93773e-40
HIST2H2BE	338.706	-1.98859	0.258096	-7.70485	1.30998e-14	1.19016e-13
PRRT2	3.74185	-1.98629	0.841465	-2.36052	0.0182494	0.0398998
WWC2-AS2	8.89217	-1.98417	0.536315	-3.69964	0.000215904	0.000673496
KLF15	76.7852	-1.98326	0.563037	-3.52243	0.000427607	0.00127271
CLDND2	5.8708	-1.98316	0.594709	-3.33467	0.000854021	0.00241946
AC023157.3	7.75224	-1.98269	0.575689	-3.44404	0.000573093	0.00166609
MIR99AHG	4.27073	-1.98229	0.769118	-2.57735	0.00995603	0.0230667
ZDHHC11B	3.8599	-1.98065	0.859981	-2.30313	0.0212716	0.0457132
PCSK5	3.41177	-1.9795	0.897989	-2.20437	0.0274981	0.0574242
SYNE2	2894.35	-1.97887	0.176678	-11.2004	4.05799e-29	1.15278e-27
CASTOR1	2.40998	-1.97622	0.817444	-2.41756	0.0156251	0.0346435
CREG2	11.8011	-1.97407	0.662389	-2.98023	0.0028803	0.0074579
MKRN2OS	31.1035	-1.97199	0.281644	-7.00169	2.52894e-12	1.87356e-11
RNA5SP18	2.74033	-1.96963	0.922217	-2.13576	0.032699	0.0670976
SSPO	2.7132	-1.96932	0.945387	-2.08308	0.0372437	0.0751694
AC090061.1	3.36584	-1.96595	0.922196	-2.13181	0.0330226	0.0676613
GRINA	10476.6	-1.96539	0.125806	-15.6223	5.13006e-55	7.89117e-53
STARD13	460.14	-1.96383	0.171622	-11.4428	2.55635e-30	7.86448e-29
ZNF528-AS1	14.0702	-1.96326	0.441399	-4.44781	8.67501e-06	3.2712e-05
C1orf54	13.4249	-1.96146	0.444073	-4.41698	1.00091e-05	3.75247e-05
HIVEP3	148.65	-1.96111	0.251355	-7.80218	6.08478e-15	5.67385e-14
MCOLN3	45.6859	-1.96013	0.327297	-5.98885	2.11329e-09	1.19446e-08
AC009148.1	3.46013	-1.95905	0.861543	-2.27388	0.0229731	0.0490097
ARMH1	7.47116	-1.95823	0.513119	-3.81633	0.00013545	0.000435007
POU2F3	5.47562	-1.95808	0.661572	-2.95974	0.00307904	0.0079241
EXTL3-AS1	8.50827	-1.95663	0.587675	-3.32945	0.000870186	0.00246089
C12orf76	106.933	-1.95638	0.20699	-9.45159	3.33728e-21	5.19506e-20
CITED2	1434.73	-1.95462	0.383562	-5.09596	3.46986e-07	1.54592e-06
SLC25A42	56.1406	-1.95309	0.220601	-8.85349	8.48246e-19	1.08733e-17
AC008429.1	15.9202	-1.95153	0.39919	-4.88873	1.01488e-06	4.28264e-06
GOLGA8H	2.38844	-1.95121	0.991071	-1.96879	0.048977	0.09566
AP006284.1	15.3952	-1.95064	0.421496	-4.6279	3.69394e-06	1.46093e-05
DLEU2L	4.45632	-1.94978	0.825131	-2.36299	0.018128	0.0396801
CSF1R	255.602	-1.94694	0.154491	-12.6023	2.05136e-36	9.61594e-35
ESPN	17.6113	-1.94684	0.567227	-3.4322	0.000598702	0.00173447
AC005256.1	22.6265	-1.94636	0.320451	-6.07381	1.24912e-09	7.22745e-09
AL606491.1	2.20849	-1.94622	0.991535	-1.96283	0.0496654	0.0968675
PTGES2-AS1	7.44417	-1.94426	0.631682	-3.07791	0.00208458	0.00553773
PLIN4	31.3188	-1.94302	0.29228	-6.64782	2.97471e-11	2.00431e-10
AL353708.3	4.18396	-1.94256	0.867968	-2.23806	0.0252172	0.0531851
ALOX15B	1343.83	-1.94246	0.32569	-5.96414	2.45925e-09	1.38173e-08
AL031847.1	2.10198	-1.94203	0.887974	-2.18704	0.0287396	0.0597764
DOCK8	313.697	-1.94155	0.126246	-15.3792	2.25833e-53	3.06513e-51
KIAA1211L	299.634	-1.9405	0.149244	-13.0022	1.18887e-38	6.70871e-37
AL356275.1	3.58713	-1.93635	0.699639	-2.76764	0.00564636	0.013783
AL391361.2	4.91865	-1.93547	0.5889	-3.28659	0.0010141	0.00283695
KLF9	322.925	-1.93496	0.202514	-9.55474	1.23896e-21	1.99136e-20
UNC5CL	12.5675	-1.93262	0.475195	-4.067	4.76231e-05	0.000162628
PAK3	215.24	-1.93074	0.326	-5.92252	3.17043e-09	1.758e-08
PCDHB15	5.21139	-1.92994	0.754797	-2.5569	0.0105609	0.0243539
AL359504.2	13.8027	-1.92968	0.48496	-3.97905	6.9191e-05	0.000231447
LINC02298	18.0996	-1.92841	0.457011	-4.21961	2.44729e-05	8.69916e-05
AL590560.1	36.2711	-1.92701	0.317844	-6.06276	1.33808e-09	7.72063e-09
CDH8	2.99097	-1.92643	0.890716	-2.16279	0.0305571	0.0631517
AHRR	29.5058	-1.92614	0.345713	-5.57151	2.52537e-08	1.27689e-07
AC105285.1	8.44551	-1.92458	0.531785	-3.61909	0.000295643	0.000903107
AKR1C1	777.035	-1.92424	0.219213	-8.77795	1.66475e-18	2.08506e-17
SEMA4G	24.0444	-1.92379	0.417351	-4.60953	4.03574e-06	1.58784e-05
SPATC1	9.48032	-1.92318	0.494686	-3.88768	0.000101206	0.000331021
PDE4B	45.735	-1.92181	0.222507	-8.63706	5.76802e-18	6.88384e-17
CNGA1	13.4487	-1.92133	0.390534	-4.91974	8.66594e-07	3.68613e-06
FNDC11	7.41641	-1.92093	0.563556	-3.40859	0.000653005	0.00188181
AC093827.5	4.76715	-1.92076	0.705894	-2.72103	0.00650783	0.0157078
AC004982.1	9.41903	-1.91969	0.769443	-2.49491	0.012599	0.028553
ZNF836	76.7069	-1.91963	0.223103	-8.6042	7.68499e-18	9.09843e-17
LOX	906.448	-1.91822	0.125905	-15.2355	2.05553e-52	2.66783e-50
AC144450.1	5.19652	-1.91547	0.714875	-2.67945	0.00737428	0.0175754
DTX3	32.1042	-1.91509	0.305434	-6.27006	3.609e-10	2.2062e-09
CACNB2	38.9161	-1.91409	0.302873	-6.31976	2.6197e-10	1.62536e-09
LINC01569	41.2942	-1.91299	0.294383	-6.4983	8.12332e-11	5.25838e-10
EXOC3L1	15.2422	-1.91278	0.372538	-5.13446	2.82958e-07	1.27515e-06
MAMDC2-AS1	8.46294	-1.91055	0.547687	-3.4884	0.000485921	0.00143089
NKX3-2	9.13947	-1.90983	0.567498	-3.36534	0.000764486	0.00217918
UNC5B	970.189	-1.90859	0.172164	-11.0859	1.46829e-28	4.03848e-27
TTC21A	34.1963	-1.90831	0.304262	-6.27194	3.56587e-10	2.18112e-09
AC092117.1	12.0355	-1.90829	0.556444	-3.42945	0.000604815	0.00175071
OTUD7A	20.9773	-1.90749	0.332928	-5.72942	1.00775e-08	5.30331e-08
DDX25	2.36699	-1.90733	0.925202	-2.06153	0.0392523	0.0787474
PKMP3	3.70984	-1.90521	0.815509	-2.33622	0.0194797	0.0422559
SPOCK1	476.905	-1.90381	0.155707	-12.2269	2.23302e-34	9.23725e-33
EGFR-AS1	3.21788	-1.90256	0.972983	-1.95538	0.0505377	0.0983475
TESK2	54.4532	-1.89976	0.250854	-7.57317	3.64238e-14	3.17805e-13
AC009061.2	8.06837	-1.89874	0.539252	-3.52106	0.00042982	0.0012782
PHF1	333.567	-1.89873	0.202555	-9.3739	6.9901e-21	1.05722e-19
MIR200CHG	76.2827	-1.89852	0.236621	-8.02347	1.028e-15	1.01848e-14
AL121753.2	16.8339	-1.89748	0.368399	-5.15062	2.5963e-07	1.17564e-06
PARD3B	194.815	-1.89643	0.190027	-9.97981	1.86829e-23	3.42729e-22
LDB3	5.50024	-1.89606	0.696322	-2.72297	0.00646981	0.0156242
LINC01932	18.6245	-1.89587	0.502974	-3.76931	0.000163698	0.000518747
AC016355.1	8.07065	-1.89364	0.589382	-3.21292	0.00131394	0.00361252
SHLD2P1	21.5537	-1.89288	0.344497	-5.49463	3.91527e-08	1.9423e-07
CFAP61	6.52061	-1.89247	0.599671	-3.15585	0.0016003	0.00434233
GSTM2	11.4719	-1.89215	0.425149	-4.45055	8.56524e-06	3.23451e-05
LINC01006	30.6056	-1.89133	0.376545	-5.02286	5.09082e-07	2.2256e-06
CASC1	3.65037	-1.89036	0.816174	-2.31612	0.0205515	0.0442893
THAP8	63.512	-1.89031	0.230111	-8.21475	2.12604e-16	2.20526e-15
STAT5A	70.9902	-1.89022	0.242305	-7.80096	6.14376e-15	5.72113e-14
POSTN	67.7146	-1.88917	0.428271	-4.41117	1.02815e-05	3.84695e-05
SALL2	6.29854	-1.88837	0.564533	-3.34502	0.000822756	0.00233662
AC092171.3	11.5248	-1.88707	0.445609	-4.2348	2.28755e-05	8.15788e-05
DDAH2	120.374	-1.88636	0.218761	-8.62293	6.52651e-18	7.76674e-17
AC009414.2	5.29289	-1.88594	0.593447	-3.17794	0.00148325	0.00404577
TMEM266	9.68964	-1.88503	0.4652	-4.05209	5.0762e-05	0.000172807
APBB1	7.86957	-1.88384	0.528164	-3.56676	0.000361417	0.00108992
ACSL5	71.0049	-1.88094	0.231308	-8.13174	4.23161e-16	4.31176e-15
MST1P2	20.7848	-1.88026	0.38378	-4.89931	9.6174e-07	4.07083e-06
CDON	76.4143	-1.87968	0.157721	-11.9178	9.56496e-33	3.58531e-31
ANKRD31	5.31668	-1.87821	0.864789	-2.17188	0.029865	0.0618815
ZNF581	428.338	-1.87813	0.172571	-10.8832	1.38552e-27	3.47484e-26
ABCA1	3.13873	-1.8773	0.669312	-2.80483	0.00503435	0.0124294
COL27A1	21.0868	-1.87654	0.394885	-4.75213	2.0129e-06	8.2057e-06
SLC44A2	468.131	-1.8759	0.340352	-5.51166	3.55459e-08	1.77268e-07
SEMA6C	78.6936	-1.87577	0.258494	-7.25653	3.97136e-13	3.14519e-12
LMO3	5.39378	-1.87331	0.593877	-3.15438	0.00160841	0.00436147
FLG	27.2194	-1.87294	0.391475	-4.78431	1.71577e-06	7.06376e-06
SORBS2	234.332	-1.87193	0.21317	-8.78141	1.61432e-18	2.02433e-17
MAB21L3	5.41612	-1.87174	0.689202	-2.71581	0.00661139	0.0159309
ZMYND10	4.81501	-1.86997	0.677064	-2.76188	0.00574701	0.0140106
ALDH3A1	328.373	-1.86845	0.181553	-10.2915	7.69944e-25	1.56751e-23
APLP1	10.491	-1.8682	0.513742	-3.63646	0.000276413	0.000848986
AC023043.1	9.82524	-1.86803	0.464405	-4.0224	5.76073e-05	0.000194769
LRP1	1441.69	-1.86789	0.1594	-11.7183	1.02736e-31	3.5216e-30
TRPV4	14.3833	-1.86751	0.494419	-3.77717	0.000158619	0.000503883
CFAP70	25.3196	-1.86696	0.310877	-6.00546	1.90786e-09	1.08366e-08
AC139768.1	5.79485	-1.86563	0.65349	-2.85486	0.00430551	0.0107721
POT1-AS1	10.0375	-1.86539	0.447944	-4.16433	3.12262e-05	0.000109239
AC097359.2	23.8181	-1.86396	0.344257	-5.41445	6.14782e-08	2.98703e-07
MYO15B	53.4444	-1.86302	0.273589	-6.80954	9.79082e-12	6.89441e-11
PILRA	5.28221	-1.8628	0.765528	-2.43336	0.0149595	0.0333422
ARHGEF25	14.8056	-1.86191	0.41856	-4.44837	8.6524e-06	3.26505e-05
NME8	3.77407	-1.86079	0.75204	-2.47432	0.0133492	0.0300758
STARD10	183.092	-1.86022	0.180441	-10.3093	6.39791e-25	1.31414e-23
RASA3	545.474	-1.85826	0.153609	-12.0973	1.09101e-33	4.33191e-32
GAB2	68.2839	-1.85807	0.271585	-6.84159	7.83206e-12	5.57179e-11
AL645929.2	2.92576	-1.85624	0.857865	-2.16379	0.0304801	0.0630365
AC104836.1	4.07528	-1.85576	0.763694	-2.42998	0.0150998	0.0336151
GPR173	4.86686	-1.85543	0.828585	-2.23928	0.025138	0.0530241
PIM3	1055.59	-1.85508	0.158628	-11.6946	1.35891e-31	4.61851e-30
DUOXA1	25.7858	-1.85211	0.578245	-3.20298	0.00136014	0.00372868
ADPRHL1	59.5726	-1.85184	0.202337	-9.15225	5.57611e-20	7.83978e-19
HIST1H2BJ	54.5331	-1.85113	0.570897	-3.2425	0.00118486	0.00328064
PTGR2	23.484	-1.85109	0.386216	-4.79288	1.64406e-06	6.7847e-06
SLC25A21-AS1	17.4266	-1.85056	0.463461	-3.99292	6.52653e-05	0.000219082
DEFB126	2.39813	-1.85036	0.938495	-1.97163	0.0486519	0.0950965
CBX3P2	15.0924	-1.84738	0.395866	-4.66669	3.06091e-06	1.22495e-05
AC130686.1	4.46189	-1.84694	0.718305	-2.57124	0.0101334	0.0234359
MAPK10	25.257	-1.84587	0.32902	-5.61022	2.02069e-08	1.03176e-07
C1orf21	1282.41	-1.84552	0.176234	-10.472	1.16201e-25	2.51954e-24
PPP1R32	9.97908	-1.845	0.508614	-3.6275	0.000286175	0.000876634
DNAJC28	8.92795	-1.84464	0.485234	-3.80155	0.000143796	0.00046004
LINC00933	7.42512	-1.84173	0.587105	-3.13697	0.00170701	0.00460721
SLC25A41	2.63448	-1.84123	0.797687	-2.30821	0.0209875	0.045168
PKP1	7.90013	-1.84104	0.72463	-2.54066	0.0110643	0.0253991
AC093827.4	19.5304	-1.84099	0.343243	-5.36351	8.16186e-08	3.92166e-07
NFYB	460.874	-1.84098	0.138536	-13.2888	2.68911e-40	1.7025e-38
SEMA5A	39.857	-1.8407	0.290383	-6.33888	2.31445e-10	1.44287e-09
AL139042.1	6.63582	-1.83978	0.743912	-2.47312	0.0133939	0.0301701
FZD10	7.67521	-1.83942	0.577022	-3.18778	0.00143368	0.00391888
FOLR1	23.5849	-1.83869	0.405595	-4.5333	5.80692e-06	2.24097e-05
CACNB1	114.481	-1.83827	0.197726	-9.29703	1.44421e-20	2.12096e-19
AC002075.2	2.64108	-1.83701	0.872001	-2.10666	0.0351474	0.0714718
AC012158.1	2.77543	-1.83584	0.936556	-1.9602	0.0499719	0.0973559
AL136040.1	6.67609	-1.83515	0.678493	-2.70474	0.00683574	0.0164162
CCDC18-AS1	131.793	-1.83508	0.190777	-9.61897	6.64936e-22	1.09241e-20
MIR762HG	4.35755	-1.83434	0.780317	-2.35077	0.0187348	0.0408577
LINC01441	2.97366	-1.83111	0.897241	-2.04083	0.0412682	0.0823302
FAM110B	29.0533	-1.83084	0.31051	-5.89622	3.71913e-09	2.05021e-08
AC011468.1	3.67926	-1.83042	0.89172	-2.05268	0.0401034	0.0802618
LINC01589	2.59823	-1.83014	0.875049	-2.09147	0.0364857	0.0738246
TMEM91	20.2615	-1.83001	0.388694	-4.70811	2.5003e-06	1.01034e-05
ZEB2	184.207	-1.82859	0.226296	-8.08051	6.44961e-16	6.47643e-15
HIST1H4E	11.07	-1.82786	0.742022	-2.46335	0.0137644	0.0309173
TEF	80.7948	-1.82471	0.455045	-4.00995	6.07312e-05	0.000204764
GCSAM	41.0949	-1.82421	0.219055	-8.32764	8.24708e-17	8.91045e-16
MTRNR2L1	12.2869	-1.82307	0.436811	-4.17359	2.99836e-05	0.000105318
SCN3B	21.8958	-1.82194	0.434921	-4.18914	2.80019e-05	9.87522e-05
AC245041.2	206.522	-1.82161	0.127218	-14.3188	1.66964e-46	1.57598e-44
STON1	7.29701	-1.82055	0.574569	-3.16854	0.00153206	0.00416969
LINC01615	36.1232	-1.81968	0.525869	-3.46034	0.000539503	0.00157571
AC006946.3	3.7236	-1.81761	0.814627	-2.23122	0.0256666	0.0540068
NECTIN4	105.641	-1.81687	0.307516	-5.9082	3.4587e-09	1.9107e-08
ADM	210.933	-1.81604	0.274068	-6.62622	3.44391e-11	2.30178e-10
SYNE4	15.5622	-1.81472	0.390313	-4.64939	3.32921e-06	1.32696e-05
NFKBIL1	226.985	-1.81413	0.171313	-10.5895	3.33232e-26	7.54624e-25
AC132938.3	3.77609	-1.81326	0.887819	-2.04237	0.0411145	0.0820709
CYP4F35P	2.84659	-1.81303	0.853422	-2.12442	0.0336348	0.0687339
AC025171.4	4.61156	-1.81293	0.725797	-2.49785	0.012495	0.028339
PHACTR3	291.853	-1.81221	0.287065	-6.31288	2.73884e-10	1.69472e-09
LIFR	444.852	-1.81203	0.199091	-9.10152	8.90763e-20	1.24062e-18
ZNF711	46.3825	-1.81193	0.523075	-3.46399	0.00053222	0.00155597
ZNF33B	690.566	-1.81192	0.179435	-10.098	5.6406e-24	1.08557e-22
KCNJ11	2.54571	-1.80765	0.858561	-2.10544	0.0352531	0.0716382
RPLP1P6	8.98553	-1.80594	0.484408	-3.72813	0.000192906	0.000605667
TMEM139	51.8289	-1.80567	0.212497	-8.49739	1.93903e-17	2.21241e-16
ZNF608	240.367	-1.80466	0.203597	-8.86388	7.72757e-19	9.97332e-18
AP000695.2	3.55603	-1.8043	0.888751	-2.03015	0.0423412	0.0841475
FLG-AS1	14.3359	-1.80393	0.419969	-4.29539	1.74383e-05	6.31536e-05
GOLGA8M	5.36618	-1.80319	0.647795	-2.78359	0.00537611	0.0131869
CARF	103.309	-1.80094	0.227491	-7.91654	2.44211e-15	2.34456e-14
AC005332.4	20.1371	-1.80038	0.356157	-5.05503	4.30326e-07	1.89526e-06
KCNE4	3.29146	-1.79995	0.894809	-2.01154	0.0442682	0.0874832
CCDC121	27.2067	-1.79961	0.326951	-5.50421	3.7083e-08	1.84315e-07
LINC01134	12.1007	-1.79826	0.470298	-3.82366	0.000131486	0.000423126
DAPK2	150.853	-1.79803	0.164229	-10.9483	6.76977e-28	1.76167e-26
PXDC1	295.158	-1.79754	0.201458	-8.92266	4.55202e-19	5.94511e-18
NUDT13	17.5529	-1.79624	0.38832	-4.62566	3.7341e-06	1.47615e-05
AC116407.1	5.13557	-1.79595	0.676659	-2.65415	0.00795092	0.0188394
AL391684.1	35.9245	-1.79595	0.358962	-5.00318	5.63935e-07	2.44993e-06
RNF152	226.531	-1.79546	0.207384	-8.65766	4.8153e-18	5.80015e-17
AC107884.1	8.24558	-1.79526	0.548887	-3.27072	0.00107273	0.00299251
MFSD4A	45.9781	-1.79428	0.338417	-5.30198	1.14554e-07	5.41503e-07
LINC01089	58.1568	-1.79274	0.239359	-7.48973	6.90158e-14	5.87129e-13
CPM	137.828	-1.79246	0.259632	-6.90386	5.06075e-12	3.65282e-11
URB1-AS1	28.911	-1.7923	0.310808	-5.76657	8.08994e-09	4.29986e-08
F2RL2	7.67491	-1.79216	0.775465	-2.31108	0.0208284	0.0448536
RUNDC3A-AS1	4.08741	-1.79121	0.849669	-2.10812	0.0350204	0.0712415
ABCC2	176.658	-1.79081	0.178576	-10.0283	1.14475e-23	2.14548e-22
MAP2K6	45.4675	-1.79053	0.281943	-6.35068	2.14369e-10	1.34124e-09
MUC19	10.7715	-1.78998	0.432486	-4.13881	3.49106e-05	0.000121351
AC073195.1	3.06563	-1.78915	0.906603	-1.97346	0.0484431	0.0947151
LINC01786	2.66442	-1.78909	0.790942	-2.26197	0.0236992	0.050398
PPARGC1A	85.1714	-1.78901	0.253128	-7.06761	1.57621e-12	1.18765e-11
AL512625.1	4.24755	-1.78866	0.815109	-2.19438	0.0282081	0.0587767
HEXA-AS1	4.59705	-1.786	0.787776	-2.26714	0.0233819	0.0498049
AL021392.1	7.58459	-1.78586	0.561138	-3.18258	0.00145971	0.00398427
GUCY2D	2.78471	-1.78533	0.852825	-2.09343	0.0363108	0.0735065
AL365181.2	43.5723	-1.78025	0.299382	-5.94642	2.74077e-09	1.52956e-08
AC025181.2	13.9534	-1.77912	0.477101	-3.72903	0.000192219	0.000603694
OVCH1-AS1	6.6628	-1.77861	0.633203	-2.80892	0.00497084	0.0122857
IL17RC	597.997	-1.77838	0.145936	-12.1861	3.68843e-34	1.50184e-32
AC110285.7	8.89806	-1.77829	0.517477	-3.43645	0.000589381	0.00170937
RTN4RL2	43.5284	-1.77637	0.239096	-7.42951	1.09004e-13	9.10529e-13
HIST2H2BC	219.056	-1.77632	0.292169	-6.07978	1.20348e-09	6.97503e-09
AC019131.2	5.23937	-1.77622	0.680002	-2.61208	0.00899937	0.0210855
LINC02361	29.1832	-1.77606	0.293163	-6.05829	1.3758e-09	7.92509e-09
LINC00847	93.7435	-1.77605	0.144925	-12.255	1.57945e-34	6.59936e-33
LINC02256	4.04343	-1.77273	0.814742	-2.17582	0.0295688	0.0613535
AMN	3.95101	-1.77154	0.661561	-2.67782	0.00741026	0.017653
DGCR6	23.1999	-1.77141	0.287376	-6.16408	7.08953e-10	4.20366e-09
PPTC7	1983.47	-1.77104	0.129764	-13.6482	2.06981e-42	1.48726e-40
LINC01588	27.3218	-1.76991	0.268027	-6.60348	4.0161e-11	2.66619e-10
EIF3J-DT	119.586	-1.7672	0.222194	-7.95342	1.81429e-15	1.7608e-14
SHOX2	58.5054	-1.76682	0.229388	-7.70234	1.33599e-14	1.2115e-13
DICER1-AS1	43.2411	-1.76598	0.275495	-6.41023	1.45302e-10	9.19362e-10
DSG3	5154.54	-1.76396	0.34242	-5.15145	2.5848e-07	1.17069e-06
BMP4	12.5618	-1.7633	0.410686	-4.29356	1.7583e-05	6.36225e-05
LENG8-AS1	19.7868	-1.76301	0.442471	-3.98445	6.76359e-05	0.00022661
A4GALT	394.426	-1.76211	0.189158	-9.31555	1.21319e-20	1.79056e-19
BNC2	32.6436	-1.7621	0.324152	-5.43602	5.44827e-08	2.66334e-07
TJP3	82.3084	-1.76178	0.265365	-6.63909	3.15621e-11	2.12109e-10
SLC15A2	10.9542	-1.76018	0.501409	-3.51046	0.000447328	0.00132495
ALDH6A1	558.65	-1.75962	0.234148	-7.515	5.69104e-14	4.87945e-13
CRLF1	1144.5	-1.75918	0.246539	-7.13551	9.64319e-13	7.39204e-12
RSAD2	3.17721	-1.75888	0.872693	-2.01546	0.0438565	0.0867769
TTC28-AS1	98.0439	-1.75717	0.169958	-10.3389	4.70033e-25	9.79008e-24
ZDHHC8P1	6.1815	-1.75564	0.630815	-2.78312	0.00538389	0.0132044
AC016831.6	35.1888	-1.75514	0.416187	-4.2172	2.47357e-05	8.78954e-05
AC092802.1	3.98059	-1.75372	0.777512	-2.25555	0.0240987	0.0511063
PCAT6	27.0767	-1.75354	0.302278	-5.8011	6.58807e-09	3.53144e-08
PPM1N	16.0479	-1.752	0.389571	-4.49724	6.884e-06	2.63508e-05
SORT1	1105.6	-1.75163	0.128985	-13.5801	5.25414e-42	3.68473e-40
HOXC10	3.01152	-1.75153	0.78934	-2.21898	0.0264884	0.0555735
SYNC	29.5524	-1.74814	0.393087	-4.44722	8.69878e-06	3.27957e-05
MALINC1	27.3106	-1.74678	0.347105	-5.03243	4.84289e-07	2.12302e-06
ACSF2	392.019	-1.74657	0.139897	-12.4847	9.05067e-36	4.0681e-34
MMP23B	2.76188	-1.74449	0.868035	-2.0097	0.0444634	0.0878105
AL606760.1	11.0047	-1.74357	0.479596	-3.63549	0.000277453	0.000851803
C1orf226	118.852	-1.74351	0.213123	-8.18078	2.82024e-16	2.90646e-15
ADGRB2	48.0532	-1.74349	0.326352	-5.34238	9.17364e-08	4.38637e-07
CDK18	578.498	-1.74328	0.106611	-16.3518	4.2225e-60	8.51305e-58
DNAJC3-DT	44.946	-1.74326	0.367875	-4.73874	2.15046e-06	8.73732e-06
KANK2	1180.44	-1.74277	0.119252	-14.6142	2.28145e-48	2.52003e-46
B3GNT7	12.779	-1.74237	0.708496	-2.45925	0.0139229	0.0312532
LCN12	9.20695	-1.74133	0.458246	-3.79999	0.000144704	0.000462723
BOC	18.8542	-1.73979	0.404948	-4.29632	1.73654e-05	6.29116e-05
ADRB2	274.373	-1.73947	0.161282	-10.7853	4.04057e-27	9.76792e-26
CALCOCO1	1112.21	-1.73932	0.14056	-12.3742	3.60536e-35	1.58621e-33
AC132872.1	32.4551	-1.73888	0.352878	-4.92769	8.32063e-07	3.54651e-06
ZNF358	262.942	-1.73862	0.154314	-11.2668	1.91462e-29	5.59198e-28
AC008393.1	21.0693	-1.73841	0.376455	-4.61782	3.87785e-06	1.52919e-05
HTR1D	5.5589	-1.73816	0.730864	-2.37823	0.017396	0.0382514
LINC01301	11.9517	-1.73667	0.48966	-3.54669	0.0003901	0.00116777
PCDHA9	2.10967	-1.73496	0.855345	-2.02837	0.0425224	0.0844429
DHRS9	75.6648	-1.7343	0.442719	-3.91739	8.95136e-05	0.000295054
NPAS1	16.3692	-1.73384	0.405766	-4.273	1.92858e-05	6.93848e-05
THAP12P3	9.89284	-1.73153	0.727295	-2.38079	0.0172758	0.0380272
HDAC5	530.952	-1.73087	0.190771	-9.07302	1.15761e-19	1.59409e-18
AL355388.2	4.12407	-1.7307	0.767288	-2.25561	0.0240951	0.051104
AL683813.1	16.4252	-1.73043	0.397178	-4.35682	1.31967e-05	4.8658e-05
CCDC102A	97.5231	-1.72971	0.24367	-7.0986	1.26031e-12	9.56567e-12
DUSP5P1	7.91708	-1.72903	0.499753	-3.45977	0.000540644	0.0015786
FOXO4	190.902	-1.72873	0.171056	-10.1062	5.18322e-24	9.99394e-23
GAPDHP65	6.75737	-1.72843	0.666474	-2.59339	0.00950354	0.0221295
GTF2IRD2P1	2.48219	-1.7282	0.823076	-2.09968	0.0357567	0.0725333
SCNN1D	35.3844	-1.72805	0.255819	-6.75499	1.42841e-11	9.92381e-11
TMEM178B	5.5296	-1.72589	0.635701	-2.71495	0.00662866	0.0159688
TTC39A	9.50356	-1.72589	0.508236	-3.39585	0.000684167	0.00196452
AC105760.2	14.2241	-1.72571	0.406375	-4.2466	2.17039e-05	7.76538e-05
C9orf66	11.5095	-1.72566	0.482057	-3.57978	0.000343879	0.00104037
LINC01011	16.789	-1.72495	0.371733	-4.64028	3.47933e-06	1.38334e-05
ATG9B	3.89234	-1.72461	0.795091	-2.16907	0.0300775	0.0622845
SAT2	462.489	-1.72447	0.137385	-12.5521	3.87302e-36	1.77544e-34
DM1-AS	4.37414	-1.72421	0.723805	-2.38214	0.0172122	0.0378954
LTC4S	60.2614	-1.72263	0.213523	-8.06765	7.16666e-16	7.17565e-15
PSMG3-AS1	48.1038	-1.72215	0.24515	-7.0249	2.14226e-12	1.59735e-11
AL049597.2	11.7874	-1.72068	0.528677	-3.25469	0.00113516	0.0031548
AP002381.2	5.46912	-1.71938	0.547311	-3.14152	0.00168076	0.00454403
AC087752.3	6.78206	-1.71823	0.703441	-2.44261	0.0145814	0.0325798
AP003119.3	28.7762	-1.71816	0.363213	-4.73045	2.24028e-06	9.08271e-06
ALPK3	7.46691	-1.71743	0.639208	-2.6868	0.00721395	0.0172289
TCP11L2	66.7974	-1.71602	0.271511	-6.32027	2.61107e-10	1.62048e-09
IMPG2	4.77337	-1.71597	0.602962	-2.8459	0.00442862	0.0110521
PEX5L	7.1277	-1.71594	0.541891	-3.16657	0.00154247	0.00419528
CBX7	96.4307	-1.71424	0.241334	-7.10319	1.21908e-12	9.27305e-12
DOC2A	41.054	-1.71418	0.298728	-5.73826	9.56526e-09	5.04399e-08
AL031846.2	6.52912	-1.7136	0.644743	-2.65781	0.007865	0.0186529
RBPMS-AS1	4.71908	-1.71359	0.721031	-2.37658	0.0174741	0.0384067
LINC00857	33.0421	-1.71351	0.329726	-5.19676	2.02796e-07	9.2964e-07
CAHM	7.48156	-1.71337	0.607275	-2.82141	0.0047813	0.0118596
SYCE3	3.28095	-1.71195	0.853462	-2.00589	0.0448675	0.0884673
TBC1D3L	10.4262	-1.71051	0.474244	-3.60681	0.000309982	0.000942503
AL662844.4	11.0107	-1.70998	0.458256	-3.7315	0.000190346	0.000598444
MAP3K12	118.15	-1.70994	0.217699	-7.85459	4.0109e-15	3.78765e-14
NECTIN3-AS1	2.5791	-1.70973	0.856665	-1.9958	0.0459556	0.0903963
AC105277.1	4.0957	-1.70913	0.712532	-2.39867	0.0164549	0.0363165
SARM1	27.589	-1.70891	0.383403	-4.45721	8.30327e-06	3.14358e-05
BVES	79.8317	-1.70782	0.311234	-5.48727	4.08204e-08	2.01779e-07
AC092171.5	6.00384	-1.70323	0.623107	-2.73345	0.00626754	0.0151657
ABCA3	288.13	-1.70044	0.201755	-8.42823	3.50942e-17	3.9034e-16
AC012414.5	4.97819	-1.69921	0.614954	-2.76314	0.00572474	0.0139612
C14orf93	133.427	-1.6981	0.153621	-11.0538	2.10049e-28	5.70179e-27
KCNK15	50.1642	-1.69707	0.463185	-3.66391	0.000248394	0.000768153
ITGA9-AS1	9.70754	-1.69631	0.444448	-3.81667	0.000135263	0.000434472
ANKRD65	12.3462	-1.69603	0.409702	-4.13966	3.4782e-05	0.000120945
ANKRD20A5P	8.89954	-1.6945	0.486867	-3.48043	0.000500614	0.00147228
CDHR2	13.8278	-1.69415	0.499069	-3.39463	0.000687215	0.00197231
CHADL	9.3788	-1.69413	0.467595	-3.62307	0.000291129	0.000890892
SLC12A7	117.121	-1.69395	0.251766	-6.72828	1.71677e-11	1.18637e-10
TP53INP2	146.117	-1.69352	0.202834	-8.34926	6.86921e-17	7.46447e-16
PRX	121.907	-1.69132	0.204095	-8.28694	1.16199e-16	1.23426e-15
MISP3	11.5977	-1.69018	0.455222	-3.71287	0.000204921	0.000640293
VSIG10L	27.3804	-1.68991	0.389062	-4.34354	1.40203e-05	5.147e-05
WBP1	83.559	-1.68839	0.29541	-5.71541	1.09441e-08	5.73757e-08
PCP2	3.94904	-1.68804	0.716095	-2.35728	0.0184093	0.0402111
PCDHGA9	11.1083	-1.68504	0.460037	-3.66283	0.000249447	0.000770951
PRSS27	28.075	-1.68452	0.252597	-6.6688	2.579e-11	1.75076e-10
SATB1	14.2655	-1.68352	0.463986	-3.62839	0.0002852	0.000873905
CERCAM	115.892	-1.68332	0.32699	-5.14791	2.634e-07	1.19115e-06
B3GNT8	4.31474	-1.68168	0.704302	-2.38772	0.0169532	0.0373405
TRAF1	35.6015	-1.68155	0.25331	-6.63832	3.17283e-11	2.13089e-10
ZNF879	17.0206	-1.68086	0.412781	-4.07204	4.6603e-05	0.000159564
ACAP1	21.4514	-1.68061	0.374469	-4.488	7.18966e-06	2.74399e-05
LINC00663	15.9264	-1.68047	0.409948	-4.09922	4.14553e-05	0.000142787
HAS1	3.86157	-1.6801	0.732682	-2.29309	0.021843	0.0468005
SDAD1P1	25.4999	-1.67992	0.318385	-5.2764	1.31749e-07	6.17586e-07
LETMD1	692.555	-1.67954	0.158196	-10.6169	2.48723e-26	5.6758e-25
AC090152.1	3.37964	-1.67921	0.726665	-2.31084	0.0208416	0.0448774
TMEM74B	11.4002	-1.67771	0.509731	-3.29136	0.000997042	0.00279376
LINC00882	39.0789	-1.67765	0.322895	-5.19564	2.04021e-07	9.34842e-07
FAM83E	18.9384	-1.67711	0.812881	-2.06317	0.0390967	0.0784654
VAMP5	34.2681	-1.67549	0.30676	-5.46191	4.71049e-08	2.31741e-07
ARSI	12.9015	-1.67486	0.75407	-2.22109	0.0263449	0.0553107
ETS2	1166.06	-1.67344	0.189227	-8.84356	9.27141e-19	1.18407e-17
DENND3	330.751	-1.67328	0.267853	-6.24702	4.18352e-10	2.53798e-09
SPATA25	3.47015	-1.67321	0.649035	-2.578	0.00993735	0.0230364
EFCAB6	7.96525	-1.6731	0.525473	-3.18398	0.00145267	0.00396713
SHISA4	95.3933	-1.67275	0.30947	-5.40522	6.47273e-08	3.13902e-07
PCDHB10	18.189	-1.67202	0.462012	-3.619	0.00029574	0.00090327
C5orf38	612.828	-1.67175	0.160874	-10.3917	2.7051e-25	5.71456e-24
AC138150.2	13.8412	-1.67114	0.429389	-3.89191	9.94579e-05	0.000326021
AC007541.1	6.62737	-1.6704	0.5854	-2.85344	0.00432485	0.0108153
ACTBP8	8.88118	-1.6693	0.6692	-2.49447	0.0126144	0.0285847
KRT17P3	11.0651	-1.66841	0.459803	-3.62854	0.000285032	0.000873648
DPH6-DT	6.31589	-1.66823	0.557971	-2.98982	0.00279142	0.00724582
ORAI3	179.054	-1.66735	0.122673	-13.5917	4.48345e-42	3.16678e-40
CCDC110	9.02239	-1.66715	0.566666	-2.94204	0.0032606	0.00833966
GCC2-AS1	4.68656	-1.66692	0.753544	-2.2121	0.0269594	0.0564184
CLCA4	4.78988	-1.66667	0.749823	-2.22275	0.0262328	0.055092
SLC16A14	187.054	-1.66633	0.319723	-5.21178	1.87035e-07	8.61e-07
HIST1H2AE	26.4859	-1.66577	0.395055	-4.21654	2.48079e-05	8.81371e-05
SNHG28	22.4731	-1.66509	0.343972	-4.84078	1.2933e-06	5.40158e-06
SEMA3F	1517.87	-1.66485	0.142225	-11.7057	1.19124e-31	4.06194e-30
TRAM2-AS1	65.7366	-1.66468	0.198284	-8.3954	4.6433e-17	5.10713e-16
GPC3	7.14531	-1.66457	0.592002	-2.81176	0.00492709	0.012195
GALC	4.23537	-1.66456	0.793299	-2.09827	0.035881	0.0727287
LPIN1	2937.33	-1.66422	0.373811	-4.45203	8.50622e-06	3.21456e-05
APBB3	271.596	-1.66183	0.188386	-8.82141	1.13025e-18	1.43552e-17
GCA	14.1391	-1.66045	0.384033	-4.32372	1.53421e-05	5.59544e-05
ARHGAP24	82.4303	-1.65991	0.211473	-7.84926	4.18515e-15	3.9504e-14
SEL1L3	889.903	-1.65981	0.105274	-15.7667	5.27675e-56	8.62811e-54
LRRC17	5.31899	-1.6593	0.646464	-2.56673	0.0102663	0.0237194
GCNT2	13.1035	-1.65747	0.528967	-3.1334	0.00172792	0.00465819
IFIT2	43.6472	-1.65495	0.226527	-7.30574	2.75744e-13	2.22114e-12
AC114730.3	4.26914	-1.65468	0.735556	-2.24956	0.0244768	0.0517814
AL360270.2	8.00582	-1.65403	0.744368	-2.22205	0.0262796	0.0551849
TMEM42	186.95	-1.65402	0.131822	-12.5474	4.11028e-36	1.88004e-34
MELTF-AS1	20.7563	-1.65171	0.385993	-4.27911	1.87644e-05	6.75909e-05
PPM1H	12.3117	-1.6516	0.416685	-3.96365	7.38114e-05	0.000245872
SEMA4A	8.41714	-1.65055	0.569331	-2.8991	0.00374233	0.00946986
HIST2H4A	13.9137	-1.64933	0.70732	-2.33181	0.0197109	0.0427083
CCDC146	43.9321	-1.64812	0.289134	-5.70018	1.19678e-08	6.25529e-08
ERMAP	149.736	-1.64664	0.167287	-9.84323	7.33186e-23	1.29028e-21
HMGN3-AS1	33.8407	-1.64658	0.275054	-5.98637	2.1457e-09	1.21212e-08
PIGCP1	39.2959	-1.64635	0.21817	-7.54619	4.48181e-14	3.88112e-13
RARRES3	29.1144	-1.64428	0.354868	-4.6335	3.59536e-06	1.42647e-05
TIPARP-AS1	9.18643	-1.6438	0.435202	-3.77709	0.000158674	0.000503979
AC036176.1	5.79843	-1.64299	0.539834	-3.04352	0.00233828	0.00614759
SNHG19	150.111	-1.64252	0.288044	-5.70231	1.18193e-08	6.18235e-08
AL356056.1	15.3583	-1.64163	0.438504	-3.74371	0.000181324	0.000571292
SCAMP1-AS1	49.0382	-1.64145	0.236194	-6.94959	3.66358e-12	2.67034e-11
VSTM2L	963.176	-1.64135	0.25141	-6.52859	6.63907e-11	4.32592e-10
JMJD7-PLA2G4B	42.7875	-1.64034	0.321448	-5.10299	3.34328e-07	1.49272e-06
ZNF821	12.3129	-1.63821	0.396906	-4.12744	3.66827e-05	0.000127256
AC120114.1	23.8941	-1.63758	0.309401	-5.29273	1.20501e-07	5.67547e-07
FAM47E	11.9927	-1.63709	0.575501	-2.84464	0.00444623	0.0110907
TMEM254-AS1	6.92606	-1.63664	0.614033	-2.66539	0.00768985	0.0182688
C9orf43	11.8814	-1.63571	0.427064	-3.83013	0.000128076	0.000412858
AC022364.1	18.4459	-1.63571	0.363677	-4.49769	6.86949e-06	2.63001e-05
FAAH2	59.1165	-1.63535	0.210917	-7.75352	8.93768e-15	8.21602e-14
LINC00899	34.2028	-1.63517	0.326075	-5.01471	5.31132e-07	2.31663e-06
AP002490.1	6.866	-1.63472	0.699848	-2.33583	0.0195002	0.0422916
KRT10	3283.83	-1.6323	0.507682	-3.21519	0.00130357	0.00358541
AL035563.1	11.7604	-1.63188	0.44864	-3.63739	0.00027542	0.00084606
FGFR3	488.488	-1.63174	0.372278	-4.38313	1.16984e-05	4.34576e-05
AL161421.1	15.8861	-1.63139	0.442232	-3.689	0.000225139	0.00070062
KLF3-AS1	5.70848	-1.63021	0.749611	-2.17473	0.02965	0.0614912
AC084018.2	4.1648	-1.62999	0.794742	-2.05097	0.0402703	0.0805638
C17orf100	15.4636	-1.62967	0.381571	-4.27094	1.94649e-05	6.99686e-05
SULT1B1	34.385	-1.62853	0.289013	-5.63481	1.75254e-08	9.00602e-08
INPP5J	9.74546	-1.62845	0.423101	-3.84884	0.000118681	0.000383942
SLC9A7P1	5.43359	-1.62813	0.710534	-2.29141	0.0219395	0.046973
LINC01315	22.6141	-1.6278	0.294533	-5.52671	3.26295e-08	1.63431e-07
AP000866.1	19.087	-1.62757	0.380083	-4.28215	1.85093e-05	6.67415e-05
RAB26	11.0599	-1.62683	0.465312	-3.49622	0.000471905	0.00139179
SLC9A9	99.1015	-1.62533	0.204856	-7.93401	2.12176e-15	2.05123e-14
ANKRD20A11P	12.7504	-1.62531	0.483289	-3.36301	0.000770966	0.00219675
SEPSECS-AS1	14.6527	-1.62326	0.375196	-4.32644	1.51541e-05	5.53641e-05
KLRD1	6.15496	-1.62239	0.652942	-2.48473	0.0129649	0.0292962
FMO5	61.702	-1.62177	0.212511	-7.63146	2.32102e-14	2.06682e-13
ROCK1P1	7.14396	-1.62166	0.513947	-3.15531	0.00160325	0.00434977
CLDN16	4.805	-1.62166	0.66322	-2.44513	0.0144801	0.0323779
OPTN	1193.93	-1.62127	0.147956	-10.9578	6.09591e-28	1.59631e-26
AQP11	14.7104	-1.62124	0.4364	-3.71504	0.000203172	0.000635307
LINC01979	3.79231	-1.62108	0.684905	-2.36687	0.0179393	0.0393128
C1S	337.237	-1.62058	0.312056	-5.19324	2.06666e-07	9.45919e-07
PRUNE2	32.3002	-1.6199	0.288226	-5.62023	1.90707e-08	9.75905e-08
ABI3BP	23.3043	-1.61953	0.662749	-2.44366	0.0145392	0.0324962
HCFC1R1	357.907	-1.61937	0.114856	-14.0991	3.84805e-45	3.24832e-43
WDFY3-AS2	29.5824	-1.61894	0.329216	-4.91755	8.76344e-07	3.72608e-06
AC011815.2	6.16873	-1.61823	0.653055	-2.47794	0.0132142	0.0298041
KIZ	265.255	-1.61719	0.182582	-8.8573	8.19726e-19	1.05467e-17
SMC5-AS1	10.3861	-1.61715	0.459688	-3.51793	0.000434928	0.00129209
ATP6V1FNB	25.8616	-1.61704	0.33877	-4.77327	1.81262e-06	7.4301e-06
AC104986.2	7.78393	-1.61584	0.627717	-2.57416	0.0100484	0.0232652
PRKAG2-AS1	76.1698	-1.61572	0.188182	-8.58595	9.00897e-18	1.06115e-16
RELB	210.048	-1.61484	0.286894	-5.6287	1.81573e-08	9.31001e-08
FGFR2	283.078	-1.61437	0.122262	-13.2041	8.30386e-40	5.10171e-38
PLEKHB1	12.0949	-1.61392	0.436764	-3.69517	0.00021974	0.000684741
HDAC9	75.2236	-1.61357	0.300155	-5.37578	7.62539e-08	3.67655e-07
ZC3H6	360.522	-1.61352	0.152777	-10.5613	4.50497e-26	1.007e-24
ODF3B	110.845	-1.61172	0.205191	-7.85475	4.00577e-15	3.78452e-14
UCN2	15.7609	-1.61079	0.327774	-4.91432	8.90895e-07	3.78407e-06
DCN	745.325	-1.61029	0.128093	-12.5713	3.0369e-36	1.40768e-34
HLA-E	3979.27	-1.61017	0.126232	-12.7556	2.90042e-37	1.47262e-35
AC016876.1	75.1405	-1.60951	0.177244	-9.08076	1.07821e-19	1.4897e-18
AL354696.2	10.39	-1.60907	0.516574	-3.11488	0.00184021	0.00493994
ACSL1	3135.52	-1.60679	0.101483	-15.8331	1.83855e-56	3.10402e-54
CCDC74B	10.1541	-1.6064	0.462305	-3.47476	0.000511317	0.0014993
PRR36	11.0405	-1.6056	0.424376	-3.78344	0.000154677	0.000492491
NR1D2	280.973	-1.60522	0.245474	-6.53929	6.18107e-11	4.03382e-10
TMEM232	11.3846	-1.60023	0.458999	-3.48635	0.000489653	0.00144086
ZNF514	114.535	-1.59995	0.163276	-9.79907	1.13623e-22	1.97118e-21
WEE2-AS1	16.907	-1.59855	0.363184	-4.40149	1.0751e-05	4.01033e-05
EVA1B	61.9365	-1.59849	0.191696	-8.3387	7.51099e-17	8.13207e-16
PAN2	502.606	-1.59785	0.214746	-7.44063	1.00206e-13	8.3805e-13
CCDC148	5.79599	-1.59714	0.552102	-2.89284	0.00381773	0.00964465
SMIM1	25.3616	-1.59704	0.364156	-4.38559	1.15673e-05	4.30009e-05
CCL28	153.187	-1.59649	0.512785	-3.11336	0.00184971	0.00496266
PCDHA11	49.2449	-1.59578	0.226323	-7.05089	1.77775e-12	1.3337e-11
CLDN23	57.0655	-1.59502	0.25994	-6.13611	8.45686e-10	4.96088e-09
HEATR4	10.0123	-1.59469	0.491522	-3.2444	0.001177	0.00326237
COL11A2	18.538	-1.59456	0.335519	-4.75253	2.00883e-06	8.19233e-06
TENM2	4.76686	-1.59362	0.7282	-2.18844	0.0286375	0.0595878
SRP14-AS1	25.708	-1.59302	0.348028	-4.57727	4.71082e-06	1.83674e-05
CASC10	33.1128	-1.59231	0.25059	-6.35424	2.09461e-10	1.31133e-09
NEXN	62.7512	-1.59141	0.464013	-3.42966	0.000604334	0.00174956
AC040169.1	4.45297	-1.59132	0.74853	-2.12593	0.0335091	0.0685297
LINC00294	156.263	-1.59111	0.130766	-12.1676	4.62498e-34	1.8649e-32
AC068446.2	6.47511	-1.59084	0.55039	-2.89038	0.00384775	0.00971577
HIST1H2BG	178.267	-1.59041	0.318276	-4.99694	5.82474e-07	2.52392e-06
KRT17P1	2.58417	-1.59022	0.811286	-1.96012	0.0499813	0.0973633
ENPP1	67.4589	-1.58939	0.259976	-6.1136	9.74059e-10	5.68822e-09
CTSF	1470.12	-1.5886	0.114389	-13.8878	7.51458e-44	5.82268e-42
RHCE	6.85257	-1.58839	0.629982	-2.52133	0.0116913	0.0266793
UBA7	171.536	-1.58812	0.150563	-10.5479	5.19639e-26	1.15533e-24
KMO	8.81241	-1.58734	0.568669	-2.79132	0.00524942	0.0128975
COL4A3	9.01948	-1.58686	0.453778	-3.49701	0.000470506	0.00138786
ELOVL3	5.02225	-1.58655	0.602973	-2.63121	0.00850826	0.0200593
EPB41L4A-AS1	303.339	-1.58576	0.128568	-12.334	5.94384e-35	2.56079e-33
TMEM8B	142.202	-1.58494	0.131466	-12.0559	1.80539e-33	7.14111e-32
ABHD11-AS1	15.5641	-1.58438	0.391615	-4.04576	5.21534e-05	0.000177224
NDRG2	53.9808	-1.58386	0.22874	-6.92428	4.38183e-12	3.17603e-11
TRIM22	477.528	-1.58381	0.20775	-7.62361	2.46674e-14	2.19189e-13
SPACA9	100.926	-1.58376	0.19218	-8.24103	1.70739e-16	1.78708e-15
CH17-340M24.3	9.19478	-1.58339	0.505909	-3.12979	0.0017493	0.00471031
RASA4	11.3408	-1.58336	0.482391	-3.28232	0.00102958	0.00287795
LINC01232	7.01269	-1.58192	0.650415	-2.43217	0.0150086	0.0334383
PDCD4-AS1	3.67779	-1.58104	0.705173	-2.24206	0.0249573	0.0526906
AC068446.1	15.8311	-1.57987	0.466078	-3.3897	0.000699687	0.00200576
TCP11L1	281.671	-1.57984	0.153119	-10.3178	5.85778e-25	1.20917e-23
DLG5	6825.65	-1.57933	0.189699	-8.32544	8.40179e-17	9.06521e-16
AGBL2	8.14529	-1.57924	0.564519	-2.7975	0.00515	0.0126772
AC010733.1	4.70008	-1.57789	0.707635	-2.22981	0.0257601	0.0541871
PPM1M	79.8463	-1.57749	0.230801	-6.83484	8.20945e-12	5.82829e-11
GEMIN8	228.631	-1.57643	0.157694	-9.99678	1.57437e-23	2.91125e-22
CHI3L2	346.526	-1.57611	0.135597	-11.6235	3.12885e-31	1.0297e-29
CTSS	36.3009	-1.57603	0.491578	-3.20606	0.00134567	0.00369193
KLC4	150.245	-1.5759	0.147111	-10.7123	8.90743e-27	2.09481e-25
CAPS	56.8203	-1.57537	0.256017	-6.15339	7.58438e-10	4.46801e-09
AC137767.1	14.9352	-1.57493	0.509222	-3.09281	0.00198271	0.00528806
FBXO15	11.0982	-1.57483	0.480509	-3.27742	0.00104759	0.00292514
TBX2-AS1	13.09	-1.57424	0.408575	-3.853	0.000116678	0.000378006
AC022417.1	5.62763	-1.57314	0.783687	-2.00736	0.0447112	0.0882243
HMOX1	8069.59	-1.5718	0.436449	-3.60134	0.000316585	0.000960999
LIN7B	17.283	-1.57106	0.327128	-4.80258	1.56634e-06	6.48197e-06
GAS2	4.89032	-1.57103	0.649174	-2.42004	0.0155187	0.034448
AP002026.1	26.5999	-1.57026	0.365451	-4.29676	1.73311e-05	6.28095e-05
HSPB8	347.522	-1.56961	0.215874	-7.27093	3.57013e-13	2.84487e-12
ENO3	43.4154	-1.56952	0.319842	-4.90717	9.23997e-07	3.91986e-06
AZIN1-AS1	22.6929	-1.56843	0.327288	-4.79219	1.6497e-06	6.80121e-06
CAPN6	15.457	-1.56774	0.37602	-4.1693	3.05539e-05	0.000107104
AC022400.7	91.1891	-1.56745	0.279879	-5.60047	2.13767e-08	1.08881e-07
PCDHA12	134.445	-1.56695	0.155821	-10.0561	8.6341e-24	1.64492e-22
HOTAIR	17.0842	-1.56658	0.363448	-4.31033	1.63014e-05	5.92714e-05
AL441992.1	25.1784	-1.56532	0.260406	-6.01107	1.84305e-09	1.04886e-08
LINC00910	28.6053	-1.56528	0.323575	-4.83744	1.31523e-06	5.48876e-06
AZI2	726.324	-1.56496	0.149481	-10.4693	1.19565e-25	2.58904e-24
TTLL1	64.2496	-1.56395	0.186464	-8.38743	4.96872e-17	5.45063e-16
CREG1	7442.78	-1.56324	0.105832	-14.771	2.254e-49	2.69003e-47
BMP2	205.619	-1.56308	0.236196	-6.61774	3.64736e-11	2.4315e-10
AL117336.3	16.3912	-1.5618	0.409158	-3.81709	0.000135033	0.000433936
KLK1	8.48161	-1.56118	0.606605	-2.57364	0.0100634	0.0232921
ZNF540	35.1925	-1.56089	0.308486	-5.05984	4.19612e-07	1.85161e-06
ZMIZ1-AS1	5.98011	-1.55946	0.559432	-2.78757	0.00531044	0.0130366
SMPD5	13.9922	-1.55895	0.487502	-3.19783	0.00138464	0.00379132
PHYHIP	4.5439	-1.55863	0.79672	-1.95631	0.0504285	0.0981626
AL118558.3	21.1063	-1.55757	0.389037	-4.00364	6.23747e-05	0.000210033
PBXIP1	837.041	-1.55616	0.0900232	-17.2862	5.97369e-67	1.85149e-64
HAP1	21.3189	-1.55538	0.340764	-4.5644	5.00935e-06	1.9462e-05
C5AR1	8.43173	-1.55535	0.57499	-2.705	0.00683039	0.0164053
SSBP2	449.988	-1.5548	0.1869	-8.31892	8.87721e-17	9.54162e-16
GOLGA8R	12.8582	-1.5544	0.436564	-3.56053	0.0003701	0.00111271
SIRPB2	52.9287	-1.55371	0.300092	-5.17743	2.24958e-07	1.02512e-06
FAM66C	8.14179	-1.55208	0.502808	-3.08682	0.00202308	0.00538537
OBSCN-AS1	32.9379	-1.55118	0.280782	-5.5245	3.30432e-08	1.65344e-07
LINC01287	3.83037	-1.55045	0.704922	-2.19947	0.0278448	0.058081
MATN3	38.9079	-1.55015	0.307877	-5.03498	4.77898e-07	2.09589e-06
TDRKH-AS1	7.33136	-1.54961	0.655423	-2.36429	0.0180647	0.039554
PLEKHH2	26.9693	-1.54922	0.445245	-3.47947	0.000502412	0.00147673
HEIH	195.559	-1.54887	0.15714	-9.85661	6.41795e-23	1.13522e-21
ZBTB22	168.096	-1.54751	0.134221	-11.5296	9.36121e-31	2.99992e-29
COL6A1	498.779	-1.54694	0.201752	-7.66751	1.75374e-14	1.57723e-13
KLHL24	665.452	-1.54629	0.154055	-10.0372	1.04587e-23	1.97261e-22
NLGN2	270.066	-1.54592	0.160967	-9.60391	7.69691e-22	1.25953e-20
AP003068.2	69.6533	-1.54553	0.211277	-7.31519	2.5701e-13	2.07911e-12
ZNF524	263.325	-1.54531	0.126107	-12.2539	1.60033e-34	6.67319e-33
LINC00520	8.39723	-1.5447	0.63487	-2.4331	0.0149703	0.0333627
NOXA1	98.0069	-1.54445	0.224964	-6.86534	6.63342e-12	4.74508e-11
TGFBR3L	22.7611	-1.54442	0.331036	-4.66541	3.08006e-06	1.23238e-05
WDR78	58.133	-1.54331	0.242628	-6.36083	2.0067e-10	1.25781e-09
MIOS	1611.14	-1.54306	0.132519	-11.6441	2.45856e-31	8.18182e-30
PCDHGA1	21.5905	-1.543	0.338639	-4.55648	5.20169e-06	2.01677e-05
AC073957.3	54.5857	-1.542	0.2577	-5.98372	2.18101e-09	1.23106e-08
EFCAB12	5.18833	-1.53812	0.634035	-2.42592	0.0152696	0.0339315
SFTPD	207.819	-1.53663	0.210397	-7.30346	2.80465e-13	2.25742e-12
GDF15	343.994	-1.53507	0.169998	-9.0299	1.71822e-19	2.32446e-18
CFAP53	19.4183	-1.53446	0.357321	-4.29433	1.75221e-05	6.34241e-05
AC008537.3	8.50952	-1.53381	0.610008	-2.5144	0.0119234	0.0271552
AC010478.1	8.97441	-1.53348	0.611218	-2.5089	0.0121109	0.027546
AL050341.2	39.808	-1.53338	0.28523	-5.37595	7.61815e-08	3.67391e-07
SLC26A11	151.343	-1.53333	0.133762	-11.4631	2.02087e-30	6.27286e-29
ADPRM	104.036	-1.53287	0.185597	-8.25912	1.46754e-16	1.54852e-15
HESX1	10.8391	-1.53204	0.450265	-3.40253	0.00066765	0.00192108
ZNF395	847.29	-1.53178	0.0986194	-15.5323	2.09762e-54	3.00408e-52
CD27-AS1	100.131	-1.53153	0.164947	-9.28498	1.61739e-20	2.3636e-19
OR5AS1	5.02301	-1.53109	0.762868	-2.00702	0.0447472	0.0882786
AC009113.1	36.8117	-1.53009	0.302395	-5.0599	4.19474e-07	1.85139e-06
PJVK	26.5837	-1.52898	0.3217	-4.75281	2.00606e-06	8.18386e-06
C19orf38	4.29969	-1.52837	0.716953	-2.13175	0.0330272	0.0676641
FAM131C	9.91021	-1.52761	0.602978	-2.53344	0.011295	0.0258773
AL158163.1	6.55612	-1.52747	0.61297	-2.49192	0.0127054	0.0287721
B3GNT9	18.8302	-1.52525	0.352763	-4.32371	1.53426e-05	5.59544e-05
IGBP1	1034.8	-1.52506	0.129814	-11.748	7.22814e-32	2.51845e-30
SLC16A5	144.966	-1.52499	0.177937	-8.57043	1.03096e-17	1.20817e-16
TMEM159	391.646	-1.52494	0.13293	-11.4717	1.83001e-30	5.69746e-29
LCAT	99.5297	-1.52442	0.203904	-7.47616	7.65231e-14	6.48869e-13
WFIKKN1	9.79182	-1.5225	0.579167	-2.62877	0.00856936	0.0201896
TMEM99	214.953	-1.52127	0.174196	-8.73306	2.47877e-18	3.05848e-17
SEPT7-AS1	13.0369	-1.52113	0.467574	-3.25323	0.00114102	0.0031704
ITGA1	519.716	-1.52003	0.147822	-10.2828	8.42327e-25	1.70651e-23
AC135048.4	3.69463	-1.51973	0.76479	-1.98712	0.0469093	0.0920107
LINC00886	63.1462	-1.51894	0.229353	-6.62269	3.52713e-11	2.35437e-10
KCTD7	101.751	-1.51856	0.23933	-6.34504	2.22365e-10	1.38793e-09
RNF128	14.4621	-1.51855	0.445339	-3.40988	0.000649926	0.00187319
FRMPD2	6.72468	-1.51849	0.601943	-2.52264	0.0116476	0.0265914
CHRNB1	83.6611	-1.51832	0.201371	-7.53992	4.70249e-14	4.06883e-13
AC062029.1	15.7626	-1.51806	0.439056	-3.45755	0.000545107	0.00159096
GOLGA6L4	10.7169	-1.51513	0.413025	-3.66837	0.000244103	0.000755785
PAIP2B	191.031	-1.51379	0.172869	-8.75689	2.00717e-18	2.50336e-17
AC018755.3	21.8877	-1.51342	0.301039	-5.02732	4.97377e-07	2.1769e-06
MYLIP	34.8537	-1.51284	0.304378	-4.97028	6.68551e-07	2.87733e-06
CXCR1	6.88812	-1.5111	0.746641	-2.02387	0.0429837	0.085253
CRAT	376.316	-1.51048	0.102587	-14.7238	4.53273e-49	5.20036e-47
AC139795.3	5.86021	-1.51042	0.708801	-2.13096	0.0330926	0.0677714
SPEG	654.245	-1.51	0.0832959	-18.1281	1.91219e-73	9.23455e-71
LRRN2	7.85129	-1.50998	0.562609	-2.68389	0.00727702	0.0173655
AC110285.2	24.3831	-1.5093	0.350872	-4.30157	1.6959e-05	6.15251e-05
NEDD4L	1274.39	-1.50855	0.112053	-13.4628	2.58814e-41	1.73372e-39
PRRT1	3.66732	-1.50847	0.615824	-2.44951	0.014305	0.0320278
FBLN1	6582.82	-1.50816	0.128513	-11.7355	8.37936e-32	2.9001e-30
GAS1	217.643	-1.5057	0.346201	-4.34921	1.36631e-05	5.02387e-05
CA14	11.7696	-1.50539	0.446249	-3.37342	0.000742396	0.00212116
AL360270.1	9.29741	-1.50481	0.703164	-2.14006	0.0323503	0.0664675
AC009950.1	3.83682	-1.50466	0.681524	-2.20779	0.0272592	0.0569768
YPEL5	755.989	-1.50286	0.149297	-10.0663	7.78556e-24	1.48598e-22
BDH2	170.623	-1.50251	0.209149	-7.18393	6.77367e-13	5.26036e-12
SP5	5.40509	-1.50238	0.591849	-2.53846	0.0111341	0.0255397
PRKN	38.8866	-1.50225	0.300717	-4.99554	5.86707e-07	2.54036e-06
CREBRF	454.617	-1.50201	0.252119	-5.95753	2.56074e-09	1.43642e-08
EHF	91.8144	-1.50123	0.582712	-2.57628	0.00998709	0.0231309
STOM	4596.99	-1.501	0.139821	-10.7352	6.95996e-27	1.65178e-25
DHRS3	195.631	-1.5009	0.726327	-2.06642	0.0387886	0.0778999
AC083880.1	4.73872	-1.5008	0.762371	-1.96859	0.0490001	0.095696
MEFV	5.27981	-1.50034	0.721253	-2.08019	0.0375085	0.0756215
MAP3K8	22.6949	-1.50008	0.34765	-4.3149	1.59676e-05	5.8142e-05
AC243562.1	5.77828	-1.50003	0.672762	-2.22966	0.0257702	0.0542028
ANKRD24	15.247	-1.49925	0.383924	-3.90506	9.42007e-05	0.000309864
ARHGAP33	45.3584	-1.49835	0.288449	-5.19452	2.05253e-07	9.40072e-07
FBXO2	221.175	-1.49719	0.156878	-9.54372	1.37804e-21	2.20295e-20
AL451165.2	14.3761	-1.49685	0.377831	-3.9617	7.44189e-05	0.000247697
DDIT3	228.284	-1.49682	0.245792	-6.08976	1.13077e-09	6.56458e-09
MGAT4C	4.16585	-1.49678	0.759108	-1.97177	0.0486361	0.0950746
NPR3	122.905	-1.49573	0.220956	-6.76935	1.29359e-11	9.02945e-11
HS1BP3	404.286	-1.49538	0.132732	-11.2661	1.92869e-29	5.62516e-28
AC098820.1	4.70533	-1.49507	0.632577	-2.36346	0.0181052	0.0396345
TGFBI	25161.5	-1.49494	0.186233	-8.02725	9.96781e-16	9.88498e-15
THBS3	193.874	-1.49234	0.132179	-11.2903	1.4654e-29	4.31638e-28
AL139424.2	3.68602	-1.49225	0.765746	-1.94875	0.0513253	0.0996653
AL138756.1	5.93564	-1.49165	0.600241	-2.48509	0.012952	0.0292762
LAMB2	3292.13	-1.49144	0.134376	-11.099	1.26854e-28	3.49835e-27
PCDHB5	22.5611	-1.49096	0.303713	-4.90912	9.14873e-07	3.88195e-06
MATN2	25.4198	-1.48985	0.325005	-4.58408	4.56e-06	1.78194e-05
MAP3K7CL	35.7564	-1.48826	0.288468	-5.1592	2.48008e-07	1.12571e-06
H1FX	1287.86	-1.48785	0.138379	-10.752	5.79889e-27	1.38255e-25
RNF207	122.682	-1.48752	0.160101	-9.29113	1.52657e-20	2.23718e-19
MAP1LC3A	97.1104	-1.48716	0.19688	-7.55363	4.23289e-14	3.6763e-13
ACACB	94.5869	-1.48482	0.181476	-8.18192	2.79363e-16	2.88189e-15
AL137077.2	5.93139	-1.48455	0.739801	-2.00669	0.0447826	0.08834
CLK1	1005.83	-1.4837	0.259418	-5.71934	1.0694e-08	5.61355e-08
LINC01179	7.08738	-1.48342	0.685737	-2.16324	0.0305226	0.0631118
LMTK3	190.922	-1.48293	0.146824	-10.1001	5.51947e-24	1.06324e-22
AC108448.3	11.2363	-1.48292	0.410693	-3.61079	0.000305271	0.000929374
C1orf56	81.1561	-1.48242	0.217671	-6.81038	9.73407e-12	6.8591e-11
PAQR7	214.3	-1.48221	0.164985	-8.98391	2.6132e-19	3.47857e-18
CIB2	9.66473	-1.48157	0.560798	-2.64189	0.00824441	0.0194771
ZBTB16	695.304	-1.48044	0.255528	-5.79365	6.88727e-09	3.68326e-08
MUC20	7.29731	-1.47719	0.522975	-2.82459	0.00473416	0.0117581
FOXN3	728.756	-1.47658	0.135295	-10.9137	9.90876e-28	2.53718e-26
SNTB1	20.6431	-1.47609	0.408397	-3.61437	0.000301084	0.00091767
DUBR	104.738	-1.47574	0.153646	-9.60478	7.63206e-22	1.2499e-20
AL031058.1	10.4017	-1.47553	0.470269	-3.13762	0.00170325	0.00459885
GCHFR	5.15169	-1.47543	0.694106	-2.12566	0.0335319	0.0685545
NRTN	6.47828	-1.47445	0.505205	-2.91852	0.00351699	0.00894146
ETV2	8.29161	-1.47277	0.52651	-2.79723	0.00515428	0.0126862
CFI	17.6033	-1.47225	0.556087	-2.64752	0.00810838	0.0191841
DCST2	59.0685	-1.47225	0.244338	-6.02547	1.68616e-09	9.62737e-09
OPLAH	1353.07	-1.47223	0.121394	-12.1277	7.53551e-34	3.00927e-32
LINC00896	9.47723	-1.47107	0.677	-2.17292	0.0297865	0.0617311
AC244154.1	5.28005	-1.47025	0.638468	-2.30279	0.0212909	0.0457357
KLF8	308.797	-1.46999	0.116214	-12.649	1.13319e-36	5.4981e-35
AL139246.1	6.31711	-1.46935	0.680687	-2.15862	0.0308796	0.0637612
VN1R1	7.43018	-1.46885	0.534523	-2.74796	0.00599666	0.0145662
F2R	635.011	-1.4682	0.129495	-11.3378	8.52186e-30	2.52807e-28
LINC01176	4.23863	-1.46647	0.66964	-2.18994	0.0285285	0.0593968
ADAMTS6	77.8813	-1.4639	0.448195	-3.26622	0.00108994	0.00303727
FOXL2NB	8.08408	-1.46277	0.69122	-2.11621	0.034327	0.0700231
NRG4	17.9763	-1.46134	0.374599	-3.90109	9.57614e-05	0.000314599
MIR34AHG	106.079	-1.45949	0.310154	-4.70568	2.53019e-06	1.02142e-05
LINC00921	16.1281	-1.45847	0.386305	-3.77544	0.000159728	0.000506785
PRSS16	222.393	-1.45823	0.14659	-9.94766	2.58181e-23	4.6702e-22
AC015912.3	6.21616	-1.45782	0.581949	-2.50506	0.0122431	0.0278161
MR1	1286.4	-1.45774	0.0773212	-18.853	2.77669e-79	1.8019e-76
AARD	61.6223	-1.45722	0.227189	-6.41413	1.41633e-10	8.98608e-10
DHX58	36.3958	-1.45721	0.272404	-5.34945	8.82218e-08	4.22123e-07
TBKBP1	51.5047	-1.45598	0.251235	-5.79527	6.82096e-09	3.64968e-08
AC100810.1	92.8263	-1.45535	0.169904	-8.56576	1.07369e-17	1.25683e-16
PAXBP1-AS1	11.2749	-1.45499	0.539159	-2.69862	0.00696268	0.0166864
JRK	948.473	-1.45428	0.162982	-8.92294	4.54071e-19	5.93407e-18
AMZ2P1	87.0126	-1.45396	0.206159	-7.05259	1.75624e-12	1.31851e-11
CLTRN	5.9854	-1.45281	0.625268	-2.3235	0.0201525	0.0435288
IL15	57.1056	-1.45271	0.201078	-7.22462	5.02521e-13	3.94979e-12
LINC01023	10.9798	-1.45148	0.414119	-3.50498	0.000456636	0.00135079
SPATA7	116.275	-1.45147	0.182253	-7.96406	1.6648e-15	1.62078e-14
EID2B	14.6406	-1.45081	0.433542	-3.3464	0.000818679	0.00232568
AL162595.1	33.0997	-1.44978	0.261401	-5.5462	2.91952e-08	1.4676e-07
GTF2IRD1	625.38	-1.44977	0.135108	-10.7304	7.3291e-27	1.7374e-25
ABHD8	70.4996	-1.44944	0.190085	-7.62521	2.43632e-14	2.16671e-13
RBM44	9.83776	-1.44942	0.567272	-2.55506	0.0106168	0.0244694
TNFSF4	14.8774	-1.44885	0.423378	-3.42212	0.000621357	0.00179584
TRIM17	11.0961	-1.44876	0.447982	-3.23397	0.0012208	0.00337252
MRPS30-DT	15.4616	-1.44777	0.392691	-3.6868	0.000227093	0.000706172
PAXIP1-AS1	106.786	-1.44768	0.28791	-5.02824	4.94994e-07	2.16727e-06
ID2	32.3386	-1.44639	0.330978	-4.37006	1.24211e-05	4.59697e-05
AC012651.1	15.5566	-1.44456	0.390667	-3.69768	0.000217581	0.000678393
DNAH10OS	7.70784	-1.44425	0.568836	-2.53896	0.0111184	0.0255093
AC126768.2	24.5687	-1.44359	0.295113	-4.89166	9.99899e-07	4.22202e-06
TPPP	61.0072	-1.44323	0.403281	-3.57871	0.000345291	0.00104432
LNCTAM34A	25.7554	-1.44261	0.268879	-5.36528	8.08219e-08	3.88957e-07
PNPLA2	965.237	-1.44221	0.169898	-8.4887	2.08961e-17	2.37508e-16
AL137002.2	4.53236	-1.44114	0.575269	-2.50516	0.0122397	0.0278116
ARMCX3	60.3005	-1.44108	0.240561	-5.99047	2.09236e-09	1.1836e-08
AC109322.1	13.3784	-1.44034	0.427567	-3.36869	0.000755266	0.00215497
CD74	6.49267	-1.44025	0.737261	-1.95351	0.0507594	0.0987233
DLG2	4.85104	-1.4401	0.608272	-2.36753	0.0179074	0.0392511
ILDR1	7.19258	-1.43875	0.544942	-2.64019	0.00828587	0.0195706
AC016708.1	8.70774	-1.43863	0.489264	-2.94039	0.00327803	0.00838216
EFHC1	209.46	-1.43846	0.194446	-7.39771	1.38548e-13	1.14716e-12
PLCD1	76.1747	-1.43838	0.180899	-7.95128	1.8459e-15	1.79037e-14
LINC02019	11.7315	-1.43836	0.430245	-3.34311	0.000828447	0.00235246
ULK1	597.681	-1.43744	0.127846	-11.2435	2.49399e-29	7.18272e-28
ZNF658B	25.6442	-1.43675	0.33166	-4.332	1.47763e-05	5.40507e-05
SBF2-AS1	77.7759	-1.43606	0.196489	-7.30856	2.70019e-13	2.1801e-12
TOM1	333.862	-1.4357	0.129917	-11.051	2.16903e-28	5.88017e-27
ATP6V1G2	4.52556	-1.43539	0.610847	-2.34983	0.0187821	0.0409393
CES4A	121.22	-1.4351	0.196679	-7.29665	2.95015e-13	2.36994e-12
AC010864.1	9.39459	-1.43506	0.591485	-2.42619	0.0152581	0.0339131
MANBA	437.849	-1.43501	0.0915303	-15.6779	2.14098e-55	3.39387e-53
RAD51-AS1	47.4188	-1.43488	0.329175	-4.35902	1.30646e-05	4.82139e-05
PAPPA	75.2466	-1.43451	0.38637	-3.71279	0.000204989	0.000640409
SECTM1	685.619	-1.43385	0.0901439	-15.9062	5.73578e-57	1.0094e-54
ZEB1-AS1	58.5546	-1.43336	0.220891	-6.489	8.64086e-11	5.58469e-10
AC068733.3	5.9649	-1.43267	0.610709	-2.34591	0.0189809	0.0413076
MYH7B	11.661	-1.43266	0.443017	-3.23387	0.00122124	0.00337326
KSR2	4.39855	-1.43216	0.609474	-2.34983	0.0187821	0.0409393
TCEAL1	185.875	-1.43114	0.154424	-9.26759	1.90401e-20	2.763e-19
BTN3A1	273.899	-1.43093	0.10678	-13.4008	5.98414e-41	3.91834e-39
ZNF204P	225.846	-1.4295	0.11463	-12.4705	1.08185e-35	4.85222e-34
GM2A	3187.6	-1.42933	0.111888	-12.7746	2.27287e-37	1.15967e-35
SYP	26.567	-1.4288	0.329758	-4.33286	1.47187e-05	5.38491e-05
GSDMB	21.0139	-1.42824	0.412356	-3.46361	0.000532971	0.00155795
LRRC73	22.4997	-1.42762	0.323498	-4.41309	1.01906e-05	3.81363e-05
GTF2IRD2	38.0173	-1.42712	0.270912	-5.26785	1.38034e-07	6.45442e-07
EPOR	16.3705	-1.42706	0.323776	-4.40755	1.04544e-05	3.90742e-05
INPP5D	1264.99	-1.4267	0.102594	-13.9063	5.79867e-44	4.54397e-42
CDR2L	425.989	-1.42653	0.172367	-8.27609	1.27285e-16	1.35064e-15
NEDD9	119.222	-1.42383	0.23359	-6.09545	1.09132e-09	6.34976e-09
NLGN3	11.2657	-1.42358	0.456875	-3.1159	0.00183385	0.0049252
FCGBP	26.4422	-1.42347	0.372955	-3.81673	0.00013523	0.000434436
SNN	244.57	-1.42313	0.14341	-9.92355	3.28833e-23	5.90194e-22
ZSCAN31	183.772	-1.42293	0.199068	-7.14796	8.80778e-13	6.76915e-12
ABCD1	120.893	-1.42279	0.195738	-7.26882	3.62641e-13	2.88529e-12
PDE7B	47.8502	-1.42205	0.399348	-3.56094	0.000369526	0.00111115
CCDC74A	23.4222	-1.42094	0.374881	-3.79038	0.000150416	0.000479806
CTF1	28.696	-1.42064	0.272931	-5.20512	1.93873e-07	8.90306e-07
AC245297.3	83.9173	-1.42007	0.180298	-7.87621	3.37455e-15	3.21007e-14
AC007448.4	6.07392	-1.4199	0.611184	-2.3232	0.0201685	0.043559
IFI27	15.4615	-1.41961	0.586118	-2.42206	0.015433	0.0342724
VMAC	52.8306	-1.41917	0.26811	-5.29325	1.20164e-07	5.66349e-07
CD37	5.07047	-1.41871	0.599563	-2.36624	0.01797	0.0393635
DOK1	41.1504	-1.41821	0.291118	-4.87162	1.10689e-06	4.65297e-06
C7orf31	38.0201	-1.41647	0.220106	-6.43538	1.23163e-10	7.85264e-10
ZFAS1	722.426	-1.41646	0.121844	-11.6252	3.06841e-31	1.01141e-29
CNNM2	175.82	-1.41613	0.181125	-7.81854	5.34388e-15	5.00546e-14
CHN1	101.151	-1.41596	0.15847	-8.93521	4.06413e-19	5.32129e-18
ZBED5-AS1	84.9346	-1.41539	0.156532	-9.04216	1.53604e-19	2.0848e-18
CACFD1	90.678	-1.41529	0.189391	-7.47286	7.847e-14	6.64562e-13
WNT5A	173.542	-1.41429	0.211146	-6.69815	2.11068e-11	1.44607e-10
AL162458.1	37.7537	-1.41342	0.317748	-4.44825	8.65744e-06	3.26577e-05
LINC00324	15.3665	-1.41197	0.352313	-4.00772	6.13081e-05	0.000206579
GPRC5C	258.437	-1.4118	0.146103	-9.66309	4.32625e-22	7.18137e-21
AC112220.2	107.821	-1.41085	0.176997	-7.97106	1.57325e-15	1.53453e-14
APMAP	2557.67	-1.41021	0.116659	-12.0883	1.21838e-33	4.82843e-32
AC069544.1	6.45927	-1.41021	0.632136	-2.23086	0.0256905	0.0540515
FTH1P12	20.5203	-1.40994	0.461086	-3.05787	0.00222919	0.005885
AL358472.4	6.22911	-1.40875	0.569807	-2.47232	0.0134238	0.0302276
CUTALP	226.968	-1.40844	0.21893	-6.4333	1.24864e-10	7.9562e-10
AC104452.1	3.57884	-1.40691	0.668169	-2.10562	0.0352371	0.0716192
FAM228B	69.4135	-1.40664	0.198711	-7.0788	1.45403e-12	1.09998e-11
RBM43	196.125	-1.40618	0.188459	-7.46145	8.55743e-14	7.22373e-13
PGGHG	548.837	-1.40617	0.145934	-9.63564	5.65393e-22	9.31082e-21
TNFAIP3	177.429	-1.40594	0.257232	-5.46565	4.61206e-08	2.27114e-07
MT-RNR2	112572	-1.40552	0.168428	-8.34492	7.12623e-17	7.73566e-16
AL109811.3	9.77686	-1.40464	0.472579	-2.9723	0.00295581	0.00763342
AC064836.3	4.99582	-1.404	0.677112	-2.07351	0.0381246	0.0767296
CCDC51	459.075	-1.40312	0.123667	-11.346	7.76542e-30	2.31027e-28
LYNX1	19.5892	-1.4031	0.398303	-3.52269	0.00042719	0.00127165
ZNF345	18.6423	-1.40292	0.387814	-3.6175	0.000297459	0.000907587
SCPEP1	1395.98	-1.40285	0.0846718	-16.568	1.18653e-61	2.59363e-59
MFGE8	4310.71	-1.40175	0.12325	-11.3733	5.68226e-30	1.70026e-28
FANCE	279.253	-1.40136	0.185089	-7.57127	3.69594e-14	3.22208e-13
C1orf220	3.83735	-1.40086	0.662296	-2.11516	0.0344159	0.0701838
CYP39A1	150.771	-1.40083	0.183349	-7.64024	2.16815e-14	1.93651e-13
SDC2	15.6289	-1.40067	0.431753	-3.24414	0.00117805	0.00326422
PCDHB9	17.2113	-1.40017	0.371996	-3.76394	0.00016726	0.000529226
ZNF222	20.9432	-1.39821	0.434245	-3.21986	0.00128253	0.00353083
SCNN1G	990.768	-1.39785	0.452484	-3.08927	0.00200646	0.00534661
MHENCR	71.2498	-1.39737	0.319707	-4.37079	1.23799e-05	4.58256e-05
ZNF320	6.42955	-1.39672	0.594192	-2.35062	0.0187422	0.0408695
SGK1	785.739	-1.39518	0.175249	-7.96116	1.70429e-15	1.65768e-14
FTL	10573.3	-1.39447	0.154171	-9.04495	1.49734e-19	2.0376e-18
FBXL16	1854.07	-1.39413	0.105648	-13.1959	9.25815e-40	5.67123e-38
AC105206.2	6.7066	-1.39392	0.588547	-2.36842	0.0178645	0.0391736
PRSS8	500.692	-1.39305	0.183713	-7.58278	3.38216e-14	2.96096e-13
HIST3H2BB	58.9542	-1.39229	0.348046	-4.0003	6.32612e-05	0.000212742
AC026150.1	10.0581	-1.39083	0.46132	-3.01488	0.00257082	0.0067101
REM2	6.47014	-1.39061	0.494199	-2.81387	0.00489492	0.0121211
GLIS2	115.343	-1.39055	0.23331	-5.96011	2.52075e-09	1.41475e-08
EFEMP1	3546.89	-1.39036	0.0784053	-17.733	2.33454e-70	8.65698e-68
SDK1	21.5746	-1.3899	0.326346	-4.25898	2.05361e-05	7.36786e-05
C19orf66	146.989	-1.38923	0.160845	-8.63711	5.76508e-18	6.88384e-17
ATG16L2	229.944	-1.38721	0.184182	-7.53174	5.0067e-14	4.31945e-13
LINC02482	23.7714	-1.38717	0.268315	-5.16992	2.34197e-07	1.06629e-06
PNLIPRP3	729.773	-1.38681	0.144436	-9.60156	7.87449e-22	1.28555e-20
CHODL	3.39238	-1.38589	0.691373	-2.00455	0.0450116	0.088716
FOXD2-AS1	74.3139	-1.38562	0.175295	-7.90452	2.68966e-15	2.57508e-14
C2orf92	17.617	-1.38523	0.366181	-3.7829	0.000155013	0.000493408
PARP10	612.651	-1.38474	0.122654	-11.2898	1.47328e-29	4.33344e-28
PTGFR	38.2089	-1.38464	0.533591	-2.59494	0.00946067	0.0220395
FLJ37453	20.2055	-1.38404	0.318132	-4.35052	1.35817e-05	4.99712e-05
C6orf48	194.306	-1.38334	0.174558	-7.92484	2.28436e-15	2.20623e-14
GRHL3	92.8441	-1.38323	0.468404	-2.95307	0.00314627	0.00807547
PKN3	46.306	-1.38245	0.272332	-5.07635	3.84755e-07	1.7065e-06
GMDS-DT	22.397	-1.38239	0.329281	-4.1982	2.69046e-05	9.50979e-05
HIST1H1C	339.927	-1.38105	0.140905	-9.80128	1.11168e-22	1.93019e-21
GAS5	4719.53	-1.381	0.161903	-8.52979	1.4661e-17	1.68951e-16
CR381653.2	12.1557	-1.37963	0.469488	-2.93859	0.00329709	0.00842778
TBC1D17	367.447	-1.37931	0.17193	-8.0225	1.03613e-15	1.02556e-14
AC006058.4	5.38529	-1.37894	0.685667	-2.01109	0.0443156	0.0875518
AC087203.3	13.1959	-1.37874	0.494059	-2.79063	0.00526053	0.0129232
CADM4	113.498	-1.37793	0.201199	-6.84859	7.45816e-12	5.30943e-11
ZFP14	63.7006	-1.37773	0.217414	-6.33689	2.3445e-10	1.46072e-09
RETREG1	137.325	-1.3772	0.154833	-8.89476	5.85464e-19	7.5986e-18
ANO8	460.558	-1.37624	0.0998276	-13.7861	3.08921e-43	2.31591e-41
ARHGAP5-AS1	42.3361	-1.37573	0.285116	-4.82517	1.39884e-06	5.82483e-06
AP003501.3	5.50156	-1.37487	0.667939	-2.05838	0.0395539	0.079314
WDR66	103.995	-1.37429	0.206333	-6.66055	2.72796e-11	1.84584e-10
ANKRD23	5.34676	-1.37429	0.582252	-2.3603	0.0182601	0.0399146
SNHG8	917.888	-1.37413	0.0991922	-13.8532	1.21631e-43	9.35481e-42
CFAP43	9.37162	-1.37303	0.523818	-2.62119	0.00876232	0.0205905
FLJ20021	56.5148	-1.37259	0.22612	-6.07021	1.27741e-09	7.3829e-09
DNM3	22.988	-1.37252	0.31427	-4.36732	1.2578e-05	4.65257e-05
AC006077.2	6.31457	-1.37244	0.631225	-2.17424	0.0296868	0.0615492
SNX21	114.213	-1.37188	0.156966	-8.74002	2.33063e-18	2.88083e-17
AC244669.1	69.6157	-1.37176	0.195681	-7.0102	2.37982e-12	1.7694e-11
LINC00240	6.79483	-1.37165	0.601903	-2.27886	0.0226754	0.0484192
AL139353.1	6.51271	-1.37101	0.636748	-2.15315	0.0313068	0.0645277
ASS1	5178.62	-1.37079	0.0667833	-20.526	1.26157e-93	1.63736e-90
GP1BA	18.0916	-1.36881	0.360736	-3.79448	0.000147952	0.000472383
Z97989.1	8.6201	-1.36862	0.550873	-2.48446	0.012975	0.0293155
HECW1	12.9509	-1.36857	0.452964	-3.02137	0.00251634	0.00658116
NUTM2D	19.1841	-1.36776	0.358989	-3.81002	0.000138953	0.000445432
UCN	20.1064	-1.3674	0.341612	-4.00279	6.25987e-05	0.000210719
HOXA4	15.822	-1.36716	0.373647	-3.65895	0.000253248	0.00078171
ACCS	100.696	-1.36666	0.219157	-6.236	4.48904e-10	2.7146e-09
AC027237.3	6.91131	-1.36585	0.611544	-2.23344	0.02552	0.05372
MTSS1L	375.392	-1.3657	0.158819	-8.59911	8.03389e-18	9.48447e-17
AL135905.1	30.2659	-1.36497	0.27463	-4.97021	6.68792e-07	2.87777e-06
RAB3A	28.9511	-1.36244	0.309215	-4.40613	1.05234e-05	3.92896e-05
AP001469.3	22.6367	-1.36197	0.350692	-3.88366	0.000102896	0.000336176
AC139795.1	25.5588	-1.36182	0.281482	-4.83801	1.31143e-06	5.47511e-06
GTF2IP20	148.972	-1.36164	0.231325	-5.88627	3.94999e-09	2.17517e-08
PPL	6549.87	-1.36162	0.261065	-5.21562	1.832e-07	8.44469e-07
CATSPERB	6.08166	-1.36096	0.664339	-2.0486	0.0405013	0.0809558
TGFB1I1	377.665	-1.36047	0.245975	-5.53093	3.18546e-08	1.59588e-07
SLC25A34	9.97032	-1.36034	0.46652	-2.91594	0.00354621	0.00900609
HSD17B1P1	8.3108	-1.36028	0.481488	-2.82516	0.00472565	0.0117398
FAM227B	47.0006	-1.36013	0.289057	-4.70542	2.53342e-06	1.02253e-05
ASAP3	349.209	-1.36011	0.102767	-13.2349	5.51553e-40	3.47077e-38
TVP23C	7.58717	-1.35902	0.610636	-2.22558	0.0260423	0.0547253
GRAMD1A	743.715	-1.35751	0.107837	-12.5886	2.43996e-36	1.14091e-34
CNTN3	106.095	-1.35718	0.141842	-9.56827	1.08705e-21	1.75397e-20
Z97634.1	6.58744	-1.35672	0.56682	-2.39356	0.0166856	0.0367945
NOTCH1	2670.67	-1.35669	0.132081	-10.2717	9.45666e-25	1.91028e-23
GLTPD2	8.11228	-1.35667	0.504511	-2.68908	0.007165	0.0171238
CLK4	507.887	-1.35512	0.224059	-6.04805	1.46608e-09	8.42175e-09
BEAN1	85.9005	-1.35446	0.293151	-4.62036	3.83067e-06	1.51088e-05
C1R	1326.03	-1.35401	0.337216	-4.01525	5.93837e-05	0.000200514
PPP1R12A-AS1	9.58458	-1.35389	0.534088	-2.53495	0.0112463	0.0257799
C11orf45	32.2467	-1.35326	0.246935	-5.4802	4.24842e-08	2.09755e-07
TACC2	2821.93	-1.35319	0.287018	-4.71465	2.42126e-06	9.79731e-06
AP002387.1	40.715	-1.35264	0.256296	-5.27763	1.30863e-07	6.14068e-07
OTUD1	330.581	-1.35242	0.16626	-8.13434	4.14205e-16	4.2288e-15
PLD2	866.918	-1.35157	0.101054	-13.3747	8.50414e-41	5.51866e-39
PCDHB14	126.521	-1.35116	0.280307	-4.82027	1.43365e-06	5.96018e-06
FLVCR2	76.761	-1.34993	0.183503	-7.35647	1.88838e-13	1.54508e-12
PIGV	337.642	-1.34772	0.0924001	-14.5857	3.46213e-48	3.6869e-46
TLR3	318.256	-1.34727	0.105287	-12.7961	1.7242e-37	8.97364e-36
MAN1B1-DT	24.4907	-1.34664	0.306288	-4.39667	1.09927e-05	4.09533e-05
VWA5A	204.11	-1.34552	0.129604	-10.3817	3.00241e-25	6.31052e-24
PDLIM2	77.8022	-1.34527	0.24107	-5.5804	2.39969e-08	1.21542e-07
CNFN	24.3562	-1.34523	0.274387	-4.90266	9.4548e-07	4.00691e-06
YPEL2	129.657	-1.34503	0.159482	-8.43373	3.34823e-17	3.73412e-16
ZNF83	783.51	-1.34345	0.141785	-9.47526	2.661e-21	4.18307e-20
ZNF784	79.8249	-1.34288	0.169533	-7.92107	2.35469e-15	2.26587e-14
BLVRB	722.775	-1.3427	0.0945593	-14.1996	9.21996e-46	8.14731e-44
ALS2CL	3308.51	-1.34214	0.0903428	-14.8561	6.35332e-50	7.62619e-48
ATF4	4413.6	-1.34191	0.116589	-11.5097	1.17897e-30	3.73778e-29
ELF3-AS1	34.8604	-1.34149	0.351651	-3.81485	0.000136268	0.000437465
HIST1H2BK	320.008	-1.34108	0.197349	-6.79549	1.07942e-11	7.58692e-11
BEX3	1195.09	-1.3408	0.108348	-12.3749	3.57236e-35	1.57502e-33
CDK19	253.158	-1.34005	0.132484	-10.1148	4.74841e-24	9.1726e-23
BIRC3	887.094	-1.33881	0.329366	-4.06482	4.80687e-05	0.000164015
KIAA0513	488.105	-1.33857	0.2088	-6.4108	1.44758e-10	9.16479e-10
R3HDM2	586.252	-1.33765	0.115489	-11.5825	5.0535e-31	1.64742e-29
C6orf226	26.4583	-1.33744	0.317418	-4.21349	2.51451e-05	8.91824e-05
PIGZ	95.8982	-1.3374	0.180018	-7.42923	1.09228e-13	9.12034e-13
MAPK3	366.579	-1.33659	0.188737	-7.08177	1.42323e-12	1.07746e-11
GNG12-AS1	6.99666	-1.33612	0.57493	-2.32398	0.0201266	0.043482
CTSK	37.9406	-1.33559	0.296788	-4.50015	6.79044e-06	2.60118e-05
ATP1B1	789.732	-1.33528	0.174232	-7.66383	1.8047e-14	1.61885e-13
AC026250.1	5.46821	-1.33496	0.670469	-1.99109	0.0464713	0.0912723
AL591438.2	12.1253	-1.33446	0.510837	-2.61231	0.0089932	0.0210734
AL021707.2	12.6273	-1.33385	0.398122	-3.35035	0.000807092	0.00229464
PDK2	109.131	-1.33374	0.16307	-8.17891	2.86423e-16	2.9474e-15
PDGFRB	8.93722	-1.33343	0.492724	-2.70624	0.00680492	0.0163517
WBP2	1280.15	-1.33302	0.110739	-12.0375	2.25653e-33	8.82468e-32
HDAC11	227.84	-1.33245	0.152627	-8.73005	2.54551e-18	3.13896e-17
GATA6	80.9706	-1.33238	0.260365	-5.11734	3.09871e-07	1.3895e-06
AF127577.4	47.9326	-1.33207	0.252806	-5.26913	1.37074e-07	6.41387e-07
AKR1C3	732.955	-1.33155	0.128357	-10.3738	3.263e-25	6.83749e-24
MYLK	34.6333	-1.33117	0.285047	-4.67002	3.01167e-06	1.20595e-05
TCHH	14.6767	-1.33049	0.405816	-3.27855	0.00104342	0.00291506
AC233723.2	27.2077	-1.33031	0.337144	-3.94582	7.95268e-05	0.000263852
SOCS3	22.8202	-1.32875	0.592626	-2.24214	0.0249523	0.0526899
MFAP5	14.1697	-1.32847	0.52983	-2.50736	0.0121638	0.0276602
PCDH7	448.943	-1.32781	0.177691	-7.47258	7.86373e-14	6.65708e-13
BOLA3-AS1	18.3207	-1.32696	0.321997	-4.12103	3.7718e-05	0.000130607
CFB	85.1251	-1.32673	0.450013	-2.9482	0.0031963	0.00819335
PIK3CD	161.559	-1.32658	0.200687	-6.6102	3.83807e-11	2.55208e-10
ZNF404	19.7095	-1.32621	0.451733	-2.93582	0.00332665	0.00849394
PAOX	22.5128	-1.32609	0.348387	-3.80636	0.000141027	0.00045173
CA11	90.1639	-1.32607	0.291213	-4.5536	5.27352e-06	2.04195e-05
TRIM73	11.6026	-1.32399	0.413767	-3.19984	0.00137505	0.00376558
RNF39	155.248	-1.32395	0.213847	-6.1911	5.9745e-10	3.5754e-09
COBL	827.813	-1.3234	0.114591	-11.5489	7.47388e-31	2.40998e-29
LSMEM1	17.821	-1.3233	0.45948	-2.88	0.00397681	0.01001
AMN1	16.6129	-1.3231	0.45106	-2.93332	0.00335362	0.00855545
TET1	12.4953	-1.3225	0.418598	-3.15937	0.00158112	0.00429364
PCDHB12	6.25078	-1.32198	0.651344	-2.02962	0.0423948	0.0842298
AC010503.4	51.4788	-1.32168	0.210278	-6.28538	3.27055e-10	2.00876e-09
HSPB1	8155.34	-1.32112	0.300822	-4.39169	1.12473e-05	4.18492e-05
AC093627.4	35.2013	-1.32093	0.24427	-5.40767	6.38508e-08	3.09868e-07
AL627171.2	5.43988	-1.32044	0.619979	-2.12982	0.0331868	0.0679307
AC091948.1	4.78526	-1.31994	0.657163	-2.00855	0.0445854	0.0880095
AL358472.2	8.95242	-1.31985	0.458079	-2.88127	0.00396073	0.00997678
FTH1P8	22.5571	-1.31971	0.338785	-3.89544	9.80223e-05	0.000321569
AC126773.2	7.27281	-1.31963	0.615175	-2.14512	0.0319431	0.0657154
AC008608.2	12.6317	-1.31869	0.522183	-2.52534	0.0115585	0.0264053
AC004982.2	28.2032	-1.3186	0.299102	-4.40852	1.04078e-05	3.8907e-05
IQSEC2	197.868	-1.31842	0.133973	-9.84091	7.5028e-23	1.31925e-21
AC027575.2	4.15145	-1.3168	0.666242	-1.97646	0.0481024	0.0941199
BCAS3	243.705	-1.3166	0.120476	-10.9283	8.44047e-28	2.17462e-26
RNF208	19.5953	-1.31556	0.330426	-3.98139	6.85121e-05	0.000229323
GTF2IP12	30.4995	-1.31491	0.257095	-5.11448	3.146e-07	1.40888e-06
AL035587.1	7.88651	-1.31487	0.528682	-2.48708	0.0128798	0.0291289
AC139795.2	25.2206	-1.31482	0.334721	-3.92811	8.56174e-05	0.000283155
IL18R1	103.882	-1.31476	0.227384	-5.78211	7.37678e-09	3.9339e-08
AC026801.2	9.57845	-1.31447	0.486002	-2.70467	0.00683723	0.0164179
OSER1	614.021	-1.31397	0.128574	-10.2196	1.62087e-24	3.23334e-23
[truncated: 8,698 more rows]

## Sheet: 3h_C75
	baseMean	log2FoldChange	lfcSE	stat	pvalue	padj
KRT7-AS	57.7391	-5.30507	0.753614	-7.0395	1.92936e-12	7.24622e-11
CSF3	171.613	-4.95805	0.338666	-14.64	1.56152e-48	3.72015e-46
ID1	592.396	-4.21826	0.342026	-12.3332	6.00498e-35	9.78077e-33
CDHR5	3.67434	-3.93424	1.4239	-2.76299	0.00572737	0.0320548
BX470102.1	17.4394	-3.81425	0.672581	-5.67106	1.41918e-08	3.06535e-07
NFKBIA	777.574	-3.75906	0.195429	-19.2349	1.88737e-82	1.00421e-79
SERTAD4	19.458	-3.65623	0.703971	-5.19373	2.06124e-07	3.67204e-06
AC004466.3	4.59773	-3.53666	1.3659	-2.58925	0.00961853	0.0490828
TENT5B	482.697	-3.50086	0.201918	-17.338	2.43056e-67	1.04856e-64
ELF3	70.3021	-3.27975	1.25669	-2.60983	0.00905871	0.0467643
AC004832.4	4.99806	-3.23047	1.1609	-2.78273	0.00539039	0.0305511
AC010973.2	3.76103	-3.22948	1.22036	-2.64634	0.00813681	0.0429213
SP5	5.40509	-3.17059	1.34433	-2.35849	0.0183494	0.0825634
C1orf220	3.83735	-3.10804	1.14587	-2.71238	0.00668013	0.0362928
AL033527.3	4.49521	-3.09681	1.16138	-2.66649	0.0076648	0.0409046
IRF2BPL	662.23	-3.06331	0.135854	-22.5485	1.39e-112	1.3867e-109
AC010980.2	5.91513	-3.00269	1.08186	-2.77549	0.00551194	0.0311127
AL121772.3	26.2316	-2.98398	0.533343	-5.59486	2.20797e-08	4.63733e-07
ELMSAN1	1123.61	-2.9584	0.151184	-19.5681	2.89045e-85	1.64776e-82
BCL3	97.0489	-2.89904	0.376509	-7.69981	1.36273e-14	6.30936e-13
GAS1	217.643	-2.86377	0.378254	-7.57101	3.70323e-14	1.6698e-12
BHLHE40	457.404	-2.85962	0.390736	-7.31855	2.50667e-13	1.03657e-11
LIF	89.2655	-2.80016	0.429135	-6.52512	6.79452e-11	2.11825e-09
KLF7	819.698	-2.76706	0.317356	-8.71911	2.80392e-18	1.8571e-16
NR1D1	129.62	-2.76137	0.332453	-8.30606	9.89342e-17	5.89249e-15
SNAI2	974.789	-2.75661	0.192616	-14.3114	1.85632e-46	4.05897e-44
HES1	428.812	-2.73161	0.202751	-13.4727	2.26429e-41	4.44369e-39
BDKRB2	70.868	-2.70554	0.381496	-7.09191	1.32269e-12	5.0509e-11
OSR1	18.3723	-2.70228	0.586595	-4.60673	4.09057e-06	5.70251e-05
IER3	420.65	-2.61522	0.229878	-11.3765	5.47467e-30	7.59884e-28
MYC	6551.67	-2.59757	0.183164	-14.1817	1.18923e-45	2.5652e-43
TMEM74	4.4315	-2.5645	0.962597	-2.66415	0.00771829	0.0411448
AC007996.1	82.3599	-2.46139	0.299621	-8.215	2.12166e-16	1.2182e-14
DUSP7	2569.39	-2.44321	0.224283	-10.8934	1.2392e-27	1.46519e-25
C15orf39	506.464	-2.39259	0.144773	-16.5265	2.36408e-61	8.7757e-59
ZNF750	13.1015	-2.37979	1.04768	-2.2715	0.023117	0.0989903
TNFSF15	30.1538	-2.37098	0.398682	-5.94705	2.73019e-09	6.67371e-08
KDR	147.824	-2.33026	0.451817	-5.15754	2.50219e-07	4.40494e-06
PCIF1	317.866	-2.26527	0.148257	-15.2794	1.04937e-52	2.9386e-50
AC073842.2	4.76532	-2.2371	0.897103	-2.4937	0.0126421	0.0615221
DLX1	18.224	-2.22593	0.488621	-4.55554	5.22503e-06	7.12228e-05
DOK7	33.7944	-2.20992	0.429095	-5.15017	2.60245e-07	4.54987e-06
RUNX2	68.3795	-2.20751	0.302153	-7.30594	2.75325e-13	1.12437e-11
SCNN1G	990.768	-2.20585	0.455699	-4.84059	1.29456e-06	2.00814e-05
ADM5	12.6633	-2.19264	0.602019	-3.64215	0.000270374	0.00234677
KLF10	678.886	-2.18717	0.310099	-7.05314	1.74929e-12	6.58542e-11
EPN3	22.6253	-2.16949	0.501433	-4.32658	1.51446e-05	0.000184392
DEPP1	27.2384	-2.16771	0.698943	-3.10142	0.00192596	0.0128092
AMOTL2	1269.2	-2.15426	0.146791	-14.6757	9.2317e-49	2.26702e-46
AC090673.1	20.9377	-2.07794	0.507464	-4.09475	4.22632e-05	0.00045954
KCNAB3	8.15312	-2.06163	0.779239	-2.64569	0.00815241	0.0429404
EME1	29.9598	-2.05921	0.38286	-5.3785	7.51101e-08	1.44971e-06
NUAK2	146.022	-2.05587	0.29475	-6.97498	3.05924e-12	1.11488e-10
NECTIN4	105.641	-2.0282	0.353517	-5.73721	9.62517e-09	2.14877e-07
IFIT2	43.6472	-2.02406	0.348224	-5.81252	6.1541e-09	1.41341e-07
MAFB	672.868	-2.02248	0.25773	-7.84729	4.25127e-15	2.14066e-13
STARD4-AS1	7.72613	-2.01379	0.88482	-2.27593	0.0228499	0.0980459
ADAMTS15	91.1659	-1.97835	0.353186	-5.60144	2.12576e-08	4.47055e-07
RIN2	896.453	-1.96772	0.130068	-15.1284	1.05186e-51	2.70802e-49
GPX3	24.2449	-1.96277	0.362116	-5.42026	5.95114e-08	1.17564e-06
KIF18B	55.5715	-1.94152	0.730576	-2.65752	0.00787174	0.0417022
AC005840.2	15.6749	-1.93879	0.545599	-3.55351	0.000380126	0.00318007
PTX3	15.9637	-1.92988	0.524847	-3.67704	0.000235954	0.00208313
BCL9L	1755.97	-1.92814	0.106656	-18.078	4.74977e-73	2.36924e-70
AC008764.2	10.992	-1.9091	0.526953	-3.6229	0.000291316	0.00250808
PIK3R1	4239.79	-1.89253	0.154522	-12.2476	1.72944e-34	2.78841e-32
HOXA6	6.17818	-1.89104	0.817245	-2.31392	0.0206721	0.0905497
MMAA	244.712	-1.85157	0.144925	-12.776	2.23228e-37	4.00356e-35
AL139423.1	5.89381	-1.84113	0.716615	-2.56921	0.0101932	0.051391
TSC22D3	2221.44	-1.83136	0.403479	-4.53892	5.65438e-06	7.64228e-05
PRR15L	54.0235	-1.83068	0.538893	-3.39711	0.000681028	0.00531308
AC093627.5	8.69065	-1.82815	0.691081	-2.64535	0.00816059	0.0429615
WDR93	6.54615	-1.8184	0.765748	-2.37467	0.0175646	0.0796297
HJURP	55.9568	-1.80475	0.495246	-3.64416	0.000268271	0.00232978
AC026801.2	9.57845	-1.80448	0.679925	-2.65393	0.00795594	0.0420784
AL359504.2	13.8027	-1.79866	0.575388	-3.12599	0.00177206	0.0119298
FAT2	1132.16	-1.79627	0.346286	-5.18724	2.13434e-07	3.7938e-06
IRF2BP2	1886.07	-1.78554	0.142373	-12.5413	4.43816e-36	7.78483e-34
AURKB	34.1048	-1.76492	0.675891	-2.61125	0.00902113	0.0466306
GADD45A	806.608	-1.75949	0.1523	-11.5528	7.14649e-31	1.04653e-28
JUNB	1641.41	-1.75767	0.200228	-8.7783	1.65961e-18	1.12249e-16
MN1	122.669	-1.75349	0.431881	-4.06014	4.90439e-05	0.000521545
PLAU	317.085	-1.74375	0.514861	-3.38683	0.00070704	0.00548119
ARL4C	266.211	-1.72812	0.310164	-5.57164	2.52358e-08	5.25181e-07
FJX1	751.554	-1.71846	0.171959	-9.99343	1.62851e-23	1.56592e-21
TRIB2	134.371	-1.71003	0.176113	-9.70982	2.73813e-22	2.44168e-20
ZNF414	135.015	-1.7065	0.180886	-9.4341	3.94356e-21	3.2447e-19
MYB	71.9459	-1.69922	0.258958	-6.56174	5.31852e-11	1.68107e-09
AL512274.1	48.2305	-1.69509	0.526542	-3.21929	0.00128507	0.0090762
CBX8	177.439	-1.69319	0.158897	-10.6559	1.63725e-26	1.85346e-24
HEATR6	405.718	-1.68867	0.100538	-16.7964	2.5917e-63	9.84969e-61
RIPK4	689.376	-1.67402	0.19221	-8.70931	3.05735e-18	2.00829e-16
KLF9	322.925	-1.6715	0.225604	-7.40898	1.2727e-13	5.4173e-12
ST6GAL2	10.4588	-1.66417	0.540823	-3.0771	0.00209022	0.0137471
E2F8	37.2095	-1.65993	0.470613	-3.52718	0.000420014	0.00347731
TNNI2	808.793	-1.65724	0.32519	-5.09623	3.46478e-07	5.89603e-06
ZBED2	255.48	-1.64421	0.500404	-3.28578	0.00101701	0.00743296
KLF6	3636.16	-1.62211	0.235909	-6.87599	6.15588e-12	2.15956e-10
MIDN	1408.89	-1.61362	0.139753	-11.5462	7.71469e-31	1.11947e-28
TFAP4	459.859	-1.61334	0.134235	-12.0187	2.83292e-33	4.38848e-31
FXYD3	17.8002	-1.60952	0.581512	-2.76782	0.00564319	0.0316725
USP2	29.981	-1.60464	0.650152	-2.46809	0.0135836	0.0651896
LINC01311	16.8934	-1.60195	0.43472	-3.685	0.000228699	0.00202355
ZNF792	26.6023	-1.59635	0.344171	-4.63824	3.51386e-06	4.97677e-05
ALKBH4	123.49	-1.59504	0.164958	-9.66934	4.06984e-22	3.56939e-20
TRIM25	1649.67	-1.58728	0.170895	-9.28804	1.57153e-20	1.24182e-18
ENC1	202.656	-1.568	0.188425	-8.32159	8.67881e-17	5.20794e-15
ZNF367	228.921	-1.56739	0.274649	-5.70686	1.15078e-08	2.54063e-07
FDXACB1	49.877	-1.56287	0.242358	-6.44858	1.12901e-10	3.40668e-09
NEURL1B	107.847	-1.55928	0.335167	-4.65224	3.28342e-06	4.67947e-05
RAB3A	28.9511	-1.55856	0.423089	-3.68376	0.000229815	0.00203118
SEMA7A	79.1759	-1.53753	0.482153	-3.18888	0.00142827	0.00994678
ST18	11.1664	-1.53734	0.639831	-2.40273	0.0162733	0.0751006
ZNF608	240.367	-1.53719	0.228024	-6.74134	1.56932e-11	5.24047e-10
SPON1	8.36329	-1.52781	0.671547	-2.27507	0.022902	0.0982164
CD226	9.90996	-1.51906	0.632976	-2.39988	0.0164006	0.07553
SKIDA1	11.2928	-1.51307	0.544218	-2.78026	0.00543153	0.0307331
DUSP6	755.411	-1.50932	0.137668	-10.9635	5.72673e-28	6.92501e-26
FADD	162.185	-1.50406	0.151593	-9.92166	3.35126e-23	3.16526e-21
BNIP1	100.304	-1.4991	0.210558	-7.11966	1.08196e-12	4.1615e-11
SGK1	785.739	-1.49792	0.183835	-8.14819	3.69414e-16	2.04742e-14
HOXA3	106.801	-1.48915	0.206211	-7.22148	5.1426e-13	2.03688e-11
[truncated: 3,617 more rows]

## Sheet: 6h_C75
	baseMean	log2FoldChange	lfcSE	stat	pvalue	padj
[truncated: 8,961 more rows]

[truncated: 4 more sheets: 3h_GSKi, 6h_GSKi, 3h_SCDi, 6h_SCDi]
