# Supplementary material for: A fast-acting lipid checkpoint in G1 prevents mitotic defects
Source: Nat Commun. 2024 Mar 18;15:2441. doi: 10.1038/s41467-024-46696-9 (PMC10948896; doi:10.1038/s41467-024-46696-9)
Supplement: Supplementary file 8 — Source Data [file 41467_2024_46696_MOESM8_ESM.xlsx]

## Sheet: Fig. 1
C
		G1			S			G2
	DMSO	71.35	65.31	64.52	15.99	25.68	28.99	10.94	7.47	5.23
	C75	84.82	88.98	91.81	0.11	0.02	0.04	12.94	9.41	7.21
D
		concentration								concentration							concentration							concentration
	ACLY (Aclyi)	50	22.58	0	0	9.38			ACACA (TOFA)	12.5	23.33	50				FASN (C75)	30	0	0	0	0		iPLA2 (BEL)	25	5.36	6.67	4.41
		25	51.43	27.27	42.86	53.91				6.25	70.97	81.81					15	0	1.85	0	0			9.38	10.03	7.6	2.41	1.71
		12.5	82.35	73.58	85.71					3.125	68.42	91.38					7.5	15.05	14.81	20.68	23.19			6.25	8.93	20
		6.25	85.29	88	100					1.56	80.56	101.75					3.75	61.87	48.15	69.55	69.57			4.6875	66.9	55.7	57.83	44.44
																	1.87	86.96		97.74	84.06			2.34375	91.97	83.54
		concentration								concentration							concentration							concentration
	CPT1A (Etomoxir)	100	107.14	121.05					DGAT (T-863)	30	113.63	100	83.05			ACSL (Triacsin C)	12	20.37	13.33	21.05			SCD (CAY10566)	62.5	16.13	9.09
		50	100	108.7						15	109.09	104.17	91.53				6	44.44	60	56.52				31.25	39.47	25.86
		25	114.29	104.17						7.5	104.55	106.25	94.92				3	53.7	73.33	91.67				15.625	69.44	56.14
		12.5	114.29	95.83						3.75	104.55		96.61											7.8125	76.32	76.47
E
	DMSO EGF	DMSO GM	C75 EGF	C75 GM
	26	30.5	0.5	25.5
	25.5	31.5	1	27
J
	DMSO	C75
	2.96	83.77
	1.69	81.81

## Sheet: Fig. 5
B
	DMSO	C75		DMSO	C75
	3.88	4.36		5.57	5.14
	6.94	7.5		7.31	6.22
	5.89	7.15		5.98	5.05
	6.13	6.59		6.08	4.5
	7.33	7.48		6.02	5.14
	5.23	6.35		6.46	5.71
	6.23	6.75		6.06	5.82
	5.96	6.04
	5.19	5.47
C
D
	hours	DMSO		C75			hours	DMSO		C75
	0.5	6.36	6.56	6.32	6.3		0.5	4.29	4.5	4.34	4.31
	1	6.8	6.89	6.68	6.69		1	4.51	4.61	4.45	4.42
	2	7.37	7.47	7.38	7.44		2	5.38	5.36	5.1	4.85
	3	7.43	7.55	7.69	7.63		3	6.28	6.24	5.67	5.47
	4	7.15	7.16	7.64	7.67		4	7.02	6.98	6	5.96
	5	6.91	6.98	7.49	7.5		5	7.26	7.36	6.22	6.22
	6	6.67	6.89	7.59	7.55		6	7.18	7.24	6.42	6.37
	7	6.94	6.93	7.77	7.73		7	7.37	7.36	6.47	6.48
	8		6.88	7.94	8		8		7.16	6.47	6.43
E
	hours	DMSO				C75					hours	DMSO				C75
	0	1									0	1	1
	1	4.55	5.21	3.2		5.85	3.73	2.72			1	0.35	0.64			0.49	0.31
	2	5.67	5.95	5		7.35	9.28	6.48			2	0.74	0.73			0.73	0.64
	3	2.17	2.98	3.06		5.18	6.73	5.52			3	2.93	2.34	2.47		1.13	0.88	1.28
	4	0.89	1	0.56		2.33	4.56	2.31			4	4.35	3.97			2.18	1.26
	5	0.64	0.73	0.96		1.53	3.47	2.38			5	5.97	5.26	6.59		1.56	0.17	0.61
F
	DMSO	Tunicamycin		DMSO	Tunicamycin
	6.93	5.22		5.01	5.34
	7.55	4.66		5.21	5.56

## Sheet: Fig. 6
C
	concentration
	30	0	0	0	0
	15	2.7	0	3.1	0
	7.5	61.49	63.5	53.4	39.5
	3.75	92.7	94.1	82.4	83.3
	1.87	92.7	95.3	0	93.9
	0.9	106.1	101.2	0	96.5
	0	103.4	100	100	100
D
	DMSO EGF	DMSO GM	C75 EGF	C75 GM
	57	63	0.5	62.5
	47.5	60.5	9	58
	63	73	1	50
E
	DMSO NaCl-BSA			DMSO PA-BSA			C75 NaCl-BSA			C75 PA-BSA
	37	20.5	20.5	16	16	22	1.5	0	0.5	16	17	16
G
	sictrl DMSO	sip21 DMSO	sictrl C75	sip21 C75
	60	67	1	7
	47.5	46.5	4	8
	59	56.5	8	12.5

## Sheet: Fig. S1
B						C
	concentration						DMSO				Cerulenin
	50	0	1.94	0			26.6	27	25		0	0	0
	25	15.05	44.66	14.29
	12.5	55.18	90.29	54.76
	6.25	83.61		85.71
	3.125	93.65		95.24
D		concentration							concentration						concentration						concentration
	ACLY (Aclyi)	50	98.34	80.47	101.24	90.51		ACACA (TOFA)	12.5	95.65	73.31			FASN (C75)	30	110.03	109.45	118.92		iPLA2 (BEL)	25	110.69	98.44	100.93	107.31
		25	94.96	101.54	101.86	84.44			6.25	102.1	82.84				15	114.38	107.05	126.35			9.38	105.73	85.8	117.87	105.85
		12.5	96.04	113.99	103.94				3.125	101.14	81.15				7.5	106.69	102.65	135.57			6.25	112.21	100.4	102.88	113.66
		6.25	101.91	100.68	93.23				1.56	108.95	77.78				3.75	111.8	97.84	125.64			4.6875	110.5	102.15	100.38	112.64
															1.87	118.99	97.05	123.33			2.34375	119.28	97.74	89.15	118.86
		concentration							concentration						concentration						concentration
	CPT1A (Etomoxir)	100	103.28	144.47				DGAT (T-863)	30	86.77	99.87	99.63		ACSL (Triacsin C)	12	112.56	127.61	83.01		SCD (CAY10566)	62.5	89.33	94.4
		50	105.95	101.6					15	93.28	106.58	105.16			6	116.82	150.74	102.19			31.25	87.17	87.23
		25	102.88	105.51					7.5	99.15	108.49	105.17			3	109.23	153.95	101.6			15.625	103.05	93.15
		12.5	100.84	98.25					3.75	100.07	108.62	105.03									7.8125	88.85	94.75
E
	DMSO				C75				GSK2190369						DMSO			C75			GSK2190369
	4.56	4.7	2.74	3.56	1.15	1.29	0.32		0.78	1.54	0.34				10.59	12.56	9.43	0.84	0.06	0.44	1.11	0.96	0.738329
F
	sictrl			siFASN
	28.86	35	24.5	21.9	20	16
G
	sictrl	siFASN
	100	79.09
	100	82.37
H
	crFASN1			crFASN2			crFASN3			crFASN4			crFASN5			crFASNpool			crcontrol1			crcontrol2			EGF
	23.78	16.76	14.29	13.51	12.61	14.28	19.96	14.97	18.07	12.21	8.48	13.14	11.75	10.64	12.81	13.73	11.89	10.25	21.41	20.48	25.85	28.95	22.77	28.18	28.95	25.97	30.58
I
	crcontrol2	crFASN1	crFASN2	crFASN3	crFASN4	crFASN5	crFASN-pool
	2.15	11.15	3.13	8.11	7.05755	9.28218	14.2717
	4.3	4.87	4.85	2.35	5.65	3.05	3.19
	6.37	2.62	3.77	3.94	8.18	5.46	7.14
	0.62	5	3.08	1.69	3.27	10.8	4.28
	1.16	0.18	1.25	0.58	1.52	0.6	1.76
	2.58	2.28	2.88	6.97	4.08	9.27	6.21
	1.53	13.44	13.31	8.98	9.18	10.26	5.63
	1.73	5.65	4.31	3.23	5.87	7.28	4.58
J
	DMSO		C75				percent cell number normalized to control
	23.5	21.5	1	3			123.6	111.9

## Sheet: Fig. S2
D
	DMSO		C75		Cerulenin		GSKi		NCS		MMS
	1	0.99	2	1	3	0	1	0	0	1	8	7.99
E
	DMSO	C75 15µM	GSKi 25µM	GSKi 50µM
	2.96	22.6	37.87	100
	1.69	34.42	17.75	74.31
H
	DMSO	C75 30µM	C75 15µM	GSKi 50µM	GSKi 15µM
	29	0	5	0.4	10
	43	0	1.2	0	20

## Sheet: Fig. S3
A
	0h	9h	12h	15h
	0	0	4.56	10.59
	0	0	4.7	12.56
	0	0	2.74	9.43
	0	0	3.56	16.57
	0	0	1.04	6.05
B
	0h	9h	12h	15h	20h
	0	20.7	43.5	57.3	57
		16	33.2	41.8	53
			47	58.9	57
			37.3	41.6

## Sheet: Fig. S6
A
	concentration	C75			DMSO				concentration	C75				DMSO
	14.3	1.41	1.3	1.17	1	1			14.3	0.65	0.87	0.84	0.84	1	1	1	1
	7.1	1.21	1.13	1.16	1	1			7.1	0.83	0.85	0.91	0.95	1	1	1
	3.6	1.03	1.02	0.98	1	1			3.6	0.95	0.91		0.99	1	1
	1.8	0.97			1	1			1.8		0.96		0.99	1	1	1
	0.9	0.98			1	1			0.9		0.99
B
	DMSO	GSKi		DMSO	GSKi		DMSO	Cerulenin		DMSO	Cerulenin
	4.99	5.17		5.65	5.42		5.86	6.4		5.97	5.39
	4.59	4.84		6.12	5.08		5.75	6.6		5.3	4.41
	5.67	5.91		5.57	4.72		5	6.28		4.22	3.61
	5.05	5.64		5.84	4.35		7.6	8.68		6.43	5.96
	4.38	4.59		8.44	7.2		4.92	5.83		4.73	3.66
	3.53	4.03		7.45	6.45		4.64	5.96		6.89	6.01
							4.38	5.61		7.45	6.37
D
	DMSO	Nutlin	C75
	6.7	7.53	7.93
	6.91	8.29	7.8
E
	DMSO	C75	GSK
	5.25	6.33	5.86
	6.66	6.79	6.34
	8.2	8.08
G
	DMSO	Torin2		DMSO	Torin2
	6.07	4.48		6.7	5.73
	6.47	5.33		6.91	6.31
				4.8	4.67
H
	DMSO	Etomoxir		DMSO	Etomoxir
	6.7	6.67		6.07	5.88
	6.91	6.8		6.47	6.42
	5.06	5.1		5.84	5.33
I
	DMSO	Oligomycin		DMSO	Oligomycin
	6.7	6.53		6.07	4.75
	6.91	6.72		6.47	5.16
J
	concentration
	50	0	4	1.1
	25	47.4	30	57.6
	12.5	83.3	90	92.4
	6.25	93		101.1
	3.125	98.3		98.9
K
	DMSO	Cerulenin
	56	0.5
	42.5	1.5
	50	0
	44	0
	45	0
L
	DMSO	siFASN
	55	41
	42	21.5
	66.5	53.5
N
	DMSO	Tunicamycin
	13	0
	15	1.5
	28.5	0

## Sheet: Fig. S7
A
	DMSO	BEL		DMSO	BEL
	4.02	4.62		6.02	5.01
	4.34	4.76		6.53	4.77
	4.51	4.8		5.69	4.89
	3.94	4.5		7.31	5.57
B
	concentration
	25	0	0	3.82	0
	9.38	5.24	26.32	20.77	5.52
	6.25	32.06	36.36
	4.6875	59.39	81.58	77.6	86.19
	2.34375	94.74	92.9
C
	DMSO	TOFA		DMSO	TOFA
	7.06	7.24		5.92	5.46
	4.92	5.07		4.73	4.35
	6.7	6.86		6.07	5.85
	6.91	7.01		6.47	6.24
D
	DMSO	SCD1i		DMSO	SCD1i
	7.03	6.99		5.65	5.65
	4.99	4.98		6.05	5.36
	6.13	5.76		5.57	5.88
	4.59	4.46
E
	concentration
	62.5	62.65	78.18
	31.25	69.47	87.6
	15.625	95.65	101.64
	7.8125	92.71	105.26
F
	DMSO			DMSO Perki			C75			C75 Perki
	52	73	64	50.5	42	57.5	4.75	1	5.5	17	19	7
G
	C75 (15µM)		C75 (7.5µM)		DMSO
	sictrl	sip21	sictrl	sip21	sictrl
	0.32	2.94	6.68	17.8	29.22
	0.36	3.06	7.73	18.03	28.5
H
	sictrl DMSO	sip21 DMSO	sictrl C75	sip21 C75
	28.9	33.5	0.3	3
	37	39	2	5
	13	22.5	2	5.5
I
	DMSO	C75
	5.72	5.63
	8.34	8
	4.41	4.94
	6.71	6.74
	4.57	6.14
	3.94	3.87
J
	DMSO	C75
	1	0.77
	1	0.52
	1	0.85
K
	DMSO				C75				DMSO p53KO				C75 p53KO
	25	23	22	22	2	0			28	26	25	23	4	0	0	0
	DMSO				C75				DMSO p53KO				C75 p53KO
	39	42	35	37	2	1			53	51	55	44	1	0	1	1
	DMSO WT				C75 WT				DMSO p53KO				C75 p53KO
	6.7	6.59	6.58	6.48	5.92	5.8	5.84	5.73	7.1	6.91	6.98	6.71	6.46	6.06	6.4
	DMSO WT				C75 WT				DMSO p53KO				C75 p53KO
	5.51	5.47	5.04	5.21	6.24	6.25	6.44	6.2	5.91	5.88	5.5	5.41	6.98	6.97	6.73	6.58
